# Supplementary material for: Improving prime editing with an endogenous small RNA-binding protein
Source: Nature. 2024 Apr 3;628(8008):639–47. doi: 10.1038/s41586-024-07259-6 (PMC11023932; doi:10.1038/s41586-024-07259-6)
Supplement: Supplementary file 3 — Supplementary Tables 1–10. [file 41586_2024_7259_MOESM3_ESM.xlsx]

## Sheet: Supplementary Table 1
	FACS_PE3_log2	FACS_PE3_log2	FACS_PE3_log2	MCS_PE3_log2	MCS_PE3_log2	MCS_PE3_log2	MCS_PE4_log2	MCS_PE4_log2	MCS_PE4_log2	MCS_PE5_log2	MCS_PE5_log2	MCS_PE5_log2
	Rep1	Rep2	ave_Rep1_Rep2	Rep1	Rep2	ave_Rep1_Rep2	Rep1	Rep2	ave_Rep1_Rep2	Rep1	Rep2	ave_Rep1_Rep2
sgID
A1BG_-_58858617.23-P1	0.139691	0.126423	0.133057	0.100634	0.283261	0.191947	0.813933	-0.142252	0.33584	0.486014	-0.12597	0.180022
A1BG_-_58858630.23-P1	0.130281	-0.436253	-0.152986	-0.338529	0.0698756	-0.134327	0.16094	-0.447669	-0.143364	-0.651154	0.151002	-0.250076
A1BG_-_58858788.23-P1	0.174545	-0.311681	-0.0685683	-0.392967	0.422356	0.0146947	-0.0518446	-0.315658	-0.183751	0.899152	-0.679738	0.109707
A1BG_-_58864354.23-P2	0.00723258	-0.572575	-0.282671	0.369122	-1.01648	-0.323679	0.777122	-0.946732	-0.0848051	-0.54624	0.396955	-0.0746426
A1BG_-_58864360.23-P2	-0.24642	0.164125	-0.0411473	-0.249667	-0.134592	-0.192129	0.185246	-0.408767	-0.111761	-0.159461	0.273468	0.0570036
A1BG_-_58864822.23-P2	0.176564	0.354111	0.265338	-0.590523	-0.451898	-0.521211	-0.28994	0.783379	0.246719	-0.323579	-1.09174	-0.707661
A1BG_-_58864840.23-P2	-0.106566	-0.00522055	-0.0558934	0.0510153	-0.425782	-0.187384	-0.19418	0.27949	0.0426553	0.124569	-0.0282262	0.0481713
A1BG_+_58858549.23-P1	-0.287203	-0.224899	-0.256051	0.27912	-0.4352	-0.07804	0.323212	-0.623211	-0.15	-0.678305	-0.726874	-0.702589
A1BG_+_58858964.23-P1	-0.263312	-0.193885	-0.228598	-0.649847	0.105238	-0.272304	0.480168	0.0899282	0.285048	-0.691106	0.60235	-0.0443777
A1BG_+_58864367.23-P2	0.13702	0.154808	0.145914	-0.037348	-0.369288	-0.203318	0.749787	0.382731	0.566259	-0.116022	0.247368	0.0656733
A1CF_-_52645011.23-P1P2	0.130448	0.0375025	0.0839755	-0.306234	0.339894	0.0168302	-0.0896951	0.212578	0.0614413	-0.437565	0.194864	-0.121351
A1CF_-_52645373.23-P1P2	0.0166555	0.142253	0.0794544	0.311642	-0.443288	-0.065823	0.00420526	0.0815584	0.0428818	0.223887	-0.221243	0.00132219
A1CF_+_52645000.23-P1P2	-0.277239	0.628509	0.175635	0.186255	0.178721	0.182488	-0.105288	0.0264012	-0.0394434	0.675741	-0.645609	0.015066
A1CF_+_52645080.23-P1P2	-0.149186	-0.237296	-0.193241	0.109533	-0.4966	-0.193533	0.418031	-0.0507607	0.183635	0.743143	-1.08811	-0.172481
A1CF_+_52645339.23-P1P2	0.114596	-0.444239	-0.164821	0.304349	-0.30952	-0.0025855	-0.4275	0.188963	-0.119269	0.231338	-0.023642	0.103848
A2M_-_9268273.23-P1P2	-0.2515	-0.0360891	-0.143795	-0.432411	0.103827	-0.164292	-0.347451	-0.346893	-0.347172	0.0621039	-0.400925	-0.169411
A2M_-_9268387.23-P1P2	-0.28892	0.0304466	-0.129237	-0.00741189	-0.717027	-0.362219	-0.704371	0.0751972	-0.314587	-0.103974	0.252804	0.0744151
A2M_+_9268141.23-P1P2	-0.0525134	-0.153115	-0.102814	-0.0220607	0.0443693	0.0111543	0.107778	-0.269183	-0.0807026	0.15349	0.15493	0.15421
A2M_+_9268487.23-P1P2	0.269917	0.126527	0.198222	-1.1357	-0.0947389	-0.615221	-0.00969761	0.0802709	0.0352866	0.0489678	0.637921	0.343444
A2M_+_9268495.23-P1P2	-0.106551	0.221521	0.0574853	-0.690017	-0.273941	-0.481979	0.16031	-0.46841	-0.15405	0.441928	0.235492	0.33871
A2ML1_-_8975582.23-P1P2	-0.108421	0.076477	-0.0159721	-0.120134	0.264698	0.0722823	-0.00351399	0.530961	0.263724	0.102686	-0.064296	0.0191948
A2ML1_-_8975593.23-P1P2	0.02772	-0.0872321	-0.029756	-0.921055	-1.96633	-1.44369	-0.201519	-0.457229	-0.329374	0.605186	-0.117278	0.243954
A2ML1_-_8975664.23-P1P2	-0.00746756	0.246384	0.119458	-0.280631	0.160598	-0.0600166	-0.0861792	-0.504814	-0.295497	-0.144558	-0.114252	-0.129405
A2ML1_+_8975211.23-P1P2	-0.0124843	0.371306	0.179411	-0.297067	0.753066	0.227999	0.0812084	0.300489	0.190849	-0.27901	0.282212	0.00160092
A2ML1_+_8975278.23-P1P2	-0.0551852	-0.042961	-0.0490731	-0.158988	0.0205661	-0.069211	0.367279	0.021555	0.194417	0.0737343	0.210647	0.142191
A3GALT2_-_33786280.23-ENST00000442999.3	0.374943	-0.0572403	0.158851	0.105781	-0.0491067	0.0283373	0.0232042	-1.10992	-0.543359	0.313502	0.258775	0.286139
A3GALT2_+_33786649.23-ENST00000442999.3	-0.0324488	0.0729295	0.0202404	-0.162806	0.206774	0.0219842	-0.199467	0.423882	0.112208	-0.215947	-0.282765	-0.249356
A3GALT2_+_33786659.23-ENST00000442999.3	-0.0585179	0.358507	0.149995	0.227027	-0.977851	-0.375412	0.45063	0.771515	0.611073	-0.0317	-0.817904	-0.424802
A3GALT2_+_33786675.23-ENST00000442999.3	-0.263048	-0.265858	-0.264453	0.111581	-0.162085	-0.025252	-1.03061	-1.64823	-1.33942	-0.0810263	-0.666964	-0.373995
A3GALT2_+_33786682.23-ENST00000442999.3	0.048563	-0.187668	-0.0695526	0.0815899	-0.78128	-0.349845	0.84974	0.975897	0.912819	0.121731	0.00741747	0.0645744
A4GALT_-_43116431.23-P1P2	0.108171	0.136617	0.122394	-0.279509	0.255188	-0.0121603	-0.146867	-0.188986	-0.167927	-0.148853	0.510921	0.181034
A4GALT_-_43116434.23-P1P2	0.126375	-0.0136782	0.0563483	-0.0229785	0.397767	0.187394	0.131735	0.155134	0.143434	-0.00571793	0.531268	0.262775
A4GALT_-_43116819.23-P1P2	0.0220963	0.31013	0.166113	-0.0519081	-0.425569	-0.238739	-0.326919	0.0371312	-0.144894	0.03798	-0.196674	-0.0793471
A4GALT_+_43116425.23-P1P2	0.407126	-0.257156	0.0749853	0.224562	0.410325	0.317444	0.442526	0.0403178	0.241422	-0.193707	0.677361	0.241827
A4GALT_+_43116792.23-P1P2	-0.21359	0.212076	-0.000756843	-0.308268	-0.211752	-0.26001	0.00803103	-0.115136	-0.0535523	-0.00873562	-0.54728	-0.278008
A4GNT_-_137851117.23-P1P2	0.0713835	0.236309	0.153846	-0.572955	-0.0948371	-0.333896	-0.302632	-0.370776	-0.336704	-0.226412	-0.241842	-0.234127
A4GNT_-_137851121.23-P1P2	-0.013269	-0.548868	-0.281069	0.0136603	0.324176	0.168918	0.334567	0.0679333	0.20125	-0.45205	-0.208549	-0.330299
A4GNT_+_137850968.23-P1P2	-0.0743134	0.267664	0.0966753	-0.0926684	0.261502	0.0844169	0.542043	-0.519799	0.011122	-0.0784841	0.264833	0.0931744
A4GNT_+_137851024.23-P1P2	0.0488192	0.314723	0.181771	-0.253037	-0.125132	-0.189084	-0.0906382	0.559499	0.23443	0.182315	0.0751808	0.128748
A4GNT_+_137851178.23-P1P2	-0.0643462	0.0877291	0.0116915	0.374014	-0.144684	0.114665	-0.31067	-0.305338	-0.308004	-0.0246936	-0.152298	-0.088496
AAAS_-_53715371.23-P1P2	-0.162143	-0.0262205	-0.0941815	-0.0152139	-0.0378441	-0.026529	0.437321	-0.603524	-0.0831017	0.511537	-0.0514762	0.23003
AAAS_-_53715389.23-P1P2	-0.351492	0.0574322	-0.14703	0.25447	0.110107	0.182288	-0.0859523	0.751161	0.332604	-0.267337	0.163741	-0.0517978
AAAS_-_53715438.23-P1P2	0.348151	0.133571	0.240861	-0.0867594	0.603858	0.258549	0.965222	0.0863235	0.525773	-0.168168	-0.0508158	-0.109492
AAAS_+_53714983.23-P1P2	-0.309151	-0.219808	-0.264479	0.429442	-0.378006	0.0257181	0.0307554	-0.106204	-0.0377245	0.0365965	-0.315904	-0.139654
AAAS_+_53715355.23-P1P2	-0.202098	0.517265	0.157583	-0.302609	-0.549365	-0.425987	-0.659784	0.391821	-0.133982	-0.120333	-0.0826007	-0.101467
AACS_-_125550169.23-P1P2	0.290178	0.158179	0.224179	0.159528	-0.256122	-0.0482973	-0.189369	0.152843	-0.018263	0.0367026	-0.0299057	0.0033984
AACS_+_125549983.23-P1P2	-0.11923	0.173406	0.0270882	-0.32647	-0.187258	-0.256864	-0.0175226	0.459176	0.220827	0.496886	-0.522981	-0.0130475
AACS_+_125549999.23-P1P2	-0.250329	-0.671696	-0.461012	-0.191827	-0.101596	-0.146711	-0.338677	0.0172414	-0.160718	0.0798216	0.112513	0.0961671
AACS_+_125550002.23-P1P2	-0.442713	0.560277	0.0587825	0.129094	0.715138	0.422116	0.340695	-0.0281632	0.156266	0.263711	-0.150205	0.056753
AACS_+_125550035.23-P1P2	-0.162453	-0.218775	-0.190614	-0.135146	-0.397424	-0.266285	0.177513	0.520161	0.348837	-0.0741921	-0.339602	-0.206897
AADAC_-_151531905.23-P1P2	-0.101149	-0.44855	-0.27485	-0.228461	0.192715	-0.0178733	-0.511347	-0.473971	-0.492659	-0.491986	-0.0711567	-0.281571
AADAC_-_151531939.23-P1P2	-0.191062	-0.200544	-0.195803	-0.265284	0.146512	-0.0593861	-0.236691	0.313248	0.0382786	-0.198287	-0.0196508	-0.108969
AADAC_-_151531954.23-P1P2	-0.118194	0.201329	0.0415675	-0.0648272	0.315158	0.125166	-0.155225	0.240491	0.042633	0.243464	0.201838	0.222651
AADAC_+_151532013.23-P1P2	-0.343518	-0.660363	-0.50194	-0.388005	0.0567067	-0.165649	-0.114333	-0.0151034	-0.0647183	-0.200763	-0.403616	-0.302189
AADAC_+_151532371.23-P1P2	-0.237735	0.0594139	-0.0891603	0.355041	-0.128286	0.113378	-0.158055	-0.0380386	-0.0980467	0.317979	-0.466321	-0.0741708
AADACL2_-_151451828.23-P1P2	-0.227415	-0.156592	-0.192004	-1.29062	-0.293447	-0.792036	0.137882	0.313325	0.225604	-0.102633	0.323737	0.110552
AADACL2_-_151451961.23-P1P2	-0.110535	0.24098	0.0652222	0.282936	-0.314191	-0.0156272	-0.00198409	0.278796	0.138406	-0.176968	0.180954	0.00199268
AADACL2_+_151451732.23-P1P2	-0.189222	-0.131431	-0.160327	0.699095	0.499407	0.599251	0.38494	0.446359	0.415649	0.796229	0.141626	0.468927
AADACL2_+_151451926.23-P1P2	0.202821	-0.227408	-0.0122931	0.532745	-0.796373	-0.131814	-0.0548226	0.537274	0.241226	0.954071	0.0927285	0.5234
AADACL2_+_151452121.23-P1P2	0.0456318	-0.0153715	0.0151301	0.0600133	0.153223	0.106618	-0.158867	0.481849	0.161491	-0.0328124	-0.262484	-0.147648
AADACL3_+_12776115.23-P1P2	0.658031	-0.141956	0.258037	0.208636	0.34047	0.274553	-0.157944	-0.653074	-0.405509	0.138019	-0.381728	-0.121855
AADACL3_+_12776133.23-P1P2	-0.031872	-0.348245	-0.190058	0.512365	0.220093	0.366229	-0.358867	0.0508014	-0.154033	-0.426243	-0.014415	-0.220329
AADACL3_+_12776213.23-P1P2	0.121293	0.00137027	0.0613317	0.55585	-0.206085	0.174883	0.135436	-0.195201	-0.0298829	0.0520596	-0.146803	-0.0473719
AADACL3_+_12776313.23-P1P2	-0.218703	-0.0692184	-0.143961	0.587853	0.703811	0.645832	-0.255808	0.41105	0.0776211	0.0798938	-0.40573	-0.162918
AADACL3_+_12776495.23-P1P2	-0.251141	0.069711	-0.0907149	0.026507	0.0411977	0.0338524	-0.153987	-0.334566	-0.244277	-0.522635	0.470389	-0.0261226
AADACL4_-_12704768.23-P1P2	0.0343702	0.253288	0.143829	-0.241152	-0.14383	-0.192491	-0.376121	0.155082	-0.11052	-0.0228452	-0.41436	-0.218602
AADACL4_+_12704573.23-P1P2	-0.305478	-0.0123726	-0.158925	-0.481532	-0.245525	-0.363529	0.413154	-1.25676	-0.421805	-0.409565	-0.0450499	-0.227307
AADACL4_+_12704601.23-P1P2	-0.0838218	0.439416	0.177797	-0.777833	0.420132	-0.17885	-0.185467	-0.12591	-0.155689	0.102686	0.291561	0.197123
AADACL4_+_12704653.23-P1P2	-0.102111	0.189266	0.0435775	-0.367586	0.396334	0.0143737	-0.0835296	-0.516726	-0.300128	-0.158057	-0.401826	-0.279941
AADACL4_+_12704714.23-P1P2	0.21337	-0.269016	-0.0278229	0.591098	0.317299	0.454198	-0.15786	-0.254381	-0.206121	0.73458	0.492513	0.613546
AADAT_-_171011321.23-P1P2	0.0860462	-0.0514212	0.0173125	0.0542739	-0.318371	-0.132049	-0.269982	0.079911	-0.0950357	0.257148	0.663954	0.460551
AADAT_-_171011368.23-P1P2	-0.505655	0.0444115	-0.230622	-0.715875	0.284348	-0.215764	-0.30445	-0.186036	-0.245243	0.575236	-0.0297094	0.272763
AADAT_+_171010904.23-P1P2	-0.227018	-0.0869528	-0.156985	-0.49519	-0.270255	-0.382722	0.170327	0.213216	0.191771	-0.0877258	0.0560082	-0.0158588
AADAT_+_171010929.23-P1P2	0.386203	-0.00890684	0.188648	-0.0270658	-0.154002	-0.0905338	-0.209139	0.111697	-0.048721	-0.240087	0.113127	-0.0634799
AADAT_+_171011392.23-P1P2	-0.0353431	-0.389276	-0.21231	0.341403	0.419571	0.380487	0.124065	-0.114682	0.00469132	0.311539	0.709924	0.510731
AAED1_-_99417574.23-P1P2	0.288407	-0.126121	0.0811428	0.143833	0.574097	0.358965	-0.273176	-0.162846	-0.218011	0.255908	-0.240796	0.0075563
AAED1_+_99417117.23-P1P2	-0.3115	-0.0274026	-0.169451	-0.535293	0.352596	-0.0913486	0.135261	0.315185	0.225223	0.414702	-0.157547	0.128578
AAED1_+_99417233.23-P1P2	0.070313	0.0318841	0.0510985	0.016267	0.515113	0.26569	-0.217624	0.589779	0.186078	-0.267264	-0.0931701	-0.180217
AAED1_+_99417525.23-P1P2	-0.51347	0.409392	-0.0520393	-0.13368	-0.238432	-0.186056	-0.440182	-0.3563	-0.398241	-0.447149	-0.128935	-0.288042
AAED1_+_99417589.23-P1P2	-0.00827569	0.0819845	0.0368544	-0.222176	-0.552199	-0.387187	-0.137612	0.364957	0.113673	0.335428	0.350248	0.342838
AAGAB_-_67546714.23-P1P2	0.0871715	0.375409	0.231291	0.0216607	0.509441	0.265551	-0.127781	0.388058	0.130139	-0.484522	-0.22557	-0.355046
AAGAB_-_67546928.23-P1P2	-0.179921	-0.0193746	-0.0996478	0.0885611	0.275134	0.181847	-0.054507	-0.404321	-0.229414	-0.465938	0.610237	0.0721493
AAGAB_-_67546952.23-P1P2	0.286285	0.228492	0.257388	-0.041645	0.795082	0.376718	-0.209662	-0.0405963	-0.125129	-0.121168	0.125638	0.002235
AAGAB_-_67546997.23-P1P2	-0.0370071	-0.450877	-0.243942	-0.033245	1.07341	0.520081	0.199608	-0.139029	0.0302895	0.728083	0.785025	0.756554
AAGAB_+_67546965.23-P1P2	0.44135	0.132657	0.287004	0.0906744	-0.759552	-0.334439	-0.0449524	-0.166094	-0.105523	0.324223	-0.0654614	0.129381
AAK1_-_69870541.23-P1P2	-0.0402891	-0.319947	-0.180118	-0.913815	0.501308	-0.206254	-0.586405	0.15705	-0.214677	-0.27946	0.745046	0.232793
AAK1_-_69870791.23-P1P2	0.401277	-0.0361638	0.182557	0.135649	0.465727	0.300688	0.0308105	0.140126	0.0854683	-0.0126495	0.0483443	0.0178474
AAK1_-_69870794.23-P1P2	-0.0430487	0.0467427	0.00184701	-0.230312	0.127269	-0.0515211	0.341709	0.23705	0.28938	-0.467869	-0.410895	-0.439382
AAK1_+_69870290.23-P1P2	-0.153389	-0.00553397	-0.0794616	-1.77513	-0.320334	-1.04773	-0.730074	0.316309	-0.206883	-0.744626	-0.0403231	-0.392475
AAK1_+_69870701.23-P1P2	-0.015022	0.0317953	0.00838663	-0.260761	0.012954	-0.123903	0.412942	0.313264	0.363103	-0.122512	-0.0823813	-0.102447
AAMDC_-_77532187.23-P1P2	-0.471802	-0.310133	-0.390967	0.0732652	-0.255106	-0.0909203	0.108248	0.247278	0.177763	-0.546627	0.629906	0.0416394
AAMDC_-_77532222.23-P1P2	-0.179255	-0.333448	-0.256351	0.407132	0.322993	0.365062	-0.265786	0.436905	0.0855592	-0.171132	-0.421997	-0.296564
AAMDC_-_77532236.23-P1P2	-0.157765	-0.408688	-0.283227	0.174244	-0.0360111	0.0691167	0.732105	0.323911	0.528008	-1.04462	0.0210279	-0.511797
AAMDC_-_77532634.23-P1P2	0.331282	-0.381799	-0.025259	0.023183	-0.0104706	0.00635622	-0.116374	-0.702075	-0.409225	-0.575386	0.369988	-0.102699
AAMDC_+_77532426.23-P1P2	-0.023509	-0.167521	-0.0955151	-0.50382	0.240289	-0.131765	0.378775	-0.158389	0.110193	-0.143423	-0.0170356	-0.0802292
AAMP_-_219134415.23-P1P2	0.153035	0.148967	0.151001	-0.264558	-0.559278	-0.411918	-0.17149	-0.435734	-0.303612	0.132536	0.645491	0.389013
AAMP_-_219134424.23-P1P2	-0.0723211	0.202457	0.0650679	-0.0313234	-0.0247045	-0.0280139	-0.398987	0.0391586	-0.179914	0.329994	0.0562268	0.19311
AAMP_-_219134469.23-P1P2	0.272929	0.0477522	0.160341	-0.211216	-0.102605	-0.156911	-0.360618	0.138543	-0.111038	-0.555082	0.0165891	-0.269247
AAMP_+_219134841.23-P1P2	0.10954	-0.590147	-0.240303	-0.359679	-0.206512	-0.283095	0.716293	-0.586305	0.064994	0.991654	0.916731	0.954193
AAMP_+_219134851.23-P1P2	0.189383	-0.0196425	0.0848702	0.193784	0.139604	0.166694	-0.869913	1.20316	0.166625	0.757299	0.149789	0.453544
AANAT_-_74464175.23-P1P2	-0.354305	0.0246824	-0.164811	0.561502	-0.100957	0.230272	0.188302	-0.242601	-0.0271496	-0.339267	-0.243852	-0.291559
AANAT_-_74464185.23-P1P2	-0.489488	0.208186	-0.140651	0.10382	0.550008	0.326914	1.01139	-0.0648128	0.473291	-0.568892	-0.302032	-0.435462
AANAT_+_74463718.23-P1P2	0.367183	-0.110469	0.128357	0.142415	1.44982	0.796118	0.913511	0.206968	0.560239	-0.367025	0.809793	0.221384
AANAT_+_74463735.23-P1P2	0.15934	0.332268	0.245804	0.367331	0.0223231	0.194827	-0.240478	-0.109439	-0.174958	-0.178763	-0.291067	-0.234915
AANAT_+_74464088.23-P1P2	0.194973	0.110537	0.152755	0.349345	0.131729	0.240537	0.178962	0.170134	0.174548	-0.125697	-0.0635744	-0.0946358
AAR2_-_34824417.23-P1P2	-0.062931	-0.0447656	-0.0538483	-0.298618	0.255352	-0.0216328	-0.0439193	-0.113907	-0.0789133	0.353494	0.116575	0.235034
AAR2_-_34824425.23-P1P2	-0.212725	0.219763	0.0035188	-0.148505	0.0585671	-0.0449687	-0.500518	0.684342	0.0919121	-0.111235	0.336097	0.112431
AAR2_+_34824386.23-P1P2	-0.0215903	0.431053	0.204731	0.27508	0.416818	0.345949	0.319314	0.630122	0.474718	0.0696454	0.251975	0.16081
AAR2_+_34824488.23-P1P2	0.238277	0.692246	0.465261	-0.173714	-0.150223	-0.161968	0.369168	0.963202	0.666185	-0.524943	0.34024	-0.0923515
AAR2_+_34824681.23-P1P2	-0.162709	0.0813482	-0.0406803	0.197697	-0.198333	-0.000317594	-0.205809	-1.52603	-0.865921	-0.485136	0.19834	-0.143398
AARD_-_117950494.23-P1P2	0.15383	-0.00696531	0.0734321	-0.423379	-0.598983	-0.511181	0.194063	-0.557038	-0.181487	0.185148	-0.369041	-0.0919467
AARD_+_117950477.23-P1P2	-0.0413865	-0.255974	-0.14868	0.613251	-0.0200509	0.2966	-0.389109	-0.046007	-0.217558	0.417107	-0.029209	0.193949
AARD_+_117950489.23-P1P2	0.0478746	0.431695	0.239785	-0.135579	0.53951	0.201965	0.358306	0.00627028	0.182288	-0.0213031	-0.0370572	-0.0291801
AARD_+_117950882.23-P1P2	-0.244096	-0.131643	-0.18787	0.166099	0.134261	0.15018	-0.146614	0.301726	0.0775561	-0.352931	0.262977	-0.0449774
AARD_+_117950890.23-P1P2	0.159178	0.345676	0.252427	-0.279509	0.18169	-0.0489096	0.268396	0.291914	0.280155	0.39832	-0.0234681	0.187426
AARS_-_70323332.23-P1P2	-0.0423174	-0.121617	-0.0819675
AARS_+_70323318.23-P1P2	0.109829	-0.0980361	0.00589623
AARS_+_70323322.23-P1P2	0.123944	0.157727	0.140836
AARS_+_70323362.23-P1P2	0.167888	0.178316	0.173102
AARS2_+_44280650.23-P1P2	-0.0537631	-0.0637687	-0.0587659	0.119943	0.0407043	0.0803235	0.104894	0.121054	0.112974	-0.0763827	0.0484188	-0.013982
AARS2_+_44281006.23-P1P2	0.0583727	-0.0379207	0.010226	0.189407	-0.888669	-0.349631	-0.0686694	-0.0018576	-0.0352635	0.093246	-0.448174	-0.177464
AARS2_+_44281027.23-P1P2	0.32537	-0.141491	0.0919397	-0.142218	-0.41623	-0.279224	-0.0247116	-0.135749	-0.0802302	-0.732684	-0.507911	-0.620297
AARS2_+_44281044.23-P1P2	-0.225755	0.129679	-0.048038	-0.88307	0.64217	-0.12045	-0.269281	0.377185	0.0539524	-0.391631	-0.353994	-0.372813
AARS2_+_44281056.23-P1P2	-0.135871	0.0373327	-0.0492693	-0.186205	0.025255	-0.0804751	-0.171378	-0.0071191	-0.0892486	-1.03366	-0.281526	-0.657594
AARSD1_-_41116243.23-P1	-0.161172	-0.392282	-0.276727	0.0163155	-0.0620718	-0.0228781	0.0560817	0.381015	0.218548	-0.232917	0.350044	0.0585633
AARSD1_-_41116425.23-P1	0.204918	0.961256	0.583087	0.0690135	-0.362631	-0.146809	-0.12365	0.230423	0.0533867	0.257283	0.0110446	0.134164
AARSD1_-_41131712.23-P2	0.00613385	0.262845	0.134489	0.330085	-0.0657818	0.132151	0.303695	-0.506933	-0.101619	-0.391935	0.0404428	-0.175746
AARSD1_-_41132037.23-P2	0.0254372	-0.407713	-0.191138	0.0718358	-0.20553	-0.0668471	0.305062	-0.118621	0.0932205	-0.0155633	0.447776	0.216106
AARSD1_-_41132088.23-P2	0.0238414	0.14193	0.0828858	0.401672	-0.0623249	0.169674	-0.201053	0.109308	-0.0458723	-0.276352	0.111018	-0.0826668
AARSD1_+_41116203.23-P1	0.166855	0.110504	0.13868	0.208045	-0.400457	-0.0962059	0.215136	-0.208539	0.00329875	-0.137254	-0.400062	-0.268658
AARSD1_+_41116412.23-P1	0.500561	-0.829495	-0.164467	-0.246361	0.0225685	-0.111896	0.266358	0.499039	0.382699	0.232566	0.0480595	0.140313
AARSD1_+_41116417.23-P1	-0.225039	0.29362	0.0342908	-0.147597	-0.0804454	-0.114021	-0.000437625	-1.23274	-0.616587	-0.538955	0.436729	-0.0511129
AARSD1_+_41132061.23-P2	0.00768143	-0.0109758	-0.00164718	0.196177	-0.0421492	0.077014	0.363427	-0.0690834	0.147172	-0.370774	0.239369	-0.0657023
AARSD1_+_41132078.23-P2	-0.10087	-0.669436	-0.385153	0.113882	0.637369	0.375625	0.311991	0.370759	0.341375	0.016529	-0.82641	-0.40494
AASDH_-_57253280.23-P1P2	0.6689	-0.316252	0.176324	-0.271689	0.878559	0.303435	-0.804893	0.648135	-0.078379
AASDH_-_57253356.23-P1P2	-0.294205	0.158137	-0.0680338	0.275767	-0.0717071	0.10203	0.524569	-1.13593	-0.30568	0.113895	-0.172098	-0.0291014
AASDH_-_57253362.23-P1P2	-0.016537	-0.119606	-0.0680715	-0.160657	-0.156871	-0.158764	-0.0902583	-0.285393	-0.187826	0.320503	0.226182	0.273342
AASDH_-_57253588.23-P1P2	0.105028	-0.000128017	0.0524498	0.61828	-0.11998	0.24915	-0.110479	0.037489	-0.0364952	0.0523121	0.518005	0.285159
AASDH_+_57253570.23-P1P2	0.158876	0.0994736	0.129175	0.0725248	-0.280095	-0.103785	-0.150107	0.00471816	-0.0726945	0.127653	0.0367999	0.0822262
AASDHPPT_-_105948374.23-P1P2	0.093887	0.0701726	0.0820298	-0.173395	-0.0905514	-0.131973	0.00144465	0.0576557	0.0295502	0.16251	0.604135	0.383322
AASDHPPT_-_105948417.23-P1P2	0.288175	0.0275842	0.157879	0.329103	-0.172802	0.0781503	0.167848	0.248972	0.20841	-0.563869	0.223909	-0.16998
AASDHPPT_+_105948405.23-P1P2	-0.0116475	0.797794	0.393073	-0.550156	0.467624	-0.041266	0.752711	-0.535103	0.108804	0.294217	-0.262541	0.0158382
AASDHPPT_+_105948450.23-P1P2	0.0530236	0.0475404	0.050282	0.302233	0.0208531	0.161543	0.094788	-0.215769	-0.0604903	-0.365754	0.374353	0.00429914
AASDHPPT_+_105948813.23-P1P2	-0.0537138	-0.207021	-0.130367	0.664202	0.148691	0.406447	0.0974756	0.14099	0.119233	0.0140157	0.0346192	0.0243174
AASS_-_121784277.23-P1P2	0.159875	-0.0839887	0.0379434	0.00078478	0.730734	0.365759	0.324917	-0.204389	0.0602644	0.591346	0.241663	0.416505
AASS_-_121784328.23-P1P2	0.143518	0.110174	0.126846	0.111461	-0.102123	0.0046689	0.189839	0.586317	0.388078	-0.522133	0.0468774	-0.237628
AASS_+_121784000.23-P1P2	0.0550677	-0.0236677	0.0157	-0.906182	-1.1326	-1.01939	0.524867	0.741128	0.632998	0.0092411	-0.0784729	-0.0346159
AASS_+_121784219.23-P1P2	-0.402698	-0.0975298	-0.250114	0.941006	0.288988	0.614997	0.774336	-0.901536	-0.0635999	0.72007	-0.158592	0.280739
AASS_+_121784247.23-P1P2	-0.0654688	-0.219069	-0.142269	-0.0203165	1.25296	0.616323	1.10879	0.844681	0.976736	-0.3327	0.0526467	-0.140027
AATF_-_35306286.23-P1P2	0.524967	0.0843793	0.304673	0.532989	0.200798	0.366894	0.699727	0.796552	0.748139	-0.219242	-1.2013	-0.710271
AATF_-_35306312.23-P1P2	0.00769553	-0.239004	-0.115654	-0.223475	0.274508	0.0255167	-0.255336	0.0143677	-0.120484	0.465729	-0.312418	0.0766551
AATF_-_35306333.23-P1P2	0.0402183	0.106672	0.0734453	0.401043	0.362029	0.381536	0.418795	0.0685164	0.243656	0.0916426	0.235476	0.163559
AATF_-_35306340.23-P1P2	-0.499936	0.286504	-0.106716	-0.561501	-0.00957837	-0.28554	-0.201783	-0.0595903	-0.130687	-0.26803	-0.499392	-0.383711
AATF_-_35306346.23-P1P2	-0.100286	0.0303002	-0.0349927	-0.816225	0.772989	-0.021618	0.310584	0.885416	0.598	-0.282604	0.655742	0.186569
AATK_-_79139586.23-ENST00000326724.4	-0.228041	-0.182661	-0.205351	0.642812	-0.354854	0.143979	-0.714695	-0.761722	-0.738209	0.0433515	0.087413	0.0653822
AATK_-_79139956.23-ENST00000326724.4	-0.15246	-0.0963968	-0.124428	-0.589605	0.134466	-0.22757	-0.624067	0.164824	-0.229621	0.418031	0.0236459	0.220839
AATK_+_79139571.23-ENST00000326724.4	0.160897	-0.216756	-0.0279291	-0.407217	0.310268	-0.0484745	-0.92876	0.674	-0.12738	0.556404	0.305032	0.430718
AATK_+_79139589.23-ENST00000326724.4	0.145091	0.0527086	0.0988996	0.208139	0.00258667	0.105363	0.112145	0.531093	0.321619	-0.87661	0.275351	-0.30063
AATK_+_79139592.23-ENST00000326724.4	-0.0888225	-0.175824	-0.132323	-0.335159	0.210259	-0.0624504	-0.583047	0.414148	-0.0844494	-0.0699174	0.175698	0.0528903
ABAT_-_8768504.23-P1	0.138759	0.038597	0.088678	-0.45933	-0.246112	-0.352721	0.008684	0.392569	0.200627	-0.538193	0.0571905	-0.240501
ABAT_-_8768523.23-P1	-0.00779718	0.13632	0.0642615	-0.337951	0.318347	-0.00980219	0.342866	-0.266899	0.0379839	-0.23872	0.20934	-0.0146897
ABAT_-_8768533.23-P1	-0.013334	-0.296028	-0.154681	-0.0189813	-0.37452	-0.196751	-0.78173	0.107966	-0.336882	0.236063	-0.340042	-0.0519896
ABAT_+_8768492.23-P1	-0.0718915	-0.119	-0.0954456	0.466423	0.242279	0.354351	-0.18738	-0.532928	-0.360154	-0.412603	-0.640835	-0.526719
ABAT_+_8768682.23-P1	-0.25713	0.252979	-0.00207519	0.13503	0.163668	0.149349	0.0431038	0.191053	0.117079	0.0784381	-0.416073	-0.168817
ABAT_+_8807445.23-P2	-0.319575	-0.0937586	-0.206667	0.520308	-0.693204	-0.0864481	-0.017912	-0.497392	-0.257652	-0.260214	0.140992	-0.0596109
ABAT_+_8807450.23-P2	-0.0951469	0.0742567	-0.0104451	0.62669	0.0701868	0.348438	0.246703	-0.146604	0.0500495	0.119014	0.157579	0.138297
ABAT_+_8807464.23-P2	0.104906	0.0322692	0.0685876	0.288909	0.193897	0.241403	0.0942618	-0.123498	-0.0146179	0.0408204	-0.132731	-0.0459555
ABAT_+_8807492.23-P2	0.132987	0.0071534	0.0700701	0.105075	0.145954	0.125514	0.0951655	-0.287461	-0.0961477	0.560609	0.45786	0.509235
ABAT_+_8807696.23-P2	0.0311862	0.140214	0.0856999	-0.327275	0.118571	-0.104352	0.136917	0.0174324	0.0771749	-0.0233596	-0.321141	-0.17225
ABCA1_-_107689997.23-P1P2	0.208789	0.309056	0.258923	-1.40724	-0.0869227	-0.74708	-0.741436	0.312932	-0.214252	-0.435841	-0.583804	-0.509823
ABCA1_-_107690031.23-P1P2	0.204002	0.138772	0.171387	0.384525	0.0164309	0.200478	-0.188329	0.0233438	-0.0824924	0.105141	0.222478	0.16381
ABCA1_-_107690385.23-P1P2	0.446997	-0.411124	0.0179363	1.32833	0.349072	0.8387
ABCA1_-_107690389.23-P1P2	-0.250717	0.048691	-0.101013	-0.92941	0.118944	-0.405233	1.33637	-0.456596	0.439886	-0.114808	0.468436	0.176814
ABCA1_-_107690394.23-P1P2	-0.0432723	0.0530299	0.00487882	0.0424193	0.504012	0.273216	0.562937	-0.142995	0.209971	-0.52005	-0.575018	-0.547534
ABCA10_-_67224447.23-P1P2	-0.185449	0.290217	0.0523838	-0.125886	-0.528283	-0.327084	0.248349	-0.67654	-0.214095	0.495197	0.730233	0.612715
ABCA10_-_67224767.23-P1P2	-0.24455	-0.0208484	-0.132699	0.202742	-0.332948	-0.0651031	0.633303	-0.0548564	0.289223	0.0895343	-0.485799	-0.198132
ABCA10_-_67224823.23-P1P2	-0.063327	0.301709	0.119191	-0.271335	0.233827	-0.0187538	0.277029	0.974561	0.625795	0.291956	0.515327	0.403641
ABCA10_+_67224811.23-P1P2	0.132253	-0.262472	-0.0651093	-0.0743043	0.0223357	-0.0259843	-0.198811	-0.0197836	-0.109297	0.248344	0.180773	0.214559
ABCA10_+_67224929.23-P1P2	-0.494651	0.0497548	-0.222448	0.000396054	-1.51141	-0.755507	-0.585836	0.199394	-0.193221	-0.0085169	0.602547	0.297015
ABCA12_-_216002923.23-P1P2	0.0996926	0.386527	0.24311	1.22129	-0.185614	0.51784	-0.536788	0.0524933	-0.242147	-0.54624	-0.601998	-0.574119
ABCA12_+_216002996.23-P1P2	0.0919334	-0.184673	-0.0463699	-0.479069	-0.452829	-0.465949	-0.272398	-0.350762	-0.31158	0.302401	-0.616991	-0.157295
ABCA12_+_216003308.23-P1P2	-0.257462	-0.0754391	-0.16645	0.50045	0.954571	0.727511	-0.0348987	0.47036	0.217731	-0.169394	0.234113	0.0323597
ABCA12_+_216003314.23-P1P2	0.345562	0.0972955	0.221429	-0.182164	-0.384754	-0.283459	-0.0059166	0.476469	0.235276	0.445573	0.217984	0.331779
ABCA12_+_216003340.23-P1P2	-0.00337118	-0.0253301	-0.0143507	-0.411971	-0.213433	-0.312702	-0.0840472	0.268275	0.0921137	0.371732	-0.13845	0.116641
ABCA13_-_48211093.23-P1P2	0.0581528	0.215602	0.136878	-0.107476	-0.415797	-0.261636	0.510756	0.106621	0.308688	-0.36862	0.225859	-0.0713808
ABCA13_+_48211090.23-P1P2	-0.407792	-0.0712982	-0.239545	0.383768	0.0277693	0.205769	-0.294037	0.598322	0.152142	-0.316085	-0.200427	-0.258256
ABCA13_+_48211097.23-P1P2	0.450408	-0.0165145	0.216947	0.523414	-0.706869	-0.0917277	-0.241391	0.3825	0.0705544	0.0105282	-0.330452	-0.159962
ABCA13_+_48211145.23-P1P2	0.143275	0.224324	0.1838	0.770019	-0.273963	0.248028	0.11446	-0.156459	-0.0209994	0.435261	-0.108403	0.163429
ABCA13_+_48211160.23-P1P2	0.167773	-0.219897	-0.0260623	0.38203	0.30506	0.343545	-0.104203	-0.150889	-0.127546	0.137836	-0.787022	-0.324593
ABCA2_-_139922596.23-P1P2	-0.0247575	-0.192559	-0.108658	-0.72591	-0.0706838	-0.398297	-0.26	-0.105961	-0.182981	-0.243359	-0.274323	-0.258841
ABCA2_+_139922190.23-P1P2	-0.0581161	0.312157	0.127021	0.316383	-0.564046	-0.123831	-0.290423	0.887415	0.298496	0.437447	-0.321017	0.058215
ABCA2_+_139922201.23-P1P2	-0.266408	0.406667	0.0701297	-0.455832	-0.232966	-0.344399	-0.238667	0.963566	0.362449	0.490502	-0.0953933	0.197554
ABCA2_+_139922272.23-P1P2	0.123707	-0.119929	0.00188875	0.171762	0.760226	0.465994	0.0308429	0.385714	0.208279	-0.123554	-0.327104	-0.225329
ABCA2_+_139922669.23-P1P2	-0.306485	-0.0185642	-0.162525	0.582809	0.619941	0.601375	0.0257566	-0.504573	-0.239408	0.252853	0.26529	0.259071
ABCA3_-_2390323.23-P1P2	0.0167191	-0.106068	-0.0446745	0.194977	0.249142	0.222059	0.207142	-0.867384	-0.330121	0.437724	0.555062	0.496393
ABCA3_-_2390333.23-P1P2	-0.018881	0.366543	0.173831	0.28858	-0.960507	-0.335963	-0.691435	0.432131	-0.129652	-0.211629	-0.908872	-0.560251
ABCA3_-_2390704.23-P1P2	-0.148915	-0.176134	-0.162525	0.0284801	-0.306888	-0.139204	0.0582902	0.0141324	0.0362113	0.385933	-0.221578	0.0821778
ABCA3_+_2390336.23-P1P2	0.305806	0.0488467	0.177326	0.648443	-0.367416	0.140514	0.142639	0.543927	0.343283	-0.191281	-0.00826415	-0.0997724
ABCA3_+_2390611.23-P1P2	0.352256	0.373195	0.362726	0.698983	-0.55359	0.0726969	-0.25908	0.914077	0.327498	0.310174	-0.00695465	0.15161
ABCA4_-_94586219.23-P1P2	0.36862	-0.571642	-0.101511	-0.183946	0.362708	0.089381	0.476063	0.606806	0.541434	-0.217715	0.163537	-0.0270891
ABCA4_-_94586232.23-P1P2	0.306382	0.233047	0.269715	-0.559988	0.2503	-0.154844	-0.152067	0.567079	0.207506	-0.75412	-0.360826	-0.557473
ABCA4_-_94586250.23-P1P2	-0.215866	-0.191508	-0.203687	0.296774	0.230711	0.263743	0.372168	-0.371431	0.000368504	0.364816	-0.611276	-0.12323
ABCA4_-_94586658.23-P1P2	0.16213	-0.223558	-0.0307139	-0.509253	0.402904	-0.0531745	0.440095	0.2562	0.348148	-0.21565	-0.150497	-0.183074
ABCA4_+_94586668.23-P1P2	-0.62771	-0.637426	-0.632568							0.456323	0.574187	0.515255
ABCA5_-_67322851.23-P1P2	0.161286	-0.277075	-0.0578942	-0.604349	-0.419354	-0.511851	0.133424	0.1896	0.161512	0.29414	0.374001	0.33407
ABCA5_-_67322872.23-P1P2	0.147799	-0.0427291	0.0525351	0.0156088	-0.357012	-0.170702	-0.367458	-0.145103	-0.25628	-0.257433	-0.185631	-0.221532
ABCA5_-_67322891.23-P1P2	0.446512	0.0835695	0.265041	0.359276	-0.00726463	0.176006	0.714247	0.613429	0.663838	-0.548366	0.593249	0.0224417
ABCA5_-_67323220.23-P1P2	0.00693854	0.00745564	0.00719709	-0.523872	-0.341279	-0.432576	-0.436725	-0.354945	-0.395835	0.111807	0.484471	0.298139
ABCA5_-_67323280.23-P1P2	-0.307075	0.165505	-0.0707854	-0.546613	0.0600602	-0.243276	-0.601313	0.240736	-0.180289	0.954587	-0.366568	0.294009
ABCA6_-_67137854.23-P1P2	-0.0232457	-0.119096	-0.0711708	-0.171176	0.579336	0.20408	-0.430176	0.0680919	-0.181042	-0.360813	0.0697545	-0.145529
ABCA6_+_67137842.23-P1P2	0.0301345	0.0893378	0.0597362	-0.210154	-0.254274	-0.232214	0.123342	0.486702	0.305022	-0.293615	-0.0580518	-0.175834
ABCA6_+_67138008.23-P1P2	-0.00943736	-0.150003	-0.0797204	-0.137402	0.722185	0.292392	-0.54504	-0.404518	-0.474779	-0.529756	0.511902	-0.00892686
ABCA6_+_67138026.23-P1P2	-0.0645884	0.0023046	-0.0311419	-0.204306	0.0414076	-0.0814495	0.28807	0.504325	0.396197	0.0091449	0.241138	0.125142
ABCA6_+_67138050.23-P1P2	0.167468	-0.114179	0.0266446	-0.200676	-0.921598	-0.561137	0.231713	-0.781754	-0.27502	0.0565682	0.271261	0.163915
ABCA7_-_1040133.23-P1	-0.117241	0.132554	0.00765617	0.170253	0.871513	0.520883	0.884956	0.201086	0.543021	0.222329	0.314805	0.268567
ABCA7_-_1040209.23-P1	-0.151718	-0.0517792	-0.101748	-0.271472	-0.176258	-0.223865	-0.823098	0.219264	-0.301917	0.34511	-0.114711	0.115199
ABCA7_-_1041459.23-P2	0.111792	0.00837264	0.0600822	-0.569568	0.101594	-0.233987	0.243041	-0.172965	0.0350382	-0.0585484	0.389327	0.165389
ABCA7_-_1041717.23-P2	0.0738094	0.393913	0.233861	-0.221657	0.242934	0.0106382	0.207541	-0.140322	0.0336095	-0.397085	0.144029	-0.126528
ABCA7_+_1040413.23-P1	0.170655	0.0690968	0.119876	0.322037	0.263554	0.292795	-0.13683	-0.00750915	-0.0721697	0.119875	-0.055894	0.0319907
ABCA7_+_1040513.23-P1	0.222854	-0.187332	0.0177608	0.151739	0.158161	0.15495	0.0733905	0.00627028	0.0398304	0.0448255	-0.353118	-0.154146
ABCA7_+_1040577.23-P1	0.0287266	0.217208	0.122967	-0.492888	0.464294	-0.0142974	-0.04317	-0.025712	-0.034441	0.178008	0.25561	0.216809
ABCA7_+_1041292.23-P2	-0.0316439	0.151511	0.0599336	0.433902	0.515113	0.474508	-0.144523	0.972899	0.414188	0.120986	0.104229	0.112607
ABCA7_+_1041297.23-P2	-0.126969	0.18187	0.0274506	0.178645	0.591779	0.385212	0.192819	0.199995	0.196407	-0.130579	-0.189026	-0.159803
ABCA7_+_1041311.23-P2	-0.281022	-0.236744	-0.258883	-0.0910823	-0.920572	-0.505827	-0.107313	0.49705	0.194869	0.136935	0.0629677	0.0999514
ABCA8_-_66951372.23-P1P2	0.0371385	-0.121643	-0.0422524	0.269285	-0.503324	-0.117019	0.0886664	0.692928	0.390797	-0.196001	-0.210445	-0.203223
ABCA8_-_66951525.23-P1P2	-0.018881	0.11543	0.0482743	-0.417012	0.278846	-0.0690833	0.019431	0.698744	0.359087	-0.370937	0.126306	-0.122315
ABCA8_-_66951528.23-P1P2	-0.328516	0.0713872	-0.128564	-0.453012	0.330561	-0.0612256	-0.216089	-0.153789	-0.184939	0.278233	0.523533	0.400883
ABCA8_+_66950959.23-P1P2	0.131816	-0.192183	-0.0301834	0.288391	0.265965	0.277178	0.235384	-0.133728	0.0508281	0.00232973	0.252866	0.127598
ABCA8_+_66951401.23-P1P2	0.271127	0.0415343	0.156331	-0.213761	0.192806	-0.0104779	-0.666381	-0.460606	-0.563494	-0.153835	0.778951	0.312558
ABCA9_-_67056649.23-P1P2	0.0159953	-0.363031	-0.173518	0.207304	-0.181489	0.0129072	-0.663813	-0.637586	-0.650699	-0.205971	0.287525	0.040777
ABCA9_-_67057012.23-P1P2	-0.168802	0.11262	-0.0280911	0.193978	-0.0109089	0.0915347	0.241112	0.0501913	0.145652	0.478136	-0.136972	0.170582
ABCA9_-_67057053.23-P1P2	0.0489268	0.0538581	0.0513925	-0.435728	-0.571878	-0.503803	0.12593	-0.096456	0.0147371	-0.198223	-0.187363	-0.192793
ABCA9_-_67057069.23-P1P2	-0.0251416	0.212853	0.0938554	-0.815069	-0.469001	-0.642035	-0.269319	0.0560894	-0.106615	-0.310216	-0.704178	-0.507197
ABCA9_+_67057085.23-P1P2	0.167053	-0.00916226	0.0789456	-0.193947	0.169245	-0.0123512	-0.129536	0.0126398	-0.0584479	0.393184	-0.361053	0.0160652
ABCB1_-_87342256.23-ENST00000265724.3	-0.12159	0.111924	-0.00483329	-0.18375	-0.376073	-0.279912	-0.180367	0.440748	0.13019	-0.234185	0.279659	0.0227374
ABCB1_-_87342302.23-ENST00000265724.3	0.437841	0.29034	0.364091	-0.281834	-0.759586	-0.52071	0.346496	0.0622439	0.20437	-0.217269	-0.0918559	-0.154563
ABCB1_-_87342654.23-ENST00000265724.3	0.0479374	-0.101924	-0.0269932	0.267197	0.413037	0.340117	-0.690067	-0.117175	-0.403621	0.178237	0.710913	0.444575
ABCB1_-_87342657.23-ENST00000265724.3	0.106351	-0.0392038	0.0335736	-0.191622	0.0839518	-0.0538353	0.0696202	0.201527	0.135573	0.393429	0.0143702	0.2039
ABCB1_-_87342674.23-ENST00000265724.3	0.105167	0.0135519	0.0593594	-0.271749	0.363301	0.0457756	0.173285	-0.201006	-0.0138606	0.225216	0.323355	0.274285
ABCB10_-_229694297.23-P1P2	0.298086	0.671909	0.484998	0.389342	0.233827	0.311584
ABCB10_-_229694457.23-P1P2	0.113188	-0.292734	-0.0897734	-0.336092	-0.870972	-0.603532	0.351712	-0.24656	0.0525759	-1.26805	-0.495995	-0.882022
ABCB10_-_229694467.23-P1P2	0.0602038	-0.0770186	-0.00840739	0.0358466	0.0376285	0.0367376	0.251869	-0.0894002	0.0812342	-0.493522	-0.189375	-0.341448
ABCB10_+_229694285.23-P1P2	-0.103414	0.154407	0.0254962
ABCB10_+_229694413.23-P1P2	0.161001	-0.278115	-0.0585568	-0.491133	0.133064	-0.179034	-0.59169	-0.0143106	-0.303	-0.0068397	0.00837575	0.000768026
ABCB11_-_169887416.23-P1P2	-0.0225466	-0.100096	-0.0613212	0.68961	-0.438161	0.125724	0.409154	0.0507889	0.229972	0.0494739	0.63655	0.343012
ABCB11_-_169887784.23-P1P2	0.0646139	0.0450029	0.0548084	0.271172	0.201106	0.236139	0.247493	-0.320231	-0.0363688	0.225097	0.608339	0.416718
ABCB11_-_169887796.23-P1P2	0.255371	0.180691	0.218031	0.404605	-0.103036	0.150785	-0.118017	-0.388288	-0.253153	0.436325	0.404753	0.420539
ABCB11_+_169887409.23-P1P2	0.186506	0.0507049	0.118606	0.247698	-0.0147076	0.116495	0.120816	0.0224157	0.0716161	-0.309196	-0.100431	-0.204813
ABCB11_+_169887811.23-P1P2	-0.103111	-0.106411	-0.104761	0.167506	-0.200708	-0.0166012	-0.169106	-0.0696786	-0.119392	0.0911132	0.125516	0.108314
ABCB4_-_87104608.23-P1P2	0.0581528	0.0966294	0.0773911	-0.128251	-0.348095	-0.238173	0.243243	-0.0010717	0.121086	-0.0738637	-0.0176167	-0.0457402
ABCB4_-_87104975.23-P1P2	0.201754	-0.0970517	0.0523513	-0.382624	0.014967	-0.183828	-0.29496	0.030117	-0.132421	-0.358762	0.266336	-0.0462133
ABCB4_+_87104933.23-P1P2	0.373995	0.166522	0.270259	0.157528	-0.0545284	0.0514997	-0.00691174	0.27084	0.131964	-0.343571	-0.314034	-0.328802
ABCB4_+_87104939.23-P1P2	0.225484	0.187429	0.206457	0.394644	-0.0367088	0.178967	-0.406491	-0.342184	-0.374338	0.228477	0.0712388	0.149858
ABCB4_+_87105008.23-P1P2	-0.00189658	-0.114444	-0.0581701	0.0688309	0.598134	0.333482	0.388833	0.382916	0.385874	-0.474474	0.311675	-0.0813999
ABCB5_-_20687396.23-P1P2	-0.339331	-0.232031	-0.285681	0.284711	0.153011	0.218861	0.455842	0.44087	0.448356	-0.41918	-0.0633925	-0.241286
ABCB5_+_20687051.23-P1P2	0.419417	-0.144345	0.137536	-0.405507	-0.746535	-0.576021	0.258372	0.154914	0.206643	0.254689	0.0528366	0.153763
ABCB5_+_20687218.23-P1P2	-0.264305	-0.0783605	-0.171333	-0.0571164	0.401371	0.172127	-0.119954	0.482508	0.181277	0.43351	-0.345122	0.0441938
ABCB5_+_20687242.23-P1P2	0.270121	0.279277	0.274699	-0.402038	0.00901399	-0.196512	0.0252453	-0.249896	-0.112325	-0.542863	0.0378431	-0.25251
ABCB5_+_20687409.23-P1P2	-0.183451	0.035108	-0.0741715	-0.72591	0.156545	-0.284683				-1.01531	0.952231	-0.0315405
ABCB6_-_220083181.23-P1P2	-0.0991584	0.0211558	-0.0390013	-0.0503446	0.146186	0.0479206	0.63282	0.230773	0.431797	0.296223	0.0881876	0.192205
ABCB6_-_220083194.23-P1P2	-0.138847	0.244275	0.0527136	-0.440707	-0.256492	-0.348599	-0.0666276	-0.00907769	-0.0378527	0.496965	-0.355573	0.0706957
ABCB6_-_220083468.23-P1P2	-0.0548148	0.0267984	-0.0140082	0.013708	0.0435231	0.0286156	0.545778	0.381944	0.463861	-0.0709892	-0.279105	-0.175047
ABCB6_-_220083604.23-P1P2	-0.10865	0.0714345	-0.0186075	-0.19064	-0.000131608	-0.0953858	0.351621	0.170947	0.261284	-0.530832	0.13534	-0.197746
ABCB6_+_220083500.23-P1P2	-0.213389	-0.214062	-0.213725	0.266533	0.165394	0.215963	0.209114	0.252275	0.230695	0.391668	-0.137179	0.127244
ABCB7_-_74375964.23-P1P2	-0.424842	-0.239405	-0.332124	-0.439858	0.171944	-0.133957	-0.568124	0.549632	-0.00924624	0.397692	0.694513	0.546103
ABCB7_-_74376019.23-P1P2	0.586845	0.305931	0.446388	0.10275	0.122796	0.112773	0.613116	-0.00955469	0.301781	0.327246	0.620076	0.473661
ABCB7_-_74376044.23-P1P2	0.596387	-0.0329861	0.281701				-0.167316	1.12023	0.476455	-0.132943	0.569857	0.218457
ABCB7_+_74375885.23-P1P2	0.149982	0.63902	0.394501	0.186809	0.786929	0.486869	0.539337	0.23183	0.385584	0.350613	0.347961	0.349287
ABCB7_+_74376070.23-P1P2	0.534103	0.307033	0.420568	0.864421	1.5512	1.20781	-0.789786	0.379949	-0.204919	1.74654	0.0587859	0.902664
ABCB8_-_150725551.23-P1P2	0.047276	0.0503852	0.0488306	0.820027	-0.558136	0.130946	0.737634	-0.247994	0.24482	-0.0425123	-0.220429	-0.131471
ABCB8_-_150725580.23-P1P2	-0.147121	0.208906	0.0308924	-0.150577	-0.0867782	-0.118678	-0.00597219	-0.472224	-0.239098	0.109939	-0.290086	-0.0900734
ABCB8_-_150725928.23-P1P2	-0.172345	-0.253506	-0.212926	0.0451034	0.251057	0.14808	-0.335917	-0.110437	-0.223177	0.142142	0.118319	0.130231
ABCB8_-_150725975.23-P1P2	0.230839	0.192273	0.211556	0.176405	0.356455	0.26643	-0.395925	0.26909	-0.0634172	-0.00248536	-0.270051	-0.136268
ABCB8_+_150725965.23-P1P2	0.024346	0.0634789	0.0439124	-0.309999	0.179379	-0.0653099	-0.566188	-0.0453918	-0.30579	0.209225	0.366073	0.287649
ABCB9_-_123450999.23-P1	-0.113555	0.332249	0.109347	-0.123082	-0.499787	-0.311435	0.137248	-0.378866	-0.120809	8.48106e-05	0.280946	0.140516
ABCB9_-_123465422.23-P2	-0.026457	-0.0597538	-0.0431054	-0.249001	-0.388001	-0.318501	-0.00776028	-0.128629	-0.0681948	0.0917284	0.267744	0.179736
ABCB9_-_123465699.23-P2	-0.326615	-0.123705	-0.22516	-0.672851	0.295	-0.188926	0.0487504	-0.114263	-0.0327565	0.0907695	-0.398635	-0.153933
ABCB9_-_123465738.23-P2	0.0962579	-0.150912	-0.0273269	0.565981	0.267186	0.416584	-0.0466622	-0.0798864	-0.0632743	-0.653463	-0.103393	-0.378428
ABCB9_-_123465787.23-P2	0.164708	0.338212	0.25146	0.20315	0.250046	0.226598	0.763598	-0.0134826	0.375058	-0.00898597	0.115051	0.0530323
ABCB9_+_123450546.23-P1	0.00764445	0.154659	0.081152	0.0661874	-0.186335	-0.0600737	-0.322465	0.65357	0.165552	0.250116	-0.339918	-0.0449009
ABCB9_+_123450566.23-P1	-0.127252	-0.0580014	-0.0926267	0.142152	0.296261	0.219206	0.418452	0.0317053	0.225079	0.301905	0.0821572	0.192031
ABCB9_+_123450826.23-P1	0.0344138	0.0240842	0.029249	0.220236	0.127106	0.173671	0.237022	0.10573	0.171376	-0.0521671	0.144611	0.0462221
ABCB9_+_123450970.23-P1	-0.14533	0.19235	0.0235099	-0.00263157	-0.387251	-0.194941	0.173345	0.451055	0.3122	0.00538846	0.102597	0.0539926
ABCB9_+_123465727.23-P2	-0.0382486	0.361918	0.161835	0.661597	0.261959	0.461778	-0.247289	-0.265642	-0.256465	-0.48799	0.052033	-0.217979
ABCC1_-_16043871.23-P1P2	0.165565	-0.225876	-0.0301554	0.23627	0.331383	0.283826	0.511657	0.24443	0.378043	-0.350747	-0.167669	-0.259208
ABCC1_-_16043934.23-P1P2	0.0449774	-0.239067	-0.0970448	-0.225432	0.574305	0.174436	0.230731	-0.0767001	0.0770153	0.17181	-0.288518	-0.0583541
ABCC1_-_16044002.23-P1P2	-0.124601	-0.239012	-0.181807	0.164849	0.140911	0.15288	0.486386	0.270378	0.378382	-0.35188	-0.472544	-0.412212
ABCC1_+_16043482.23-P1P2	0.218623	-0.414096	-0.0977365	0.405505	0.575847	0.490676				-0.324246	0.10158	-0.111333
ABCC1_+_16043921.23-P1P2	0.111503	-0.0609387	0.0252819	-0.234637	-0.0736474	-0.154142	0.606556	-0.357565	0.124496	-0.0861082	-0.00661764	-0.0463629
ABCC10_-_43395330.23-P1P2	-0.0956668	-0.204611	-0.150139	-0.0739902	0.100194	0.0131021	0.202093	0.699293	0.450693	-1.03338	0.0113009	-0.511037
ABCC10_-_43395343.23-P1P2	-0.236484	0.0433266	-0.0965785	0.341386	-1.2339	-0.446256	0.0710407	0.158761	0.114901	-0.455747	-0.00562841	-0.230688
ABCC10_-_43395891.23-P1P2	0.189798	0.447918	0.318858	-0.208597	-0.498508	-0.353553	0.00666181	0.0377485	0.0222052	-0.220737	-0.119292	-0.170014
ABCC10_-_43395984.23-P1P2	-0.4715	-0.152208	-0.311854	0.276541	0.222737	0.249639	0.622801	-0.0677303	0.277535	-0.222555	-0.00560068	-0.114078
ABCC10_+_43395315.23-P1P2	0.0424878	-0.21832	-0.087916	0.0492405	-0.00195912	0.0236407	0.219203	0.195173	0.207188	0.353336	-0.276751	0.0382926
ABCC11_-_48277852.23-P1	0.0809479	0.277057	0.179003	-0.413895	-0.444465	-0.42918	-1.36586	-0.236706	-0.801283	-0.00898597	-0.0736191	-0.0413025
ABCC11_-_48278103.23-P1	-0.0399688	0.00218337	-0.0188927	-0.319802	0.0959404	-0.111931	-0.742352	-0.297987	-0.520169	0.138486	-0.090917	0.0237847
ABCC11_-_48278122.23-P1	-0.05277	-0.116109	-0.0844393	0.335345	-0.10182	0.116762	-0.0996968	-0.0312795	-0.0654881	0.793402	0.257376	0.525389
ABCC11_-_48278125.23-P1	0.271383	-0.0923754	0.0895037	-0.283667	-0.215708	-0.249688	-0.0431519	0.207904	0.0823761	-0.095014	-0.646691	-0.370853
ABCC11_-_48280980.23-P2	0.331927	-0.255263	0.0383319	-0.311389	0.356437	0.0225244	0.0674537	0.0573445	0.0623991	-0.363553	-0.328671	-0.346112
ABCC11_+_48278130.23-P1	0.145026	0.329276	0.237151	-0.503724	0.305571	-0.0990766	-0.0338582	0.574838	0.27049	0.212184	0.638893	0.425538
ABCC11_+_48281001.23-P2	-0.30446	-0.0054247	-0.154943	0.396403	0.317225	0.356814	0.0829193	-0.0766912	0.00311405	-0.18346	-0.275755	-0.229607
ABCC11_+_48281042.23-P2	-0.6911	0.0244608	-0.33332	-1.18386	1.45778	0.136962	0.6461	-0.216122	0.214989	-0.750473	-1.42143	-1.08595
ABCC11_+_48281345.23-P2	-0.054003	0.0188081	-0.0175974	-0.506437	0.000460371	-0.252989	-0.16043	0.669102	0.254336	-0.549973	0.0196203	-0.265176
ABCC11_+_48281428.23-P2	0.0712619	-0.121446	-0.0250919	-0.317028	0.356146	0.0195592	0.082067	0.201527	0.141797	0.142825	0.0181343	0.0804797
ABCC12_-_48180314.23-ENST00000311303.3	0.0426616	-0.232857	-0.0950978	-0.0111302	0.452945	0.220907	-0.158788	0.521513	0.181362	-0.365463	-0.000751831	-0.183108
ABCC12_-_48180643.23-ENST00000311303.3	-0.23299	-0.204972	-0.218981	0.784154	-0.0305005	0.376827	-0.102502	-0.410123	-0.256312	0.334011	-0.147704	0.0931535
ABCC12_-_48180648.23-ENST00000311303.3	0.269126	-0.00170841	0.133709	-0.184546	-0.149457	-0.167001				0.281656	-0.534912	-0.126628
ABCC12_-_48180679.23-ENST00000311303.3	-0.254036	0.0449697	-0.104533	-0.531748	0.471348	-0.0301998	-0.186016	-0.217961	-0.201988	-0.632621	-0.269058	-0.450839
ABCC12_+_48180636.23-ENST00000311303.3	-0.0748476	0.145915	0.0355336	0.159347	0.401602	0.280474	0.0266157	0.022949	0.0247823	-0.324221	0.686713	0.181246
ABCC2_-_101542808.23-P1P2	0.959237	-0.0844736	0.437382	0.646878	0.57467	0.610774	-0.0797529	-1.11827	-0.599014	0.312139	0.0566215	0.18438
ABCC2_+_101542515.23-P1P2	0.0257155	0.174073	0.0998941	-0.501123	0.438392	-0.0313658	0.321178	0.394582	0.35788	-0.589772	0.496264	-0.0467539
ABCC2_+_101542910.23-P1P2	0.0914017	0.488034	0.289718	-0.369163	0.101485	-0.133839	0.116669	-0.254411	-0.0688709	-0.677349	-0.607817	-0.642583
ABCC2_+_101542914.23-P1P2	-0.0507852	-0.108605	-0.079695	0.412065	-0.445751	-0.0168429	0.299065	0.38736	0.343213	-0.025575	-0.237343	-0.131459
ABCC2_+_101542981.23-P1P2	0.159105	0.0615414	0.110323	-0.476201	0.269255	-0.103473	-0.206468	0.146448	-0.0300102	0.22568	-0.321129	-0.0477241
ABCC3_+_48712248.23-P1P2	-0.307694	0.481045	0.0866755	0.189161	0.523943	0.356552	0.0220422	-0.0742196	-0.0260887	-0.109859	-0.0211241	-0.0654915
ABCC3_+_48712270.23-P1P2	-0.0809468	-0.184658	-0.132802	-0.863561	0.52421	-0.169675	0.00139355	-0.343774	-0.17119	0.619229	-0.0492644	0.284982
ABCC3_+_48712559.23-P1P2	-0.0814688	0.0358335	-0.0228176	-0.197251	0.327944	0.0653464	0.594776	0.173457	0.384117	0.417418	0.412522	0.41497
ABCC3_+_48712662.23-P1P2	-0.0483656	0.05412	0.00287718	-0.499853	0.122796	-0.188529	0.0361004	0.413372	0.224736	0.291633	-0.749897	-0.229132
ABCC4_-_95953614.23-P1P2	0.128297	-0.0638677	0.0322146	0.196747	-0.41295	-0.108102	-0.655942	-0.156642	-0.406292	-0.39758	-0.205059	-0.30132
ABCC4_-_95953652.23-P1P2	0.263812	0.189436	0.226624	-0.155747	0.445788	0.145021	0.160236	0.060426	0.110331	-0.539179	0.499116	-0.0200315
ABCC4_+_95953430.23-P1P2	0.301136	0.209888	0.255512	0.289141	0.292721	0.290931	0.244262	-0.537314	-0.146526	-0.221897	-0.433155	-0.327526
ABCC4_+_95953641.23-P1P2	0.162658	-0.00187842	0.0803899	-0.0603548	-0.171615	-0.115985	0.000163279	0.0810935	0.0406284	0.38461	0.414212	0.399411
ABCC4_+_95953668.23-P1P2	-0.143442	0.0734254	-0.0350082	0.472805	0.385215	0.42901	-0.523243	0.100907	-0.211168	-0.146095	0.443544	0.148725
ABCC5_-_183735259.23-P1P2	-0.13294	-0.33776	-0.23535	0.335121	-0.0833762	0.125873	0.475568	-0.44964	0.0129644	-1.21461	0.430288	-0.392159
ABCC5_-_183735312.23-P1P2	0.145214	0.0229186	0.0840661	-0.264445	-0.165952	-0.215199	0.317951	-0.144147	0.0869024	0.231242	0.37356	0.302401
ABCC5_-_183735467.23-P1P2	-0.0687075	-0.170476	-0.119592	1.08404	0.512942	0.79849	0.417356	-0.0683965	0.17448	-0.345858	-0.162026	-0.253942
ABCC5_+_183735648.23-P1P2	0.239854	0.112436	0.176145	0.345488	0.00761625	0.176552	-0.551077	-0.343787	-0.447432	0.0257237	-0.255713	-0.114994
ABCC5_+_183735692.23-P1P2	-0.15639	0.507289	0.175449	-0.450913	-0.143521	-0.297217	-0.381545	-0.291027	-0.336286	-0.0544467	-0.266559	-0.160503
ABCC6_-_16317235.23-ENST00000205557.7	0.266068	0.0584744	0.162271	0.376191	-0.272808	0.0516915	0.326602	-0.210457	0.0580724	-0.208415	0.229871	0.010728
ABCC6_-_16317247.23-ENST00000205557.7	-0.109085	-0.0832808	-0.096183	-0.352278	-0.472487	-0.412383	-0.0686446	-0.242186	-0.155415	-0.0297219	-0.52553	-0.277626
ABCC6_+_16316916.23-ENST00000205557.7	-1.1753	0.338616	-0.418342				0.347361	0.272785	0.310073	-0.443596	-0.0117606	-0.227678
ABCC6_+_16317287.23-ENST00000205557.7	-0.103826	0.238315	0.0672443	-1.10235	-0.174096	-0.638224	-0.745654	0.0255838	-0.360035	0.0492935	-0.77053	-0.360618
ABCC6_+_16317296.23-ENST00000205557.7	0.108564	-0.132723	-0.0120795	-0.0102222	-0.947593	-0.478908	-0.196016	-0.363679	-0.279848	0.366474	0.0405258	0.2035
ABCC8_-_17497979.23-P1P2	-0.076038	0.253047	0.0885046	0.237029	0.812545	0.524787	-0.25875	0.0490199	-0.104865	-0.316365	0.00906532	-0.15365
ABCC8_-_17497997.23-P1P2	0.164433	-0.223163	-0.029365	-0.268978	-0.105363	-0.187171	-0.196505	-0.128031	-0.162268	-0.365263	-0.000444646	-0.182854
ABCC8_-_17498220.23-P1P2	-0.415219	-0.327044	-0.371131	-0.731412	-0.0962951	-0.413853	0.0566503	0.080947	0.0687986	-0.343114	0.135425	-0.103845
ABCC8_+_17497953.23-P1P2	0.301804	0.30138	0.301592	0.121221	0.0877231	0.104472	-0.016453	0.424822	0.204185	0.543853	-0.0905276	0.226663
ABCC8_+_17498387.23-P1P2	-0.29936	-0.196688	-0.248024	-0.306502	-0.17014	-0.238321	0.0398654	-0.0625287	-0.0113316	0.327058	-0.570128	-0.121535
ABCC9_+_22093672.23-P1P2	-0.317898	-0.384154	-0.351026	0.351488	0.645749	0.498618	-0.406792	0.170657	-0.118068	-0.299236	-0.832642	-0.565939
ABCC9_+_22093678.23-P1P2	-0.143091	0.209301	0.033105	0.126077	-0.161455	-0.0176889	-0.497199	0.699991	0.101396	0.528059	0.678766	0.603413
ABCC9_+_22093937.23-P1P2	0.136796	-0.366383	-0.114794	-1.07534	-0.374036	-0.72469	0.658674	-0.271393	0.19364	0.210706	-0.726228	-0.257761
ABCC9_+_22093941.23-P1P2	-0.284625	0.0279288	-0.128348	0.8011	-0.267618	0.266741	-0.310826	0.0408689	-0.134979	0.350147	0.433397	0.391772
ABCC9_+_22094309.23-P1P2	0.10297	0.0586435	0.0808068	0.233997	0.697634	0.465816	0.408038	-0.428133	-0.0100473	0.0219544	-0.0170356	0.00245941
ABCD1_-_152990338.23-P1P2	-1.02159	-0.190268	-0.605929	0.0113924	0.835698	0.423545	0.102482	-0.277123	-0.0873204	0.0640052	1.42823	0.746119
ABCD1_-_152990379.23-P1P2	0.390504	0.106067	0.248285	-0.391677	-1.07202	-0.731848	-0.012273	-0.414573	-0.213423	-0.0296541	-0.581514	-0.305584
ABCD1_-_152990703.23-P1P2	-0.0658739	0.220887	0.0775065	0.452315	-0.102828	0.174744	-0.478691	-0.471326	-0.475009	-0.326634	-0.446488	-0.386561
ABCD1_+_152990414.23-P1P2	-0.507065	-0.163642	-0.335354	-0.348803	-0.483403	-0.416103	-0.404355	0.174133	-0.115111	-0.271025	0.185432	-0.0427963
ABCD1_+_152990711.23-P1P2	-0.21863	-0.184796	-0.201713	-0.169884	-0.693372	-0.431628	-0.237115	-0.0373567	-0.137236	-0.130514	0.286219	0.0778528
ABCD2_-_40013191.23-P1P2	0.226781	-0.155557	0.0356123	-0.563917	-1.0881	-0.826009	0.0739648	-0.189872	-0.0579537	-0.847438	0.570286	-0.138576
ABCD2_-_40013610.23-P1P2	0.0211306	0.148553	0.0848416	0.195294	-0.298212	-0.0514591	-0.204824	-0.0588948	-0.131859	-0.25954	-0.514535	-0.387038
ABCD2_+_40013099.23-P1P2	0.0502317	0.0694224	0.0598271	0.0680782	-0.234175	-0.0830483	0.356537	0.485667	0.421102	0.0260644	0.380088	0.203076
ABCD2_+_40013514.23-P1P2	0.0735192	-0.0278838	0.0228177	0.239865	-0.616699	-0.188417	-0.060732	-0.231309	-0.14602	-0.201192	0.102054	-0.049569
ABCD2_+_40013594.23-P1P2	-0.0280176	-0.0291558	-0.0285867	-0.136774	-0.0754302	-0.106102	-0.210487	-0.338429	-0.274458	-0.613829	-0.031354	-0.322592
ABCD3_-_94883974.23-P1P2	0.172456	0.563379	0.367917	-0.228883	0.25675	0.0139338	-0.545963	-0.0199613	-0.282962	0.260227	-0.337147	-0.0384599
ABCD3_+_94884002.23-P1P2	-0.255367	0.0082664	-0.12355	-0.73364	-0.675276	-0.704458	0.585073	-0.397946	0.0935637	-0.416402	0.480833	0.0322158
ABCD3_+_94884009.23-P1P2	-0.494647	0.2505	-0.122073	-0.456745	-0.080209	-0.268477	-0.118769	0.105634	-0.00656722	0.348784	-0.385125	-0.0181705
ABCD3_+_94884032.23-P1P2	-0.0851815	-0.12544	-0.105311	-0.1587	0.694889	0.268094	0.0652655	0.00384762	0.0345565	-0.327949	0.178917	-0.074516
ABCD3_+_94884473.23-P1P2	0.0262002	-0.00727059	0.00946478	-0.105679	-0.202299	-0.153989	-0.0855782	-0.108889	-0.0972336	0.482771	-0.489597	-0.00341338
ABCD4_-_74769631.23-P1P2	-0.113973	-0.242066	-0.178019	0.0789451	-0.32687	-0.123963	0.439032	-0.317097	0.0609675	-0.0022839	0.105028	0.0513722
ABCD4_-_74769682.23-P1P2	-0.194902	0.252947	0.0290226	0.0158251	0.267965	0.141895	-0.0495782	-0.0828556	-0.0662169	0.171984	-0.586386	-0.207201
ABCD4_-_74769729.23-P1P2	0.126115	-0.311068	-0.0924762	-0.311763	0.00507396	-0.153345	0.37899	0.307294	0.343142	-0.0316154	0.238676	0.10353
ABCD4_+_74769611.23-P1P2	0.141056	0.129884	0.13547	0.724058	0.372113	0.548086	0.209486	-0.0126595	0.0984135	-0.459309	-0.50044	-0.479875
ABCD4_+_74769649.23-P1P2	-0.215063	0.227366	0.00615146	-0.0308652	0.222534	0.0958344	0.479859	0.122886	0.301373	-0.00978907	0.120295	0.0552531
ABCE1_+_146019317.23-P1P2	0.129076	-0.127043	0.00101668	0.633028	0.573457	0.603243
ABCE1_+_146019463.23-P1P2	-0.10315	-0.201784	-0.152467	-1.09167	0.106308	-0.492683	-0.560474	1.93315	0.686339	1.43642	-0.530071	0.453176
ABCE1_+_146019842.23-P1P2	0.496111	0.0899104	0.293011	-0.419686	-0.847084	-0.633385	0.112569	-0.198988	-0.0432096	0.672218	1.13403	0.903125
ABCF1_-_30539232.23-P1	0.181005	0.115825	0.148415	-0.418876	0.502307	0.0417155	0.805479	0.18002	0.492749	-0.653041	0.0862372	-0.283402
ABCF1_-_30539602.23-P1	0.026087	0.169744	0.0979156	0.39885	0.338929	0.36889	0.207491	-0.428329	-0.110419	0.454378	-0.00101937	0.226679
ABCF1_-_30546344.23-P2	0.108484	-0.13344	-0.012478	0.635449	0.62131	0.62838	-0.0708158	-0.489095	-0.279955	-0.178246	0.296958	0.0593562
ABCF1_-_30546354.23-P2	0.166711	-0.0930306	0.0368404	-0.173195	-0.365181	-0.269188	-0.0201611	0.111623	0.0457311	-0.0902368	0.114555	0.012159
ABCF1_-_30546366.23-P2	-0.124624	0.154695	0.0150355	0.501532	0.0569353	0.279234	-0.132025	-0.0897315	-0.110878	-0.146263	-0.137732	-0.141997
ABCF1_+_30539238.23-P1	-0.211616	0.266621	0.0275026	1.02699	1.00914	1.01806	0.632102	1.29977	0.965936	0.926655	0.51968	0.723168
ABCF1_+_30539469.23-P1	0.11223	-0.266952	-0.0773611	-0.245157	0.131813	-0.0566723	0.0712673	-0.0792307	-0.00398167	-0.257102	0.171268	-0.042917
ABCF1_+_30539647.23-P1	0.140843	0.0671835	0.104013	-0.531935	-0.51073	-0.521332	0.167249	0.0711775	0.119213	-0.471618	-0.166669	-0.319144
ABCF1_+_30546312.23-P2	-0.270453	-0.116113	-0.193283	0.596284	0.0982039	0.347244	0.216555	-0.631711	-0.207578	-0.514249	0.668329	0.0770398
ABCF1_+_30546315.23-P2	-0.0260367	-0.224684	-0.125361	0.387331	-0.389725	-0.00119695	0.175429	0.205108	0.190269	0.589688	0.0417179	0.315703
ABCF2_-_150923882.23-P1P2	0.0613191	0.0486705	0.0549948	0.602599	-0.540169	0.0312148	0.159297	0.225622	0.19246	0.672659	-0.789073	-0.0582068
ABCF2_+_150923872.23-P1P2	0.53298	-0.0454766	0.243752	0.356824	0.0277061	0.192265	-0.363056	0.00627028	-0.178393	-0.643131	-0.188572	-0.415851
ABCF2_+_150923902.23-P1P2	-0.0306581	-0.461066	-0.245862	1.39103	0.122796	0.756913				0.30432	0.569296	0.436808
ABCF2_+_150924236.23-P1P2	-0.204582	0.0190826	-0.0927498	-1.03375	-0.390274	-0.712013	-0.567939	0.372223	-0.0978582	0.232377	-0.0966128	0.067882
ABCF2_+_150924287.23-P1P2	0.0369508	-0.0384014	-0.000725309	0.391956	-0.10609	0.142933	-0.0714246	-1.07316	-0.572294	-0.0876964	-1.03837	-0.563033
ABCF3_-_183903980.23-P1P2	0.147231	-0.0353917	0.0559195	0.130897	0.49253	0.311714	-0.411647	0.107638	-0.152004	-0.68305	0.105559	-0.288746
ABCF3_-_183903991.23-P1P2	0.235218	-0.111271	0.0619739	-0.0819834	0.181391	0.0497036	0.141882	0.123524	0.132703	-0.174054	-0.450506	-0.31228
ABCF3_-_183904021.23-P1P2	-0.643079	-0.289076	-0.466077	-0.459461	0.561238	0.0508883				-0.583206	0.861646	0.13922
ABCF3_-_183904356.23-P1P2	-0.226291	-0.415775	-0.321033	0.404989	0.414685	0.409837	0.358459	-0.759884	-0.200712	-0.33253	-0.821633	-0.577081
ABCF3_-_183904380.23-P1P2	-0.436048	0.0320167	-0.202016	0.0163064	-0.237656	-0.110675	0.68969	0.0939458	0.391818	-0.755295	-0.562898	-0.659097
ABCG1_-_43639282.23-P1P2	-0.282624	0.3211	0.0192384	-0.230025	-0.530088	-0.380056	-0.0703146	-0.155536	-0.112925	-0.0720622	-0.179414	-0.125738
ABCG1_-_43639541.23-P1P2	-0.0680805	-0.382419	-0.22525	-0.294616	0.447636	0.0765099	-0.18738	-0.158318	-0.172849	-0.133921	-0.186778	-0.160349
ABCG1_-_43639626.23-P1P2	0.0357352	-0.303981	-0.134123	-1.17612	0.695501	-0.240307				0.726774	-0.232823	0.246976
ABCG1_+_43639544.23-P1P2	-0.131357	0.182034	0.0253386	0.133286	0.505834	0.31956	0.25832	0.0679739	0.163147	0.348162	-0.0184225	0.16487
ABCG2_-_89079989.23-P1P2	0.0382253	0.0322748	0.0352501	-0.0274455	-0.234882	-0.131164	-0.0336929	-0.657317	-0.345505	0.108829	0.305088	0.206958
ABCG2_+_89079974.23-P1P2	0.338359	0.0907003	0.21453	-0.834066	0.350087	-0.24199	-0.750774	0.0766596	-0.337057	-0.438423	0.067959	-0.185232
ABCG2_+_89080025.23-P1P2	0.0323992	-0.0389795	-0.00329014	0.0888548	-0.207353	-0.0592489	-0.432191	0.0259325	-0.203129	-0.774324	-0.615304	-0.694814
ABCG2_+_89080044.23-P1P2	-0.48388	-0.627857	-0.555869	0.897471	-0.110403	0.393534	-1.05087	-0.273838	-0.662355	-0.0566701	0.19311	0.0682198
ABCG4_-_119019784.23-P1P2	0.119358	-0.0610634	0.0291471	0.130719	0.411934	0.271326	0.243479	0.124756	0.184118	-0.15227	0.407462	0.127596
ABCG4_-_119019798.23-P1P2	0.00592403	-0.294538	-0.144307	-0.114385	-0.00619053	-0.0602877	0.15888	0.277433	0.218156	0.281023	0.562633	0.421828
ABCG4_-_119019811.23-P1P2	-0.0703883	-0.24763	-0.159009	0.684526	-0.351135	0.166695	-0.174923	-0.174565	-0.174744	0.000170753	0.423975	0.212073
ABCG4_+_119019794.23-P1P2	-0.0516539	-0.0966227	-0.0741383	0.151601	-0.646282	-0.24734	-0.171358	0.467197	0.14792	0.2443	0.403689	0.323995
ABCG4_+_119019855.23-P1P2	0.212582	-0.312856	-0.0501371	0.829264	0.514534	0.671899	-0.271144	-0.183054	-0.227099	-0.172001	-0.0809216	-0.126461
ABCG5_-_44065428.23-P1P2	-0.12313	-0.283321	-0.203226	0.397751	0.202877	0.300314	0.151727	-0.0106035	0.0705619	-0.295609	0.545484	0.124938
ABCG5_-_44065433.23-P1P2	0.152025	0.335365	0.243695	0.519399	-0.285669	0.116865	0.306138	-0.552852	-0.123357	-0.15755	0.488801	0.165626
ABCG5_-_44065840.23-P1P2	0.490982	-0.247479	0.121752	0.22482	0.423604	0.324212	0.0585338	-0.467858	-0.204662	0.562117	0.371843	0.46698
ABCG5_+_44065447.23-P1P2	0.156082	-0.20047	-0.0221943	0.201431	-0.153398	0.0240165	0.244484	-0.224557	0.00996348	0.114738	-0.102865	0.00593687
ABCG5_+_44065865.23-P1P2	0.176064	-0.00157709	0.0872436	0.212344	0.112043	0.162194	0.191748	0.586162	0.388955	0.374645	0.0740973	0.224371
ABCG8_-_44066172.23-P1P2	0.015589	0.141818	0.0787034	-0.179664	-0.500244	-0.339954	0.121217	-0.306233	-0.0925077	-0.188671	-0.476997	-0.332834
ABCG8_+_44066166.23-P1P2	0.168365	0.409433	0.288899	-0.0628405	0.380664	0.158912	0.0772809	-0.303213	-0.112966	-0.0838616	-0.0163145	-0.050088
ABCG8_+_44066180.23-P1P2	-0.0390382	0.17074	0.0658508	0.498798	0.330859	0.414828	-0.538999	-0.31413	-0.426565	-0.284337	0.215659	-0.034339
ABCG8_+_44066323.23-P1P2	-0.099497	-0.1897	-0.144599	0.0627393	-0.391777	-0.164519	-0.205717	-0.290123	-0.24792	-0.0155984	0.621924	0.303163
ABCG8_+_44066333.23-P1P2	-0.106683	0.352521	0.122919	0.0389048	-0.0960752	-0.0285852	0.161653	0.196566	0.179109	-0.135719	0.0223537	-0.0566827
ABHD1_-_27346733.23-P1P2	0.172918	-0.0344508	0.0692338	0.114951	0.0401763	0.0775636	0.324779	-0.0316976	0.146541	-0.34695	-0.11049	-0.22872
ABHD1_+_27347075.23-P1P2	-0.0769061	0.19052	0.056807	0.312702	0.208984	0.260843	-0.108899	0.315427	0.103264	-0.701103	0.0902191	-0.305442
ABHD1_+_27347086.23-P1P2	0.0955655	-0.0580014	0.018782	0.359723	-0.141734	0.108995	-0.0752909	0.324331	0.12452	-0.180072	0.224081	0.0220046
ABHD1_+_27347095.23-P1P2	-0.187964	-0.00285984	-0.0954118	-0.442113	-0.147587	-0.29485	0.166875	-0.230463	-0.0317939	0.245578	-0.0357242	0.104927
ABHD1_+_27347132.23-P1P2	0.00045441	0.210934	0.105694	-0.104477	0.213251	0.054387	-0.194997	0.446714	0.125859	0.373027	-0.275299	0.0488642
ABHD10_-_111697877.23-P1P2	0.0736619	0.181857	0.127759	-0.0869846	0.536692	0.224853	0.278617	0.347307	0.312962	0.148489	-0.258807	-0.0551588
ABHD10_-_111697914.23-P1P2	-0.173175	-0.242631	-0.207903	-0.221462	-0.0102062	-0.115834	0.819779	-0.143044	0.338367	0.144709	-0.483605	-0.169448
ABHD10_+_111697851.23-P1P2	0.132293	-0.193516	-0.0306118	-0.164347	-0.475537	-0.319942	-0.192784	0.119971	-0.0364068	0.453079	-0.0331821	0.209948
ABHD10_+_111698093.23-P1P2	-0.346364	-0.179023	-0.262694	-0.101852	0.614964	0.256556	-0.649216	0.255803	-0.196707	0.876958	0.217886	0.547422
ABHD10_+_111698316.23-P1P2	-0.0424345	0.381423	0.169494	-0.30167	-0.220092	-0.260881	-0.0381465	-0.12001	-0.0790784	-0.0555144	0.0059755	-0.0247694
ABHD11_-_73152688.23-P1P2	-0.201985	0.144748	-0.0286183	-0.238168	-0.692235	-0.465202	-0.178753	0.711527	0.266387	0.261291	0.161401	0.211346
ABHD11_-_73153094.23-P1P2	0.0394392	0.225539	0.132489	0.119495	-0.139299	-0.00990172	0.0193552	0.475114	0.247235	-0.027711	-0.00267135	-0.0151912
ABHD11_-_73153135.23-P1P2	-0.0494082	0.20117	0.0758811	0.136798	-0.083655	0.0265716	0.672121	-0.384143	0.143989	0.322252	0.327552	0.324902
ABHD11_+_73152656.23-P1P2	-0.0789781	-0.111357	-0.0951675	-0.0806759	-0.102357	-0.0915162	0.0206926	0.495836	0.258264	-0.328217	0.138904	-0.0946565
ABHD11_+_73152963.23-P1P2	-0.145826	0.211328	0.032751	0.0474903	-0.143805	-0.0481574	-0.193236	-0.000550988	-0.0968934	-0.342784	0.0480595	-0.147362
ABHD12_-_25371053.23-P1P2	0.432056	0.0451247	0.23859	-0.975804	0.362747	-0.306529	-0.0793323	0.566286	0.243477	0.0147592	-0.0583255	-0.0217832
ABHD12_-_25371057.23-P1P2	-0.000812054	0.072215	0.0357015	-0.585806	-0.133417	-0.359611	-0.764816	0.0705248	-0.347145	-0.302338	0.670447	0.184055
ABHD12_-_25371489.23-P1P2	0.0899452	0.0729496	0.0814474	0.338326	0.284626	0.311476	0.227426	0.0568964	0.142161	-0.0846214	-0.0715339	-0.0780776
ABHD12_+_25371393.23-P1P2	0.164096	0.373188	0.268642	-0.0769695	0.914554	0.418792	-0.289847	-0.90492	-0.597384	0.361219	-0.327304	0.0169575
ABHD12_+_25371436.23-P1P2	0.158266	-0.250867	-0.0463004	-0.696064	0.247492	-0.224286	0.315724	-0.52928	-0.106778	0.122449	-0.37613	-0.12684
ABHD12B_-_51338832.23-P1P2	-0.159749	-0.215299	-0.187524	0.0109083	-0.687726	-0.338409	-0.238078	0.481512	0.121717	-0.196504	-0.0508556	-0.12368
ABHD12B_-_51338864.23-P1P2	-0.0521913	0.0156556	-0.0182678	-0.00897988	0.264299	0.127659	-0.296589	0.321689	0.0125503	-0.068542	-0.237146	-0.152844
ABHD12B_-_51338885.23-P1P2	0.223587	-0.0991204	0.0622336	-0.166741	-0.425508	-0.296125	-0.101972	-0.0321251	-0.0670483	-0.126133	0.107522	-0.00930544
ABHD12B_-_51339227.23-P1P2	0.501263	-0.563848	-0.0312925	-0.411437	-0.285082	-0.34826	-0.553733	-0.654928	-0.60433	0.102686	-0.0534311	0.0246273
ABHD12B_+_51339177.23-P1P2	0.0349933	0.143819	0.0894059	-0.130315	0.107657	-0.011329	0.0201427	-0.132892	-0.0563749	-0.471429	-0.057131	-0.26428
ABHD13_-_108870880.23-P1P2	-0.127562	0.0554567	-0.0360526	-0.520848	0.399747	-0.0605505	-0.428517	0.0421899	-0.193164	-0.0172658	0.128642	0.0556879
ABHD13_-_108871256.23-P1P2	-0.00264405	0.219424	0.10839	-0.377223	0.404831	0.0138041	-0.0932177	0.144102	0.0254424	-0.339833	-0.516093	-0.427963
ABHD13_+_108870795.23-P1P2	0.147019	-0.184216	-0.0185986	-0.0514672	0.612935	0.280734	0.238691	0.532783	0.385737	0.131598	0.398459	0.265029
ABHD13_+_108870811.23-P1P2	-0.226711	0.207254	-0.0097283	0.421572	0.331697	0.376635	0.530898	0.0033762	0.267137	-0.637612	-0.00779378	-0.322703
ABHD13_+_108871228.23-P1P2	0.135003	-0.243366	-0.0541816	-0.137559	0.360487	0.111464	-0.484248	-0.479157	-0.481702	-0.342827	-0.292867	-0.317847
ABHD14A_-_52009122.23-P1P2	0.0690361	0.135731	0.102383	0.3152	-0.176308	0.069446	-0.278824	0.59645	0.158813	0.186899	0.269987	0.228443
ABHD14A_-_52009160.23-P1P2	0.159932	0.0747766	0.117354	8.77711e-05	0.225279	0.112683	0.182507	-0.459555	-0.138524	-0.108081	-0.365755	-0.236918
ABHD14A_+_52009149.23-P1P2	-0.130844	0.00677651	-0.0620335	-0.243407	-0.359334	-0.30137	-0.179055	0.423589	0.122267	0.124265	-0.297124	-0.0864296
ABHD14A_+_52009194.23-P1P2	0.185406	0.0737885	0.129597	-0.0181223	-0.206512	-0.112317	0.014722	-0.467858	-0.226568	0.102686	0.28204	0.192363
ABHD14A_+_52009255.23-P1P2	0.12076	0.148756	0.134758	0.36597	0.417823	0.391897	0.0293506	0.0963117	0.0628312	-0.31891	0.244457	-0.0372264
ABHD14B_-_52007985.23-P1	0.120359	-0.195988	-0.0378144	-0.535073	0.000895861	-0.267088	0.0317439	0.266233	0.148989	0.101505	0.086727	0.0941158
ABHD14B_-_52007995.23-P1	-0.263755	0.130743	-0.066506	0.249226	0.0699126	0.159569	0.0493696	0.233755	0.141562	-0.280576	-0.142787	-0.211682
ABHD14B_-_52008027.23-P1	0.0885271	-0.140551	-0.0260122	0.13464	0.521813	0.328226	0.512275	-0.126996	0.192639	0.229837	0.0226423	0.126239
ABHD14B_-_52008040.23-P1	0.0761161	0.0624499	0.069283	-0.0463713	0.106612	0.0301202	0.00364751	0.22378	0.113714	-0.114963	0.0466467	-0.0341583
ABHD14B_-_52016965.23-P2	-0.0648695	0.098469	0.0167997	-0.461552	-0.684559	-0.573055	-0.355702	0.383859	0.0140785	-0.343333	-0.237001	-0.290167
ABHD14B_-_52017383.23-P2	0.0330179	0.0977669	0.0653924	-0.187368	-0.885066	-0.536217	-0.108628	-0.352624	-0.230626	0.171273	0.330086	0.250679
ABHD14B_+_52007815.23-P1	-0.278935	-0.136111	-0.207523	-0.378941	0.0360614	-0.17144	-0.271562	0.275828	0.00213271	0.173138	-0.320516	-0.073689
ABHD14B_+_52016945.23-P2	0.0667878	0.0405121	0.05365	0.156501	-0.353934	-0.0987166	0.139988	0.148342	0.144165	-0.289465	0.0601958	-0.114635
ABHD14B_+_52017325.23-P2	-0.0358673	0.101024	0.0325781	-0.358531	-0.193984	-0.276257	-0.224309	-0.133038	-0.178673	0.425174	0.253356	0.339265
ABHD14B_+_52017350.23-P2	-0.0904245	0.216487	0.0630314	-0.250864	0.0556055	-0.0976293	-0.410117	-0.31072	-0.360419	0.146948	-0.425433	-0.139242
ABHD15_-_27893577.23-P1P2	0.0972936	0.0586148	0.0779542	-0.41184	-0.800829	-0.606334	0.147305	0.310086	0.228695	0.263482	-0.0629719	0.100255
ABHD15_-_27893641.23-P1P2	-0.37006	-1.06677	-0.718416	0.540873	1.29272	0.916797	1.06396	-0.787279	0.138342	-0.639002	1.00522	0.18311
ABHD15_-_27893654.23-P1P2	0.0796931	0.0770254	0.0783592	-0.547896	0.767783	0.109943	-0.853608	-0.371692	-0.61265	-0.297077	-0.0271321	-0.162104
ABHD15_-_27893980.23-P1P2	0.315014	0.141633	0.228324	-0.139911	-0.147733	-0.143822	0.429249	-0.0366702	0.196289	-0.570504	-0.490609	-0.530557
ABHD15_-_27894008.23-P1P2	-0.117382	0.688966	0.285792	-0.0446038	0.32443	0.139913	-0.738062	0.40482	-0.166621	0.242237	-0.737541	-0.247652
ABHD16A_-_31670671.23-P1P2	-0.0798197	-0.0911111	-0.0854654	-0.434664	0.105843	-0.164411	0.117786	-0.506817	-0.194516	-0.172949	0.0166432	-0.0781528
ABHD16A_-_31670679.23-P1P2	-0.0774476	0.100191	0.0113715	-1.44365	-0.340176	-0.891912	0.0233134	0.731725	0.377519	-0.342179	-0.262641	-0.30241
ABHD16A_-_31670764.23-P1P2	0.256311	-0.0471986	0.104556	0.212344	0.415317	0.313831	0.0981106	0.221599	0.159855	-0.154472	-0.101432	-0.127952
ABHD16A_+_31671120.23-P1P2	-0.159807	0.108129	-0.0258393	0.471968	0.304169	0.388068	0.388075	-0.137349	0.125363	-0.231626	-0.305045	-0.268335
ABHD16A_+_31671138.23-P1P2	-0.0238666	-0.306165	-0.165016	-0.900015	-0.0356334	-0.467824	0.210057	-0.016906	0.0965756	0.0870211	0.129339	0.10818
ABHD16B_-_62492870.23-P1P2	-0.264813	0.0178567	-0.123478	-0.433354	0.368757	-0.0322986	0.0431038	-0.406981	-0.181938	0.408458	0.0944742	0.251466
ABHD16B_+_62492825.23-P1P2	0.00929679	-0.333993	-0.162348	0.487374	-0.0425418	0.222416	0.14419	-0.161457	-0.00863362	0.373435	0.377443	0.375439
ABHD16B_+_62492837.23-P1P2	0.116635	-0.188974	-0.0361695	0.0871029	-0.0787036	0.00419963	-0.0991784	-0.317693	-0.208436	0.344859	-0.0367714	0.154044
ABHD16B_+_62492887.23-P1P2	-0.17861	0.109613	-0.0344984	-0.339451	-0.473649	-0.40655	0.105992	-0.11282	-0.00341407	0.150395	0.139144	0.14477
ABHD16B_+_62493236.23-P1P2	-0.00148002	0.136862	0.0676907	-0.177755	-0.167836	-0.172796	0.658124	-0.0547592	0.301682	-0.367154	0.513723	0.0732844
ABHD17A_-_1885045.23-P1P2	0.124102	0.377184	0.250643	-0.278803	0.0211909	-0.128806	-0.443989	0.573208	0.0646094	-0.0634548	-0.0514224	-0.0574386
ABHD17A_-_1885076.23-P1P2	-0.29191	-0.212253	-0.252082	0.0742898	-0.218868	-0.0722893	0.293224	0.228663	0.260943	-0.110435	-0.14668	-0.128558
ABHD17A_-_1885099.23-P1P2	0.246977	0.212444	0.22971	0.635902	0.221913	0.428908	-0.267329	0.36219	0.0474307	-0.371028	0.369195	-0.000916332
ABHD17A_-_1885483.23-P1P2	0.216868	0.146517	0.181693	0.036267	-0.353271	-0.158502	-0.657336	-0.0481775	-0.352757	0.238517	-0.942331	-0.351907
ABHD17A_+_1885470.23-P1P2	-0.243845	-0.215881	-0.229863	-0.0867094	0.728975	0.321133	0.462329	-0.475438	-0.00655458	0.581854	-0.975148	-0.196647
ABHD17B_-_74525690.23-P1P2	0.113081	-0.226106	-0.0565125	0.452795	0.0627293	0.257762	0.0711788	-0.180861	-0.0548411	0.0175183	-0.441625	-0.212053
ABHD17B_-_74525704.23-P1P2	0.268856	-0.189857	0.0394992	-0.300085	0.153642	-0.0732217	-0.167575	0.504244	0.168334	-0.184005	0.0365638	-0.0737207
ABHD17B_+_74525655.23-P1P2	0.288442	0.0868326	0.187637	-0.175443	-0.486386	-0.330915	-0.262999	-0.498892	-0.380945	-0.576632	0.353686	-0.111473
ABHD17B_+_74525862.23-P1P2	-0.138741	-0.104735	-0.121738	-0.123864	0.0431787	-0.0403428	0.339053	-0.125167	0.106943	-0.164754	0.0416439	-0.061555
ABHD17C_+_80987662.23-P1P2	0.0959494	0.253396	0.174673	0.45379	0.15224	0.303015	0.256862	-0.77472	-0.258929	0.0488188	0.00911977	0.0289693
ABHD17C_+_80987703.23-P1P2	0.0178046	0.082521	0.0501628	0.0310743	-0.206938	-0.0879316	0.25195	-0.4799	-0.113975	0.72862	0.152662	0.440641
ABHD17C_+_80987878.23-P1P2	-0.217528	-0.196065	-0.206797	0.295185	-0.0415909	0.126797	-0.192186	0.666578	0.237196	0.279305	-0.732137	-0.226416
ABHD17C_+_80987887.23-P1P2	-0.109908	0.0418428	-0.0340327	0.0888122	-0.232047	-0.0716173	-0.534325	0.221833	-0.156246	-0.292452	0.0377911	-0.127331
ABHD17C_+_80988086.23-P1P2	-0.0276238	-0.197514	-0.112569	-0.339451	-0.66421	-0.501831	0.0128892	0.229227	0.121058	0.5342	-0.408677	0.0627614
ABHD2_-_89631738.23-P1P2	0.0750279	0.16802	0.121524	0.337324	-0.666986	-0.164831	0.0138392	-0.192488	-0.0893246	-0.341101	-0.304384	-0.322742
ABHD2_-_89631760.23-P1P2	-0.328511	-0.133618	-0.231065	-0.157036	0.888999	0.365981	-0.105219	0.292764	0.0937724	-0.643447	-0.15717	-0.400309
ABHD2_-_89632154.23-P1P2	-0.0886461	-0.123965	-0.106305	-0.183534	0.439055	0.12776	0.275235	0.522285	0.39876	0.106324	0.0766504	0.0914873
ABHD2_+_89631693.23-P1P2	-0.0634694	-0.164077	-0.113773	-0.230327	0.501031	0.135352	-0.0687285	-0.0339636	-0.0513461	0.0596169	-0.287257	-0.11382
ABHD2_+_89632075.23-P1P2	0.3616	-0.284811	0.0383944	-0.139727	0.410744	0.135508	0.818712	0.107841	0.463277	0.21249	0.0854849	0.148987
ABHD3_-_19284770.23-P1P2	0.169093	0.757298	0.463196	0.563251	-0.923897	-0.180323	-0.269836	-0.0245358	-0.147186	0.351599	0.911782	0.631691
ABHD3_+_19284354.23-P1P2	-0.0661089	-0.0521958	-0.0591523	-0.81141	0.0756191	-0.367895	-0.616097	0.747685	0.0657939	-0.307134	0.243485	-0.0318246
ABHD3_+_19284534.23-P1P2	0.0811759	-0.00840613	0.0363849	0.340324	-0.247814	0.046255	0.0178875	0.52697	0.272429	-0.271904	0.0972141	-0.0873448
ABHD3_+_19284717.23-P1P2	0.180242	-0.00800484	0.0861186	-0.132233	-0.233566	-0.182899	-0.129007	0.0123705	-0.0583182	0.0756625	-0.0303458	0.0226584
ABHD3_+_19284728.23-P1P2	-0.0929912	-0.0060736	-0.0495324	0.27159	0.167373	0.219482	0.0967418	-0.152131	-0.0276944	0.474028	0.388543	0.431286
ABHD4_-_23067199.23-P1P2	-0.00554925	0.28377	0.13911	-0.34205	-0.123045	-0.232548	0.0453182	0.359044	0.202181	-0.25932	0.322086	0.0313831
ABHD4_-_23067625.23-P1P2	0.207228	0.2382	0.222714	0.150842	-0.272613	-0.0608855	0.26295	-0.0657158	0.0986169	-0.128477	-0.579169	-0.353823
ABHD4_-_23067680.23-P1P2	-0.112938	0.108099	-0.00241924	0.0214342	0.685631	0.353533	-0.657067	0.205099	-0.225984	-0.511272	0.240803	-0.135235
ABHD4_+_23067515.23-P1P2	0.423036	-0.0781134	0.172461	0.258476	-0.600951	-0.171238	0.490789	-0.595284	-0.0522476	0.127454	0.416971	0.272212
ABHD4_+_23067613.23-P1P2	0.093887	-0.221816	-0.0639644	-0.2379	-0.28056	-0.25923	-0.221562	0.17133	-0.0251161	0.0837275	-0.361461	-0.138867
ABHD5_-_43732422.23-P1P2	0.245712	-0.0544215	0.0956453	-0.186649	-0.288246	-0.237448	-0.144711	-0.372241	-0.258476	-0.374916	-0.44944	-0.412178
ABHD5_-_43732464.23-P1P2	-0.22349	0.0731761	-0.075157	-0.688585	0.163097	-0.262744	0.508767	0.151468	0.330118	0.286587	0.542392	0.414489
ABHD5_+_43732395.23-P1P2	0.175814	-0.0385709	0.0686215	0.129263	-0.566953	-0.218845	0.476473	0.144907	0.31069	1.01938	0.0236976	0.52154
ABHD5_+_43732521.23-P1P2	0.0380337	0.33905	0.188542	-0.299687	-1.06985	-0.684768	0.311719	-0.374075	-0.0311776	-0.873067	0.0332267	-0.41992
ABHD5_+_43732806.23-P1P2	0.418144	0.0802266	0.249185	-0.498954	-0.498063	-0.498509	-0.151069	0.249616	0.0492738	0.274262	-0.164187	0.0550377
ABHD6_-_58223553.23-P1P2	0.546399	0.376799	0.461599	0.0424193	-1.1804	-0.568988	0.0498612	-0.428777	-0.189458	-0.0493174	-0.909855	-0.479586
ABHD6_-_58223594.23-P1P2	0.144602	0.218665	0.181633	-0.78448	-0.733988	-0.759234	-0.789316	0.830773	0.0207289	0.038733	-0.210894	-0.0860804
ABHD6_-_58223914.23-P1P2	0.35313	-0.0605126	0.146309	-0.0591188	0.251729	0.0963049	-0.322728	-0.168907	-0.245818	-0.27197	0.137697	-0.0671366
ABHD6_+_58223718.23-P1P2	0.0572993	0.0827171	0.0700082	-1.13927	-0.118593	-0.628931	0.0193226	0.385616	0.202469	0.181295	0.173457	0.177376
ABHD6_+_58223966.23-P1P2	0.2189	-0.152909	0.0329952	0.105559	0.966238	0.535898	-0.113136	-0.544282	-0.328709	-0.521805	-0.231095	-0.37645
ABHD8_-_17413788.23-P1P2	0.0914643	-0.220206	-0.0643707	0.296924	0.573686	0.435305	0.347958	-0.285496	0.0312313	0.747272	-0.152988	0.297142
ABHD8_-_17414169.23-P1P2	-0.0806108	0.136046	0.0277178	0.599231	0.342038	0.470635	0.328665	0.600724	0.464695	0.269628	0.519533	0.39458
ABHD8_-_17414173.23-P1P2	-0.413256	-0.169852	-0.291554	0.330587	-0.456066	-0.0627397	-0.10026	0.828627	0.364183	0.664565	-0.0928467	0.285859
ABHD8_-_17414201.23-P1P2	0.254741	0.252442	0.253592	-0.843324	-0.761285	-0.802304	-0.00420191	0.242929	0.119364	-0.217777	-0.181028	-0.199402
ABHD8_+_17413753.23-P1P2	0.1875	-0.0562323	0.0656339	0.672963	-0.0736013	0.299681	-0.140118	-0.0261512	-0.0831346	-0.23739	0.890635	0.326623
ABI1_-_27149837.23-P1P2	-0.128505	0.103811	-0.0123472	0.702113	0.533042	0.617577	0.263288	-0.261957	0.000665553	-0.285717	0.161223	-0.062247
ABI1_-_27149855.23-P1P2	0.115713	0.335893	0.225803	-0.229521	0.0251851	-0.102168	-0.709981	-0.428552	-0.569267	-0.317554	0.643625	0.163035
ABI1_+_27149446.23-P1P2	0.117455	0.105497	0.111476	-0.588974	-0.117109	-0.353041	0.368367	-0.0123721	0.177997	-0.652839	-0.141986	-0.397413
ABI1_+_27149474.23-P1P2	-0.070701	-0.0669456	-0.0688233	-0.856652	-0.383818	-0.620235	0.317642	-0.0223698	0.147636	-0.331598	-0.108755	-0.220176
ABI1_+_27149800.23-P1P2	0.061256	-0.0857604	-0.0122522	-0.82552	0.56497	-0.130275	0.428105	-0.204982	0.111562	0.105228	-0.0581195	0.0235542
ABI2_-_204193058.23-P1P2	-0.184556	-0.00573408	-0.095145	-0.450989	-0.34333	-0.39716	-0.883398	0.428418	-0.22749	1.0783	-0.158391	0.459955
ABI2_-_204193288.23-P1P2	0.0215109	-0.0714293	-0.0249592	0.13596	-0.800583	-0.332311	-0.331531	0.488871	0.0786699	0.562542	0.0617116	0.312127
ABI2_+_204193030.23-P1P2	0.30865	0.317946	0.313298	-0.536012	0.508407	-0.0138025	0.145642	-0.26121	-0.057784	0.14597	-0.464189	-0.15911
ABI2_+_204193079.23-P1P2	1.05237	0.122308	0.587338	-1.10442	-0.541337	-0.822879	0.439457	1.10249	0.770971	-0.177422	-0.295593	-0.236508
ABI2_+_204193458.23-P1P2	-0.14748	0.134907	-0.00628646	0.358956	0.0498954	0.204426	-0.140092	0.43518	0.147544	-0.24011	0.122563	-0.0587736
ABI3_-_47288028.23-P1P2	0.162224	-0.0639836	0.0491203	0.271445	0.0133174	0.142381	0.65269	0.777452	0.715071	-0.210975	0.225598	0.00731141
ABI3_+_47287798.23-P1P2	-0.054168	-0.029872	-0.04202	0.572558	-0.378065	0.0972463	0.0850456	0.125136	0.105091	-0.0821382	-0.0290349	-0.0555866
ABI3_+_47288122.23-P1P2	0.046881	-0.162045	-0.0575823	-0.22	-0.113465	-0.166733	0.177469	-0.260487	-0.0415092	0.147238	-0.168946	-0.0108542
ABI3_+_47288159.23-P1P2	-0.22609	0.125043	-0.0505237	-0.635653	0.10077	-0.267442	-0.164868	0.678614	0.256873	0.333054	-0.43824	-0.0525933
ABI3_+_47288524.23-P1P2	-0.417724	0.113926	-0.151899	0.0333552	0.128465	0.0809099	0.649837	-0.754407	-0.052285	0.594122	0.0582449	0.326184
ABI3BP_-_100712220.23-P1P2	-0.406858	-0.129681	-0.26827	-0.41206	-0.289182	-0.350621	-0.200453	0.468271	0.133909	0.050743	-0.419795	-0.184526
ABI3BP_-_100712267.23-P1P2	-0.143382	0.374958	0.115788	0.327415	0.265484	0.29645	-0.528221	-0.419388	-0.473805	0.258753	0.498165	0.378459
ABI3BP_-_100712320.23-P1P2	-0.11859	0.00412032	-0.0572348	-0.174335	-0.357509	-0.265922	-0.364072	-0.088285	-0.226178	0.687648	-0.298731	0.194458
ABI3BP_+_100712238.23-P1P2	-0.0576722	-0.147105	-0.102388	-0.0124427	-0.276812	-0.144627	1.03775	0.598086	0.817919	0.0596169	-0.0108004	0.0244083
ABI3BP_+_100712307.23-P1P2	0.130838	-0.0738077	0.0285152	0.802468	-0.694551	0.0539588	-0.134166	-0.84982	-0.491993	0.102686	-0.150845	-0.0240795
ABL1_-_133589228.23-ENST00000372348.2	0.19327	0.10194	0.147605	0.223243	-0.371019	-0.0738877	-0.0448927	-0.406722	-0.225807	0.663154	0.231001	0.447077
ABL1_-_133589268.23-ENST00000372348.2	-0.0762987	0.0293149	-0.0234919	-0.530504	0.862105	0.165801	-0.143885	0.397162	0.126638	0.143463	0.427832	0.285647
ABL1_+_133589617.23-ENST00000372348.2	0.0356972	-0.0308312	0.002433	-0.221921	0.0924861	-0.0647176	0.60604	-0.072222	0.266909	-0.0928651	-0.66682	-0.379843
ABL1_+_133589629.23-ENST00000372348.2	-0.14696	-0.010415	-0.0786874	0.435956	-0.028097	0.203929	0.599651	-0.267705	0.165973	-0.0947604	0.0298467	-0.0324569
ABL1_+_133589636.23-ENST00000372348.2	-0.184131	0.0213461	-0.0813925	0.512095	0.139552	0.325824	-0.538515	-0.223692	-0.381104	-0.624424	-0.0407498	-0.332587
ABL2_-_179112151.23-P1	0.204835	-0.183293	0.0107708	0.397021	0.34978	0.3734	-0.0964476	0.150219	0.0268856	-0.420031	0.429597	0.00478318
ABL2_-_179112154.23-P1	0.195767	-0.782256	-0.293245	-0.410093	-1.39178	-0.900935	-1.39152	0.0406218	-0.675451	0.145754	0.197465	0.17161
ABL2_-_179112158.23-P1	-0.243239	-0.0925816	-0.16791	-0.12722	0.108582	-0.00931896	-0.226149	-0.352342	-0.289245	0.121017	-0.0829053	0.0190561
ABL2_-_179198834.23-P2	-0.17542	0.0993338	-0.0380431	0.625933	0.234217	0.430075	0.197218	0.301563	0.24939	-0.00780031	-0.157718	-0.082759
ABL2_+_179112168.23-P1	-0.125952	-0.379929	-0.252941	-0.060507	-0.37987	-0.220189	-0.0617386	0.803147	0.370704	-0.389939	0.186596	-0.101671
ABL2_+_179112186.23-P1	0.462532	0.338528	0.40053	-0.741263	-0.951205	-0.846234	-0.551493	0.365351	-0.0930707	-0.211423	-0.539675	-0.375549
ABL2_+_179198340.23-P2	0.016966	-0.142066	-0.0625498	-0.221351	0.224421	0.00153477	-0.269704	0.107808	-0.0809478	0.133808	0.684016	0.408912
ABL2_+_179198398.23-P2	-0.0963191	0.25222	0.0779503	-0.230599	-1.30807	-0.769333	0.553761	0.0653247	0.309543	-0.430969	-0.346741	-0.388855
ABL2_+_179198565.23-P2	-0.183408	0.0975346	-0.0429368	-0.0197024	-0.709477	-0.36459	-0.488343	0.521343	0.0164997	0.310011	-0.533583	-0.111786
ABL2_+_179198740.23-P2	0.179507	-0.0204063	0.0795506	0.109903	-0.379286	-0.134692	-0.178962	-0.293145	-0.236053	0.528629	-0.560158	-0.0157648
ABLIM1_-_116417795.23-ENST00000277895.5	-0.0555939	0.0762565	0.0103313	-0.228883	-0.571791	-0.400337	-0.239296	0.169576	-0.03486	-0.202169	-0.228982	-0.215575
ABLIM1_-_116417810.23-ENST00000277895.5	-0.153063	0.335656	0.0912969	-0.298005	0.111769	-0.0931181	0.274109	-0.415556	-0.0707235	-0.815887	0.546047	-0.13492
ABLIM1_+_116417743.23-ENST00000277895.5	-0.112564	0.237248	0.0623419	-0.169152	0.26419	0.0475189	0.4072	0.0231277	0.215164	0.223039	0.21741	0.220224
ABLIM1_+_116417829.23-ENST00000277895.5	-0.515529	0.416685	-0.0494217	-0.73575	-0.704591	-0.72017	-0.799017	0.349452	-0.224782	-0.321812	-0.565768	-0.44379
ABLIM1_+_116418018.23-ENST00000277895.5	-0.364026	-0.0224185	-0.193222	-0.021264	-0.5005	-0.260882	0.592282	0.0671158	0.329699	0.105983	0.215013	0.160498
ABLIM2_-_8160138.23-P1P2	0.314705	-0.499143	-0.0922187	-0.327603	-0.45629	-0.391947	0.420339	0.0439626	0.232151	-1.01817	0.491894	-0.263137
ABLIM2_+_8160016.23-P1P2	0.0582112	-0.0519697	0.00312079	-0.493978	0.603125	0.0545733	-0.170492	0.325245	0.0773767	-0.125966	-0.546256	-0.336111
ABLIM2_+_8160141.23-P1P2	0.00642412	-0.337494	-0.165535	0.444233	0.178291	0.311262	-0.302393	-1.02615	-0.664272	0.687648	-0.957084	-0.134718
ABLIM2_+_8160204.23-P1P2	0.0531493	-0.23554	-0.0911951	0.157896	0.235836	0.196866	0.00780675	-0.211982	-0.102088	-0.996448	0.252357	-0.372045
ABLIM2_+_8160523.23-P1P2	0.294509	-0.655668	-0.18058	-1.4999	1.29125	-0.104325	-0.364072	-0.543068	-0.45357	-0.0235321	0.0526467	0.0145573
ABLIM3_-_148521229.23-P1P2	0.024346	-0.058884	-0.017269	-0.0279701	-1.03572	-0.531847	0.317964	-0.455061	-0.0685486	-0.0919362	0.405573	0.156819
ABLIM3_-_148521482.23-P1P2	0.158796	0.0723952	0.115596	0.470117	-0.202763	0.133677	0.237318	-0.371506	-0.0670943	-0.304432	-0.147185	-0.225809
ABLIM3_-_148521503.23-P1P2	0.0459259	0.108818	0.0773718	-0.354584	-0.0320471	-0.193316	-0.765389	0.331786	-0.216802	-0.242226	-0.640429	-0.441327
ABLIM3_+_148521102.23-P1P2	0.205914	0.16288	0.184397	-0.0397298	-0.193066	-0.116398	0.152038	0.601575	0.376806	0.0155531	-0.134409	-0.0594282
ABLIM3_+_148521451.23-P1P2	0.0820777	-0.0744269	0.00382536	-0.235337	0.478798	0.121731	-0.024873	0.306256	0.140691	0.0467293	-0.411604	-0.182438
ABO_-_136130692.23-P2	0.0144525	-0.0331267	-0.00933711	-0.569765	0.00482299	-0.282471	0.45125	0.0565892	0.25392	0.0121426	0.259637	0.13589
ABO_-_136130921.23-P2	-0.0752709	-0.280754	-0.178012	-0.0338385	0.104339	0.0352503	0.0692403	-0.128506	-0.0296331	0.0626876	0.117706	0.0901969
ABO_-_136130955.23-P2	-0.581108	-0.684409	-0.632758	0.0279197	0.0995261	0.0637229	0.0904095	-0.236586	-0.0730884	0.40754	0.261928	0.334734
ABO_-_136130959.23-P2	0.341197	-0.609935	-0.134369							0.702599	0.0503696	0.376484
ABO_-_136130966.23-P2	-0.186657	0.0827086	-0.0519743	0.460714	0.160987	0.310851	0.294858	0.293346	0.294102	-0.725881	0.215917	-0.254982
ABO_-_136150219.23-P1	0.0118786	-0.539586	-0.263854	0.689369	0.131016	0.410193	0.319282	0.0584845	0.188883	-0.380763	-0.0693981	-0.22508
ABO_-_136150600.23-P1	-0.100435	0.144356	0.0219605	-0.042828	-0.124666	-0.0837469	0.227528	-0.604095	-0.188283	0.122116	-0.254997	-0.0664403
ABO_-_136150606.23-P1	-0.0412602	0.0675295	0.0131346	-0.721019	-0.189869	-0.455444	0.543842	0.156374	0.350108	0.20594	-0.0234316	0.091254
ABO_+_136150190.23-P1	-0.120547	-0.0449845	-0.0827657	0.211832	0.0504289	0.13113	-0.0153747	0.0286767	0.00665101	0.0552828	-0.308084	-0.126401
ABO_+_136150601.23-P1	0.234185	0.0619592	0.148072	-0.112678	0.155503	0.0214125	-0.125336	-0.300259	-0.212798	-0.121409	0.0250066	-0.0482012
ABR_-_1083256.23-P1P2	-0.153252	0.105783	-0.0237347	-0.0874182	0.546355	0.229468	0.381273	-0.100645	0.140314	-0.24899	-0.0363327	-0.142661
ABR_-_1083263.23-P1P2	0.314983	0.100252	0.207617	0.298059	-0.0752123	0.111423	-0.214194	-0.285458	-0.249826	0.11907	-0.699764	-0.290347
ABR_+_1082842.23-P1P2	-0.3486	-0.00289947	-0.17575	-0.330094	0.00115853	-0.164468	-0.168705	0.366752	0.0990232	-0.0250419	-0.165152	-0.0950971
ABR_+_1082862.23-P1P2	-0.358625	-0.313434	-0.33603
ABR_+_1083266.23-P1P2	0.0755474	-0.268338	-0.0963952	-0.864471	-0.14935	-0.50691	0.00763912	0.668608	0.338123	-0.251598	-0.20184	-0.226719
ABRA_-_107782350.23-P1P2	0.14923	-0.165654	-0.0082122	0.287785	-0.463712	-0.0879635	-0.501035	0.364901	-0.0680669	0.0101735	0.0286289	0.0194012
ABRA_+_107782019.23-P1P2	-0.479078	0.117474	-0.180802	-0.348738	0.340052	-0.00434265	-0.267936	-0.651941	-0.459939	-0.420155	0.142631	-0.138762
ABRA_+_107782392.23-P1P2	-0.0452415	-0.0949061	-0.0700738	0.16957	0.658005	0.413788	0.215419	0.261267	0.238343	-0.991951	-0.0407419	-0.516347
ABRA_+_107782399.23-P1P2	-0.0965277	-0.0193865	-0.0579571	-0.0025769	-0.488446	-0.245511	0.12332	0.00198928	0.0626545	-0.175085	0.306434	0.0656746
ABRA_+_107782422.23-P1P2	0.129844	-0.336367	-0.103262	-0.878827	0.578248	-0.150289	0.436858	-0.216122	0.110368	-0.604651	-0.51983	-0.56224
ABRACL_-_139350119.23-P1P2	0.0993899	0.269642	0.184516	0.0604908	-0.108194	-0.0238517	-0.0638114	-0.0938753	-0.0788433	0.105468	-0.496019	-0.195275
ABRACL_+_139349876.23-P1P2	-0.13412	-0.141091	-0.137606	-0.170626	0.20661	0.017992	-0.388729	0.208118	-0.0903054	0.116652	0.172597	0.144624
ABRACL_+_139349879.23-P1P2	0.104244	0.209002	0.156623	-0.791903	0.161896	-0.315003	-0.280511	0.0280017	-0.126255	-0.73577	0.0220642	-0.356853
ABRACL_+_139349931.23-P1P2	-0.354197	-0.094175	-0.224186	-0.020139	0.282333	0.131097	0.238296	0.25563	0.246963	-0.0380495	0.363561	0.162756
ABRACL_+_139350209.23-P1P2	0.290531	0.178582	0.234556	0.325886	0.101011	0.213449	-0.176209	0.0775075	-0.0493509	-0.160693	0.286916	0.0631119
ABT1_-_26597263.23-P1P2	0.0749152	-0.00588107	0.0345171	0.509724	0.0970328	0.303378	-0.6399	0.226562	-0.206669	-0.258364	-0.430029	-0.344197
ABT1_-_26597427.23-P1P2	-0.337181	0.02335	-0.156915	-1.27951	-0.55106	-0.915284	0.490563	0.501326	0.495944	-0.684321	-0.649567	-0.666944
ABT1_-_26597617.23-P1P2	0.0971326	0.00673627	0.0519344	0.0340558	0.588459	0.311258	-0.121066	-0.0921334	-0.1066	0.556763	0.580382	0.568572
ABT1_+_26597184.23-P1P2	0.0503455	0.156339	0.103342	-0.0817601	-0.330416	-0.206088	0.558037	-0.170246	0.193895	0.478629	-0.469972	0.00432852
ABT1_+_26597412.23-P1P2	0.199205	-0.154356	0.0224243	0.653334	-0.0229847	0.315175	0.411312	-0.75557	-0.172129	-0.383858	0.731875	0.174009
ABTB1_-_127392198.23-P1P2	-0.244218	-0.0320062	-0.138112	-0.87256	-1.04713	-0.959845	-0.0147564	-0.0225126	-0.0186345	-0.148182	-0.037307	-0.0927444
ABTB1_+_127391808.23-P1P2	-0.258697	-0.0688081	-0.163753	0.0990028	0.0694087	0.0842057	-0.268747	-0.169921	-0.219334	0.38856	0.120055	0.254307
ABTB1_+_127391828.23-P1P2	0.371668	0.270324	0.320996	-0.326643	-0.36717	-0.346906	-0.693862	-0.194512	-0.444187	-0.71445	-0.100516	-0.407483
ABTB1_+_127391831.23-P1P2	-0.0795645	-0.172967	-0.126266	0.704197	0.822318	0.763258	-0.141321	0.165927	0.0123031	0.492632	-0.140763	0.175935
ABTB1_+_127392221.23-P1P2	0.0279115	-0.114457	-0.0432728	0.496482	0.275369	0.385925	-0.143452	-0.222482	-0.182967	-0.00411642	-0.235548	-0.119832
ABTB2_-_34379074.23-P1P2	0.0108976	0.142122	0.0765097	-0.355645	-0.711814	-0.53373	-0.219059	-0.0413477	-0.130203	0.105214	0.356812	0.231013
ABTB2_-_34379146.23-P1P2	-0.157883	-0.143719	-0.150801	1.06658	0.461261	0.763919	-0.00250243	-0.200871	-0.101687	-0.169816	-0.716083	-0.44295
ABTB2_-_34379310.23-P1P2	0.251792	0.363462	0.307627	-0.152106	-0.0315322	-0.0918193	0.0402097	0.0709003	0.055555	-0.109776	0.266387	0.0783054
ABTB2_-_34379465.23-P1P2	0.00868021	0.161589	0.0851345	-0.231116	-0.421045	-0.32608	-0.398701	-0.362479	-0.38059	0.474833	-0.0263242	0.224254
ABTB2_-_34379521.23-P1P2	-0.0898484	-0.074826	-0.0823372	-0.368693	-0.0285281	-0.19861	0.0749683	-0.0479368	0.0135158	-0.00130507	0.483595	0.241145
ACAA1_-_38178168.23-P1P2	-0.33624	0.0400235	-0.148108	-0.655018	0.116208	-0.269405	-0.177437	0.0179521	-0.0797426	0.86822	-0.28636	0.29093
ACAA1_-_38178575.23-P1P2	-0.0883942	0.192152	0.0518788	-0.69341	-0.231226	-0.462318	-0.224503	0.409626	0.0925613	-0.238351	-0.353822	-0.296087
ACAA1_+_38178488.23-P1P2	-0.180735	0.0717145	-0.0545105	0.235423	-0.368507	-0.0665423	-0.153136	0.232451	0.0396573	0.0868026	0.118651	0.102727
ACAA1_+_38178517.23-P1P2	-0.280793	0.034206	-0.123293	0.570968	0.289367	0.430168	-0.439289	-0.0960283	-0.267659	0.0330515	-0.336654	-0.151801
ACAA1_+_38178570.23-P1P2	0.0188676	-0.294215	-0.137674	-0.101088	0.0318396	-0.0346242	0.800107	-0.775847	0.0121299	-0.401459	-0.192014	-0.296737
ACAA2_-_47339449.23-P1P2	-0.358294	-0.254586	-0.30644	-0.540521	-0.147293	-0.343907	-0.0335792	0.447912	0.207166	0.602167	-0.214975	0.193596
ACAA2_-_47339855.23-P1P2	-0.240641	0.0934413	-0.0735999	0.457457	-0.0827882	0.187334	-0.0468596	-0.204812	-0.125836	-0.292409	-0.129527	-0.210968
ACAA2_-_47339858.23-P1P2	-0.183329	0.316493	0.0665824	-0.133803	0.428995	0.147596	0.262611	-0.203183	0.0297139	-0.0125818	-0.0447591	-0.0286704
ACAA2_-_47339876.23-P1P2	0.0203579	0.0772469	0.0488024	0.0622096	-1.34374	-0.640766	0.117856	-0.201985	-0.0420643	0.557811	0.0668833	0.312347
ACAA2_+_47339850.23-P1P2	-0.0864637	0.111983	0.0127597	0.132394	-0.249681	-0.0586437	-0.0253553	-0.0392324	-0.0322939	-0.328802	-0.0935007	-0.211152
ACACA_-_35715847.23-P1P2	-0.00854627	0.0247661	0.0081099	-0.144072	0.447385	0.151656	-0.0319666	0.139272	0.0536529	0.0477595	0.309535	0.178647
ACACA_-_35715992.23-P1P2	0.141756	0.042902	0.0923291	0.553469	-0.0858927	0.233788	0.434955	-0.0670306	0.183962	0.252691	0.0777664	0.165228
ACACA_-_35716002.23-P1P2	0.085903	0.230305	0.158104	0.0233861	-0.220506	-0.0985599	0.240286	0.459798	0.350042	0.330824	0.41116	0.370992
ACACA_+_35715534.23-P1P2	0.0642618	0.22806	0.146161	-0.088041	0.550361	0.23116	0.559309	0.0526466	0.305978	-0.00639945	0.211225	0.102413
ACACA_+_35715655.23-P1P2	0.0639633	0.226276	0.145119	-0.0790005	-0.318504	-0.198752	0.0219185	-0.44276	-0.210421	0.514776	0.1922	0.353488
ACACB_-_109569178.23-P1	0.02835	0.162283	0.0953167	-0.0982938	-0.138103	-0.118198	0.2938	0.698498	0.496149	-0.185011	0.0851986	-0.0499061
ACACB_-_109569231.23-P1	0.052884	-0.16168	-0.054398	-0.137559	-0.0373386	-0.087449	0.420527	0.186123	0.303325	0.386717	0.0270635	0.20689
ACACB_-_109569639.23-P1	-0.0172082	0.309031	0.145911	0.0377199	-0.0925027	-0.0273914	0.013796	0.234895	0.124345	0.14558	0.0437974	0.0946886
ACACB_-_109592496.23-P2	-0.333467	0.182215	-0.0756263	0.201808	-0.391401	-0.0947961	0.802096	-0.154567	0.323764	0.58634	0.221786	0.404063
ACACB_-_109592519.23-P2	0.0179952	0.0752209	0.046608	-0.249251	-0.87149	-0.560371	0.0341891	-0.562573	-0.264192	0.24095	0.0657615	0.153356
ACACB_+_109569160.23-P1	-0.145722	-0.018593	-0.0821573	-0.471542	-0.0287973	-0.25017	0.241433	-0.287352	-0.02296	-0.744595	0.0850384	-0.329779
ACACB_+_109569170.23-P1	-0.0105082	0.331481	0.160487	0.839807	0.624456	0.732132	-0.810453	-0.148704	-0.479579	0.47144	-0.316959	0.0772403
ACACB_+_109592574.23-P2	-0.0421903	-0.135766	-0.0889781	0.386305	-0.124498	0.130904	0.583305	0.187271	0.385288	-0.0554487	-0.356447	-0.205948
ACACB_+_109592655.23-P2	-0.565643	-0.0410033	-0.303323	-0.339952	0.0201103	-0.159921	-0.0265017	-0.23874	-0.132621	0.237615	0.611272	0.424444
ACACB_+_109592908.23-P2	0.095909	-0.151991	-0.0280408	-0.10005	0.180095	0.0400225	-0.0554244	0.215256	0.0799158	0.508085	0.182814	0.345449
ACAD10_-_112123894.23-P1P2	-0.0544054	0.197849	0.071722	0.0108492	0.0179268	0.014388	0.353585	0.238123	0.295854	-0.0704418	-0.535981	-0.303211
ACAD10_-_112123907.23-P1P2	-0.210592	0.0891137	-0.0607392	-0.0352016	0.111908	0.038353	0.173635	-0.561752	-0.194058	0.215277	0.146623	0.18095
ACAD10_-_112123925.23-P1P2	-0.114221	0.0242966	-0.0449623	-0.173171	-0.925878	-0.549524	-0.184525	0.184057	-0.000233936	-0.166501	-0.3757	-0.271101
ACAD10_-_112124210.23-P1P2	-0.277245	-0.305275	-0.29126	-0.619324	-0.510665	-0.564995	-0.355649	-0.034602	-0.195125	0.342103	-0.769031	-0.213464
ACAD10_+_112124115.23-P1P2	-0.053318	0.417856	0.182269	0.321135	-0.835079	-0.256972	-0.123407	0.618108	0.247351	0.689823	-0.573302	0.0582604
ACAD11_-_132378623.23-P1P2	0.152966	-0.0734677	0.0397492	0.699332	-0.00957837	0.344877	0.481571	0.0401563	0.260864	0.28407	0.144633	0.214351
ACAD11_-_132378633.23-P1P2	-0.0721945	0.124942	0.0263738	0.141056	0.185582	0.163319	0.306985	0.0846496	0.195817	-0.29237	-0.166193	-0.229281
ACAD11_-_132379444.23-P1P2	0.188949	0.0192875	0.104118	-0.583963	0.399906	-0.0920288	-0.572117	-0.376777	-0.474447	-1.1842	-0.941524	-1.06286
ACAD11_+_132378312.23-P1P2	0.0731471	0.284788	0.178967	-0.0370941	-0.369159	-0.203127	-0.142199	0.054916	-0.0436417	-0.0408416	0.0635	0.0113292
ACAD11_+_132379379.23-P1P2	-0.155006	-0.022656	-0.0888312	-0.202851	-0.166295	-0.184573	0.258258	-0.292325	-0.0170336	0.278182	-0.00330097	0.137441
ACAD8_-_134123448.23-P1P2	0.0290358	0.120752	0.0748941	0.238107	0.255333	0.24672	0.0745468	-0.0137874	0.0303797	0.680231	0.6836	0.681916
ACAD8_-_134123455.23-P1P2	0.117511	0.238867	0.178189	-0.183813	0.0164185	-0.0836974	0.181829	0.512506	0.347167	0.0428358	0.276543	0.159689
ACAD8_-_134123502.23-P1P2	0.233438	0.394562	0.314	-0.00678044	0.296762	0.144991	-0.0203991	0.0118405	-0.0042793	-0.371246	-0.38918	-0.380213
ACAD8_-_134123507.23-P1P2	0.224076	0.0933674	0.158722	0.30595	0.122796	0.214373	-0.105934	-0.0678766	-0.0869052	0.198993	-0.318154	-0.0595807
ACAD8_+_134123511.23-P1P2	-0.193822	0.0671835	-0.0633192	-0.0496499	0.575308	0.262829	0.557307	0.0177203	0.287514	0.327003	0.23666	0.281831
ACAD9_-_128598499.23-P1P2	-0.237691	-0.0199334	-0.128812	-0.930359	-0.686682	-0.808521	-1.7784	-0.594902	-1.18665	0.0952682	-0.744084	-0.324408
ACAD9_-_128598508.23-P1P2	0.182892	-0.40502	-0.111064	0.319493	0.282274	0.300884	0.550421	0.258657	0.404539	0.0217657	-0.203637	-0.0909359
ACAD9_-_128598528.23-P1P2	-0.21516	-0.347345	-0.281253	-0.614894	-1.05426	-0.834576	-0.458166	-0.349389	-0.403777	0.690708	-0.457978	0.116365
ACAD9_-_128598541.23-P1P2	0.0995115	-0.0025927	0.0484594	-0.364056	0.275981	-0.0440376	0.0783793	-0.252464	-0.0870424	-0.365301	-0.230785	-0.298043
ACAD9_+_128598604.23-P1P2	-0.154041	0.0657448	-0.0441479	0.0216905	0.653311	0.337501	0.16695	-0.562632	-0.197841	0.108332	0.385686	0.247009
ACADL_-_211089695.23-P1P2	0.0564586	0.423821	0.24014	0.221588	-0.118801	0.0513934	-0.478243	0.185734	-0.146254	-0.0436778	-0.0731062	-0.058392
ACADL_-_211090030.23-P1P2	-0.313158	-0.153889	-0.233524	-0.00105937	-0.593589	-0.297324	0.00139355	-0.0713261	-0.0349663	0.00157985	0.0209294	0.0112546
ACADL_-_211090048.23-P1P2	-0.0726345	0.264739	0.0960524	0.123556	-0.406499	-0.141471	-0.964948	-0.160256	-0.562602	0.350613	0.491617	0.421115
ACADL_-_211090095.23-P1P2	-0.0600257	0.161331	0.0506524	0.255635	-0.772987	-0.258676	0.433894	-0.164626	0.134634	0.315467	0.00431022	0.159889
ACADL_+_211089722.23-P1P2	0.832049	-0.862265	-0.015108	0.358447	0.685932	0.522189	0.224488	-0.444941	-0.110226	-0.586771	0.215411	-0.18568
ACADM_-_76190475.23-P1P2	-0.0758106	0.117076	0.0206328	-0.222425	-0.100011	-0.161218	0.0431038	-0.295137	-0.126017	0.176822	-0.0172551	0.0797835
ACADM_-_76190633.23-P1P2	0.0985296	-0.167658	-0.0345643	0.284248	0.0673008	0.175774	-0.0542481	0.283194	0.114473	-0.206581	-0.367727	-0.287154
ACADM_+_76190107.23-P1P2	-0.0225362	0.171781	0.0746225	0.273538	-0.0242626	0.124638	-0.178876	0.549823	0.185473	-0.239916	-0.656244	-0.44808
ACADM_+_76190432.23-P1P2	0.093887	0.0260081	0.0599475	-0.182429	-0.233706	-0.208068	-0.1403	-0.137193	-0.138746	-0.358132	-0.338812	-0.348472
ACADM_+_76190695.23-P1P2	0.0116722	0.468693	0.240183	0.390343	0.085041	0.237692	-0.852788	0.572324	-0.140232	-0.216593	0.107987	-0.0543029
ACADS_-_121163653.23-P1P2	-0.0222429	0.0633464	0.0205517	0.111061	0.105063	0.108062	0.556915	0.0475383	0.302227	0.0873865	0.487209	0.287298
ACADS_-_121163657.23-P1P2	-0.119418	-0.0214755	-0.0704466	0.130215	-0.0563974	0.0369088	-0.162445	0.198915	0.0182351	-0.0154958	0.373493	0.178999
ACADS_-_121163671.23-P1P2	0.104966	0.106991	0.105979	0.777201	0.147423	0.462312	0.261142	0.120706	0.190924	0.0355715	0.158483	0.0970275
ACADS_+_121163685.23-P1P2	-0.167957	0.194571	0.0133072	0.388415	-0.303737	0.0423389	-0.61003	-0.0833051	-0.346668	-0.152679	-0.330833	-0.241756
ACADS_+_121164090.23-P1P2	0.0363359	-0.354394	-0.159029	0.561343	0.268431	0.414887	0.158952	-0.398462	-0.119755	0.357068	-0.168879	0.0940948
ACADSB_-_124768552.23-P1P2	0.289128	0.106493	0.19781	0.806328	-0.0577763	0.374276	0.235536	-0.112566	0.0614851	0.372269	0.186123	0.279196
ACADSB_+_124768874.23-P1P2	-0.0719519	0.125306	0.026677	0.324973	0.0903014	0.207637	0.150538	0.482598	0.316568	0.102686	0.400954	0.25182
ACADSB_+_124768891.23-P1P2	0.0759651	-0.0965464	-0.0102907	0.103115	-0.690119	-0.293502	0.563111	0.695022	0.629066	0.0249634	-0.28512	-0.130078
ACADSB_+_124768941.23-P1P2	0.467702	0.37622	0.421961	-0.429361	0.131307	-0.149027	-0.474172	0.423428	-0.025372	-0.0278598	-0.525234	-0.276547
ACADSB_+_124768944.23-P1P2	0.188914	0.0597495	0.124332	-0.0281727	-0.423294	-0.225733	-0.555993	0.454196	-0.0508985	0.598839	-0.340185	0.129327
ACADVL_-_7123221.23-P1P2	0.115306	0.202212	0.158759	0.0424193	0.502881	0.27265	0.198696	0.342489	0.270593	0.823	0.0381037	0.430552
ACADVL_-_7123283.23-P1P2	-0.0104022	-0.264734	-0.137568	-0.490637	0.574847	0.0421048	0.193244	-0.0800818	0.0565812	-0.474457	0.316717	-0.0788703
ACADVL_-_7123639.23-P1P2	0.0548618	-0.20134	-0.0732389	0.0360357	-0.00273497	0.0166503	-0.159988	0.115084	-0.0224521	-0.0483803	0.276584	0.114102
ACADVL_-_7123665.23-P1P2	0.0733744	0.0446664	0.0590204	0.2321	0.163237	0.197668	-0.0417851	0.18993	0.0740726	-0.771213	0.0819524	-0.34463
ACADVL_-_7123677.23-P1P2	0.265939	-0.0895972	0.0881709	-0.602276	0.371721	-0.115278	0.158994	-0.111604	0.0236945	-0.0376267	0.2745	0.118436
ACAN_-_89346701.23-P1P2	0.185243	-0.443096	-0.128926	-0.0191268	0.340153	0.160513	0.482344	0.115721	0.299033	-0.0253941	-0.342237	-0.183816
ACAN_-_89347101.23-P1P2	-0.0523911	0.00518487	-0.0236031	0.101391	0.781201	0.441296	0.208343	-0.838451	-0.315054	-0.459467	0.203338	-0.128065
ACAN_+_89347139.23-P1P2	0.163011	0.120144	0.141578	-0.739989	-1.56233	-1.15116	0.658186	0.449322	0.553754
ACAN_+_89347148.23-P1P2	0.2078	0.0545066	0.131153	-0.566469	0.100992	-0.232739	0.45678	1.02784	0.742308	0.288782	0.0115835	0.150183
ACAN_+_89347151.23-P1P2	0.0431238	-0.22765	-0.0922628	-0.148879	0.254842	0.0529812	0.277809	-0.108242	0.0847839	-0.169227	-0.364514	-0.26687
ACAP1_-_7239866.23-P1P2	-0.221717	0.0334897	-0.0941138	-0.239819	0.355242	0.0577113	-0.462454	0.0931477	-0.184653	0.0504418	-0.39158	-0.170569
ACAP1_-_7240242.23-P1P2	0.0353348	-0.375428	-0.170047	-0.427495	0.347948	-0.0397731	-0.315819	0.102655	-0.106582	-0.206642	-0.420327	-0.313485
ACAP1_+_7239854.23-P1P2	0.122393	0.109416	0.115905	-0.106282	-0.439672	-0.272977	0.199995	0.248088	0.224042	0.237411	0.302188	0.269799
ACAP1_+_7239956.23-P1P2	-0.233504	0.178775	-0.0273647	-0.0368074	0.361735	0.162464	-0.652358	-0.167448	-0.409903	0.222149	0.770228	0.496189
ACAP1_+_7240320.23-P1P2	0.223272	0.275422	0.249347	-0.145549	-0.041881	-0.0937152	0.278124	0.450799	0.364461	1.19751	1.50534	1.35142
ACAP2_-_195163352.23-P1P2	0.257879	-0.0268696	0.115505	0.185204	-0.0711039	0.05705	-0.684261	-0.238631	-0.461446	0.511537	-0.251675	0.129931
ACAP2_-_195163362.23-P1P2	0.342974	-0.418352	-0.0376891	-0.263436	-0.852286	-0.557861	0.0864498	-0.0025716	0.0419391	0.0920384	-0.365	-0.136481
ACAP2_-_195163395.23-P1P2	-0.524793	0.177226	-0.173783	-0.385002	0.508777	0.0618877	0.0835387	0.0745763	0.0790575	0.448014	-0.122678	0.162668
ACAP2_-_195163655.23-P1P2	-0.00994885	0.309599	0.149825	-0.136258	0.103528	-0.0163653	0.260152	-0.703728	-0.221788	-0.449343	0.198407	-0.125468
ACAP2_+_195163707.23-P1P2	-0.16164	0.0504092	-0.0556153	0.125595	0.11678	0.121188	0.224	-0.638759	-0.207379	-0.274472	-0.471959	-0.373215
ACAP3_-_1243095.23-P1P2	-0.235589	-0.254812	-0.2452	-0.0666736	-0.573722	-0.320198	0.267699	0.269915	0.268807	-0.186638	-0.309471	-0.248054
ACAP3_-_1243221.23-P1P2	0.0195518	-0.25736	-0.118904	0.00864853	-0.488743	-0.240047	0.289859	-0.0843914	0.102734	0.117267	-0.42522	-0.153977
ACAP3_-_1243235.23-P1P2	-0.00378411	0.409351	0.202784	-0.215841	0.227133	0.00564597	0.310644	0.0733845	0.192014	-0.10568	-0.552278	-0.328979
ACAP3_+_1243258.23-P1P2	-0.000156527	-0.0823013	-0.0412289	0.325108	0.373392	0.34925	0.0767869	-0.158958	-0.0410855	0.0927993	0.267124	0.179962
ACAP3_+_1243337.23-P1P2	-0.152174	0.089381	-0.0313967	0.0933004	0.466053	0.279676	0.31929	0.619615	0.469452	0.420168	0.283438	0.351803
ACAT1_-_107992364.23-P1P2	-0.0413284	-0.256698	-0.149013	0.406719	0.347955	0.377337	-0.485978	-0.447989	-0.466983	0.112401	-0.158198	-0.0228985
ACAT1_-_107992733.23-P1P2	-0.131646	0.0759108	-0.0278678	-0.069831	0.108789	0.019479	-0.447531	0.322915	-0.0623081	-0.0267079	-0.170796	-0.0987517
ACAT1_+_107992288.23-P1P2	-0.763312	0.0253736	-0.368969	-0.0930957	0.456979	0.181942	0.358306	-0.490963	-0.0663287	0.308318	-0.196198	0.05606
ACAT1_+_107992310.23-P1P2	0.285739	-0.362481	-0.038371	-0.770302	0.00145109	-0.384426	-0.322456	0.00367317	-0.159392	-0.447101	-0.077676	-0.262389
ACAT1_+_107992321.23-P1P2	0.300036	-0.383527	-0.0417455	-0.662125	-0.266395	-0.46426	0.133399	0.409449	0.271424	-0.0791945	-0.332069	-0.205632
ACAT2_-_160183054.23-P1P2	-0.158431	-0.0790773	-0.118754	-0.174907	-0.210689	-0.192798	0.142904	-0.464144	-0.16062	-0.144184	-0.0559269	-0.100055
ACAT2_-_160183095.23-P1P2	-0.081555	0.0941795	0.00631224	0.0918445	0.345877	0.218861	-0.372883	0.719799	0.173458	0.352362	-0.464234	-0.0559361
ACAT2_-_160183174.23-P1P2	0.0163419	0.0260871	0.0212145	0.254996	0.0582557	0.156626	-0.209662	0.456984	0.123661	0.14533	-0.277594	-0.066132
ACAT2_+_160183436.23-P1P2	0.340802	-0.165805	0.0874985				0.482389	-0.22114	0.130624
ACAT2_+_160183505.23-P1P2	0.299001	-0.344109	-0.0225538	-1.42597	-0.398664	-0.912316	0.418613	-0.211037	0.103788	-0.126618	0.178367	0.0258748
ACBD3_-_226373992.23-P1P2	-0.0862511	0.244389	0.0790689	0.525041	0.438138	0.48159	0.232582	-0.785241	-0.27633	-0.12656	0.182602	0.0280206
ACBD3_-_226374403.23-P1P2	0.361934	-0.13636	0.112787	0.181756	0.734317	0.458036	0.396283	0.730636	0.563459	0.290313	0.865313	0.577813
ACBD3_-_226374411.23-P1P2	0.0226702	0.53272	0.277695	-0.707354	-0.121511	-0.414433	-0.488851	0.344527	-0.0721625	0.827283	0.764266	0.795775
ACBD3_+_226374329.23-P1P2	-0.0154604	0.565623	0.275081	-0.159215	-0.0125559	-0.0858853	0.326897	-0.196717	0.06509	0.227312	0.395458	0.311385
ACBD3_+_226374366.23-P1P2	0.0756248	-0.00934887	0.0331379	-0.149667	0.746312	0.298322	0.517546	0.293634	0.40559	0.413328	0.531472	0.4724
ACBD4_-_43210055.23-P2	-0.02976	-0.462854	-0.246307	0.306613	0.435325	0.370969	-0.102448	0.0673921	-0.0175281	-0.183732	-0.042849	-0.11329
ACBD4_-_43213050.23-P1	-0.248099	-0.0531904	-0.150645	0.332404	0.646358	0.489381	0.587194	-0.0818606	0.252667	0.817847	0.0376989	0.427773
ACBD4_-_43213072.23-P1	0.047775	0.15941	0.103593	-0.634132	0.115378	-0.259377	-1.03455	-0.180366	-0.607458	-0.00357302	-0.923019	-0.463296
ACBD4_-_43213075.23-P1	0.0259102	-0.360564	-0.167327	-0.426735	-0.185326	-0.306031	-0.530418	-0.43497	-0.482694	0.214232	0.0166953	0.115464
ACBD4_+_43210021.23-P2	-0.163659	-0.0546695	-0.109164	0.00970369	0.141263	0.0754832	-0.070883	0.138892	0.0340043	0.155345	0.225598	0.190471
ACBD4_+_43210042.23-P2	-0.00878538	-0.0311906	-0.019988	0.365868	-0.559893	-0.0970124	-0.478731	-0.585418	-0.532074	0.0545565	0.00827955	0.031418
ACBD4_+_43210060.23-P2	0.337813	0.288934	0.313373	0.56484	-1.26952	-0.352341	-0.693862	-0.528506	-0.611184
ACBD4_+_43210408.23-P2	-0.260831	-0.00331075	-0.132071	0.3031	-0.312789	-0.00484439	-0.275926	-0.203577	-0.239752	-1.02556	-0.371984	-0.698773
ACBD4_+_43213087.23-P1	-0.15119	0.298718	0.0737645	0.574008	0.0757391	0.324874	0.140005	-0.0406283	0.0496882	-0.248244	0.161494	-0.0433751
ACBD4_+_43213412.23-P1	0.0799702	-0.0469608	0.0165047	-0.630899	0.184931	-0.222984	-0.874728	-0.421633	-0.64818	0.0364124	0.204928	0.12067
ACBD5_-_27529679.23-P1P2	0.176744	0.252546	0.214645	0.500101	0.577362	0.538731	0.565945	-0.351542	0.107201	-1.26959	-0.746826	-1.00821
ACBD5_+_27529332.23-P1P2	0.313924	-0.247714	0.0331048	-0.858241	-0.0683882	-0.463315	0.0634716	-0.243089	-0.0898088	0.26986	0.199055	0.234457
ACBD5_+_27529682.23-P1P2	0.0480833	0.142854	0.0954686	0.504586	0.0628249	0.283705	0.722845	-0.410912	0.155966	-0.194296	0.0141225	-0.0900868
ACBD5_+_27529701.23-P1P2	-0.367111	0.18933	-0.0888907	-0.0120285	-0.0619261	-0.0369773	-0.538538	-0.119652	-0.329095	-1.01021	-0.673081	-0.841645
ACBD5_+_27529710.23-P1P2	-0.103174	-0.10931	-0.106242	-0.0853632	0.295024	0.10483	-0.467187	-0.00989454	-0.238541	-0.209592	-0.0734475	-0.14152
ACBD6_-_180471532.23-P1P2	0.30911	0.411962	0.360536	0.129882	-0.582679	-0.226399	0.546536	-0.185389	0.180574	-0.797009	0.753082	-0.0219636
ACBD6_-_180471707.23-P1P2	-0.04475	0.51626	0.235755	-0.147171	-0.105333	-0.126252	-0.300041	0.231045	-0.0344977	-0.244745	0.172486	-0.0361295
ACBD6_+_180471319.23-P1P2	0.124087	-0.208444	-0.0421784	-0.100788	0.183065	0.0411381	0.0885335	0.0355646	0.0620491	-0.190643	0.0951693	-0.0477367
ACBD6_+_180471354.23-P1P2	0.073554	-0.0128197	0.0303671	-0.216399	0.450698	0.11715	-0.299083	-0.0798305	-0.189457	-0.111235	0.318095	0.10343
ACBD6_+_180471617.23-P1P2	-0.150293	0.150252	-2.08597e-05	-0.168348	-0.387661	-0.278004	0.222836	-0.311387	-0.0442759	0.287901	-0.245413	0.0212439
ACBD7_-_15130379.23-P1P2	0.1242	0.0690917	0.0966458	-0.0852569	-0.593576	-0.339416	-0.131163	0.0623754	-0.0343937	-0.488202	0.00640185	-0.2409
ACBD7_-_15130397.23-P1P2	0.0281628	-0.121282	-0.0465598	0.279703	-0.356372	-0.0383346	0.271373	-0.290447	-0.00953723	0.570191	0.96233	0.76626
ACBD7_-_15130438.23-P1P2	0.199682	0.241427	0.220554	0.359449	-0.44014	-0.0403459	0.616173	1.04068	0.828426	-0.111021	-0.143422	-0.127221
ACBD7_+_15130520.23-P1P2	-0.117978	0.394464	0.138243	0.407588	0.2195	0.313544	-0.0550373	-0.873171	-0.464104	0.0313469	0.138452	0.0848995
ACBD7_+_15130776.23-P1P2	-0.11443	-0.0557937	-0.085112	0.67491	-0.160276	0.257317	0.701513	0.469475	0.585494	-0.348694	0.492939	0.0721226
ACCS_-_44088090.23-P1P2	0.504263	0.440546	0.472405	-0.349898	0.51638	0.0832411	-0.130327	-0.0628222	-0.0965747	0.427468	0.0260331	0.22675
ACCS_+_44087946.23-P1P2	-0.107402	-0.0653988	-0.0864005	-0.391704	-0.0463096	-0.219007	0.0933152	0.139537	0.116426	-0.0817389	-0.171906	-0.126823
ACCS_+_44088028.23-P1P2	-0.0438431	-0.0694062	-0.0566246	-0.0502911	0.187949	0.0688287	-0.286398	0.957726	0.335664	-0.0566222	-0.356067	-0.206345
ACCS_+_44088091.23-P1P2	-0.0794446	0.138691	0.0296229	0.00572946	0.152905	0.0793174	-0.075758	-0.263226	-0.169492	-0.00844515	-0.523407	-0.265926
ACCS_+_44088215.23-P1P2	-0.173901	0.0191665	-0.0773673	-0.163004	-0.986433	-0.574719	-0.579333	0.880739	0.150703	-0.293796	-0.38804	-0.340918
ACCSL_-_44069582.23-ENST00000378832.1	0.126916	0.0526768	0.0897963	0.198038	-0.35473	-0.0783459	-0.149541	0.258054	0.0542561	-0.820499	-0.149262	-0.48488
ACCSL_+_44069616.23-ENST00000378832.1	0.501644	0.15947	0.330557	-0.840123	0.401911	-0.219106	-0.458443	0.51732	0.0294388	-0.14778	-0.214975	-0.181378
ACCSL_+_44069971.23-ENST00000378832.1	0.148271	0.340407	0.244339	0.179923	-0.308713	-0.0643949	-0.773393	-0.394013	-0.583703	0.265602	-1.01221	-0.373305
ACCSL_+_44069981.23-ENST00000378832.1	0.148823	0.242647	0.195735	0.411742	-0.85313	-0.220694	-0.727414	0.534989	-0.0962128	0.00498899	-0.423292	-0.209152
ACD_-_67693904.23-P1P2	0.0904561	-0.0315479	0.0294541	-0.424362	-0.0925098	-0.258436	0.474443	-0.50879	-0.0171735	0.734954	0.551928	0.643441
ACD_-_67693957.23-P1P2	0.0292779	-0.802309	-0.386516	-1.01647	0.541297	-0.237589	0.78972	0.179107	0.484413	0.00881874	0.203526	0.106173
ACD_-_67694143.23-P1P2	-0.0458008	0.366203	0.160201	0.354363	-0.128499	0.112932	0.0634238	0.527807	0.295616	0.174552	0.168264	0.171408
ACD_+_67693748.23-P1P2	0.00155508	0.110376	0.0559658	0.301729	0.245037	0.273383	-0.206293	0.580625	0.187166	-0.343737	-0.182031	-0.262884
ACD_+_67694124.23-P1P2	-0.0860348	0.0493402	-0.0183473	0.237743	0.0130078	0.125376	-0.409664	0.363093	-0.0232855	0.172709	-0.226582	-0.0269363
ACE_-_61554428.23-P1	0.272826	0.300314	0.28657	-0.0792792	0.261107	0.090914	-0.227469	-0.0713506	-0.14941	0.984922	-0.251071	0.366926
ACE_-_61554458.23-P1	0.0392329	0.0924252	0.065829	0.590512	0.111758	0.351135	-0.179698	-0.219241	-0.19947	-0.128887	0.35107	0.111092
ACE_-_61554461.23-P1	0.126624	0.0508248	0.0887243	-0.229275	0.285525	0.0281254	-0.174302	-0.221876	-0.198089	0.146013	0.507783	0.326898
ACE_-_61562238.23-P2	0.702119	-0.480623	0.110748	0.16795	-0.454749	-0.143399	-0.0989152	-0.21096	-0.154938	0.164325	-0.0392477	0.0625385
ACE_-_61562443.23-P2	0.133757	0.212515	0.173136	0.591537	-1.05542	-0.23194	0.0720068	0.189134	0.130571	0.0573142	-0.204406	-0.0735458
ACE_-_61562661.23-P2	-0.117617	-0.359991	-0.238804	-0.265939	-0.937076	-0.601507	-0.50883	-0.464978	-0.486904	0.85313	-0.415389	0.21887
ACE_+_61554448.23-P1	0.085413	-0.029548	0.0279325	-0.333729	-0.2516	-0.292664	-0.603498	-0.293056	-0.448277	-0.0015643	-0.141488	-0.0715264
ACE_+_61554829.23-P1	-0.144599	0.379749	0.117575	-0.551367	-0.0423165	-0.296842	0.444766	-0.111717	0.166525	-0.285904	-0.309741	-0.297823
ACE_+_61562272.23-P2	-0.343693	-0.118063	-0.230878	0.233329	0.186268	0.209799	0.171209	-0.263393	-0.0460924	-0.0251976	0.728442	0.351622
ACE_+_61562293.23-P2	-0.153904	0.328224	0.08716	0.671776	0.759998	0.715887	0.32787	0.559273	0.443572	0.0759958	-0.508	-0.216002
ACE2_-_15618594.23-P1P2	-0.0144337	0.124805	0.0551859	0.224218	-0.19309	0.015564	0.0431038	0.0335776	0.0383407	-0.161829	0.0891532	-0.036338
ACE2_-_15618975.23-P1P2	-0.0542611	0.222584	0.0841616	-0.0456369	-0.103272	-0.0744545	0.908856	0.514284	0.71157	-0.28588	-0.087542	-0.186711
ACE2_-_15619013.23-P1P2	-0.0586267	-0.131904	-0.0952652	0.0796865	0.683133	0.38141	-0.0879277	0.492158	0.202115	0.10974	-0.217431	-0.0538451
ACE2_+_15619016.23-P1P2	-0.718611	0.696336	-0.0111374	-0.145004	-0.159843	-0.152424	0.924841	-0.0293536	0.447744	-0.659623	0.413709	-0.122957
ACE2_+_15619087.23-P1P2	0.222211	0.185328	0.203769	0.113386	0.219369	0.166377	0.937039	0.275731	0.606385	-0.0909183	0.0161242	-0.0373971
ACER1_-_6333545.23-P1P2	-0.505575	0.0858857	-0.209845	-0.15552	-0.475106	-0.315313	0.95904	0.878263	0.918651
ACER1_-_6333558.23-P1P2	-0.0274193	0.116624	0.0446024	-0.0980144	-0.0081894	-0.0531019	-0.407062	-1.23189	-0.819476	-0.0651775	-0.300705	-0.182941
ACER1_+_6333110.23-P1P2	-0.181659	-0.485762	-0.333711	0.165064	0.690934	0.427999	-0.117171	-0.999332	-0.558252	0.300625	0.0592519	0.179938
ACER1_+_6333137.23-P1P2	-0.355098	0.01674	-0.169179	0.754932	0.130532	0.442732	0.116882	-0.666522	-0.27482	-0.189567	-0.0191132	-0.10434
ACER1_+_6333164.23-P1P2	0.371277	0.177144	0.27421	0.388121	0.215905	0.302013	0.561764	-0.408767	0.0764984	-0.323407	0.0267828	-0.148312
ACER2_-_19409474.23-P1P2	0.0085329	0.379836	0.194184	-0.576977	-0.12911	-0.353043	0.627164	-0.452315	0.0874244	-0.0187245	-0.703452	-0.361088
ACER2_+_19409007.23-P1P2	0.151281	0.128288	0.139785	-0.299566	-0.377278	-0.338422	0.687499	-0.263139	0.21218	-0.47834	0.0673324	-0.205504
ACER2_+_19409248.23-P1P2	-0.21974	-0.163778	-0.191759	-0.110544	0.33106	0.110258	0.425602	0.201303	0.313453	-0.0284886	0.0612033	0.0163573
ACER2_+_19409376.23-P1P2	-0.219669	0.035108	-0.0922806	-1.09003	-0.631592	-0.860812	-0.00439662	-0.182873	-0.0936346	0.236664	0.127643	0.182153
ACER2_+_19409383.23-P1P2	-0.197879	-0.134613	-0.166246	0.660296	-0.861856	-0.10078	0.328506	0.364203	0.346355	0.521638	-0.0330346	0.244302
ACER3_-_76571978.23-P1P2	0.253667	0.267399	0.260533	1.9065	0.409894	1.1582	-0.00389368	0.891278	0.443692	0.884045	-0.635307	0.124369
ACER3_-_76572000.23-P1P2	0.251889	0.119019	0.185454	1.32354	0.835802	1.07967	0.336249	-0.137887	0.0991811	0.30432	0.091427	0.197873
ACER3_-_76572003.23-P1P2	0.0708297	-0.136106	-0.032638	-0.75113	0.426005	-0.162563	0.118511	-0.142821	-0.012155	-0.335776	0.491189	0.0777065
ACER3_-_76572404.23-P1P2	0.0204038	0.014336	0.0173699	0.0659548	-0.33947	-0.136758	0.357046	-0.152427	0.102309	0.0277985	-0.312458	-0.14233
ACER3_+_76571969.23-P1P2	0.413644	-0.190676	0.111484	-0.0765879	-0.764384	-0.420486	-0.0171313	0.0351251	0.00899692	0.211953	-0.417792	-0.102919
ACHE_-_100493122.23-P1	-0.587752	-0.763603	-0.675677	0.197937	0.482526	0.340231	-0.0538579	0.205251	0.0756967
ACHE_-_100493427.23-P1	0.029234	0.0533436	0.0412888	0.560027	0.844694	0.70236	-2.03527	-0.784864	-1.41007	0.852279	0.0774759	0.464877
ACHE_-_100493486.23-P1	0.293965	-0.0418596	0.126053	0.0234049	0.732188	0.377797	-0.036656	0.0946793	0.0290116	-0.177422	0.116647	-0.0303879
ACHE_-_100494233.23-P2	-0.142925	0.170735	0.0139051	0.67947	0.122796	0.401133	-0.0725482	-0.0717322	-0.0721402	0.0645505	-0.321426	-0.128438
ACHE_-_100494236.23-P2	0.0689586	-0.155909	-0.0434751	-0.365575	0.2212	-0.0721877	-0.10334	-0.414937	-0.259138	0.379302	-0.122032	0.128635
ACHE_-_100494578.23-P2	0.272325	0.100754	0.186539	0.357791	0.21626	0.287026	-0.442644	0.0164301	-0.213107	0.313453	-0.687463	-0.187005
ACHE_+_100493456.23-P1	-0.193943	0.197873	0.00196493	1.10546	0.0642607	0.58486	0.200372	-0.54963	-0.174629	0.550638	-0.260538	0.14505
ACHE_+_100493473.23-P1	0.0822616	-0.09697	-0.00735416	-0.137616	-0.215913	-0.176764	0.260769	-0.271264	-0.00524752	0.255741	0.17118	0.213461
ACHE_+_100494559.23-P2	0.550745	0.362134	0.456439	-0.749776	-0.0900794	-0.419928	-0.758957	0.24346	-0.257749	-0.164636	-0.313007	-0.238822
ACHE_+_100494570.23-P2	0.0981553	0.114944	0.106549	-0.0876413	-0.444646	-0.266144	-0.161435	0.192574	0.0155694	-0.208673	-0.634032	-0.421353
ACIN1_-_23540292.23-P2	0.258439	0.162339	0.210389	0.416527	0.473839	0.445183	0.137913	-0.286371	-0.0742285	-0.371686	-0.666799	-0.519243
ACIN1_-_23540722.23-P2	0.156978	-0.214805	-0.0289135	0.074178	0.420701	0.247439	0.197475	1.085	0.641236	-0.407211	0.0888513	-0.15918
ACIN1_-_23540730.23-P2	0.0742582	-0.250912	-0.0883271	0.441689	0.420632	0.431161	0.0732658	0.0208431	0.0470544	0.810688	-0.95466	-0.0719861
ACIN1_-_23540744.23-P2	-0.205673	0.291006	0.0426665	-0.369146	0.200072	-0.0845372	-0.484031	0.0438535	-0.220089	-0.548109	0.296186	-0.125961
ACIN1_-_23540756.23-P2	0.109597	0.207052	0.158325	0.807954	-0.315485	0.246235	-0.143115	-0.0920536	-0.117584	-0.106952	0.0589204	-0.024016
ACIN1_-_23563847.23-P1	0.173488	-0.460617	-0.143564	0.399796	0.373822	0.386809	0.322314	-0.269364	0.0264751	0.279563	-0.609432	-0.164934
ACIN1_-_23563913.23-P1	0.0846211	0.0721248	0.0783729	-0.211497	-0.543021	-0.377259	-0.480994	-0.291728	-0.386361	-0.0919618	0.232939	0.0704885
ACIN1_-_23564262.23-P1	-0.0773492	0.0115349	-0.0329072	0.224974	-1.05778	-0.416401	-0.344528	-1.13905	-0.74179	-0.391837	0.0621097	-0.164863
ACIN1_-_23564284.23-P1	0.0867272	0.00313562	0.0449314	0.17743	0.164315	0.170873	-0.721722	-0.248844	-0.485283	0.210099	-0.110254	0.0499223
ACIN1_+_23564314.23-P1	0.0875938	-0.0208484	0.0333727	-0.0231691	-0.564046	-0.293608	-0.413374	-0.903788	-0.658581	-1.07896	0.0480595	-0.515449
ACKR2_-_42850976.23-P1P2	-0.0168165	0.0589915	0.0210875	-1.0645	0.313618	-0.375439	0.511253	0.41928	0.465266	1.035	-0.274784	0.380107
ACKR2_-_42850992.23-P1P2	0.0226702	0.0313532	0.0270117	-0.334475	-0.0879712	-0.211223	-0.0704784	-0.530816	-0.300647	0.604454	0.0830231	0.343739
ACKR2_-_42851020.23-P1P2	0.330159	-0.522755	-0.0962978	-0.0412387	0.634019	0.29639	0.32811	-0.620734	-0.146312	0.52895	-0.725009	-0.0980293
ACKR2_-_42851479.23-P1P2	0.0455474	-0.11887	-0.0366613	-1.17091	0.212818	-0.479047	0.460274	-0.189535	0.135369	0.620141	0.246124	0.433133
ACKR2_+_42850956.23-P1P2	0.0486104	0.0965863	0.0725983	0.440339	-0.488849	-0.0242549	0.521467	-0.23177	0.144849	-0.200184	0.11502	-0.0425818
ACKR3_-_237476493.23-P2	-0.010324	0.350884	0.17028	0.02521	-0.0756548	-0.0252224	-0.0695383	0.475373	0.202917	0.0387133	0.00741747	0.0230654
ACKR3_-_237476505.23-P2	0.0103967	0.313749	0.162073	-0.25875	-0.0543454	-0.156548	-0.121489	0.0745111	-0.0234891	0.327515	-0.147351	0.0900823
ACKR3_-_237476900.23-P2	0.0793325	-0.0176104	0.0308611	-0.499357	-0.372561	-0.435959	0.293263	0.231522	0.262393	-0.323122	0.0913269	-0.115898
ACKR3_-_237478578.23-P1	0.00949478	-0.00186723	0.00381377	-0.164906	-0.748536	-0.456721	0.136026	0.329648	0.232837	0.0871448	0.0214305	0.0542877
ACKR3_-_237478610.23-P1	-0.00286627	0.118257	0.0576951	-0.272845	0.537833	0.132494	-0.205362	0.636625	0.215631	0.520606	0.828237	0.674421
ACKR3_+_237476473.23-P2	0.097215	-0.367546	-0.135165	-0.444673	0.55068	0.0530036	-0.0341719	-0.405611	-0.219891	0.0119511	0.250148	0.131049
ACKR3_+_237478500.23-P1	-0.205864	0.21341	0.00377301	-0.464386	-0.165165	-0.314775	0.155407	0.204721	0.180064	-0.0812484	-0.546819	-0.314033
ACKR3_+_237478916.23-P1	0.0495977	-0.307372	-0.128887	0.379957	0.407363	0.39366	-0.028846	-0.323037	-0.175942	0.0592931	0.573521	0.316407
ACKR3_+_237478950.23-P1	-0.249585	0.248143	-0.00072088	0.0730076	0.0634987	0.0682532	0.114736	-0.251738	-0.068501	0.0920253	0.145515	0.11877
ACKR4_-_132316111.23-P1P2	-0.0653687	0.370457	0.152544	0.92889	0.768223	0.848557	0.57744	0.526382	0.551911	0.402919	0.187463	0.295191
ACKR4_-_132316167.23-P1P2	-0.435699	0.491029	0.0276649	0.891533	0.757457	0.824495	-0.478433	0.271204	-0.103615	-0.14505	0.0777348	-0.0336574
ACKR4_-_132316171.23-P1P2	-0.0798801	-0.00381288	-0.0418465	0.146756	0.0551091	0.100933	-0.0393584	-0.11432	-0.0768391	-0.370166	0.583191	0.106512
ACKR4_-_132316525.23-P1P2	0.155714	-0.307761	-0.0760232	0.141629	0.417721	0.279675	-0.102196	0.252314	0.0750591	0.193632	0.0907459	0.142189
ACKR4_+_132316377.23-P1P2	0.460209	-0.215111	0.122549	0.313478	0.320006	0.316742	0.618788	0.176195	0.397492	-0.464466	0.348523	-0.0579713
ACLY_-_40074817.23-P1P2	-0.0607609	0.172479	0.0558588	0.305454	-0.538221	-0.116384	0.111275	0.608935	0.360105	1.49843	0.00825845	0.753346
ACLY_-_40075090.23-P1P2	0.317559	-0.293683	0.011938	0.122248	-0.10038	0.0109342	-0.238898	-0.50213	-0.370514	-0.404833	-0.167755	-0.286294
ACLY_-_40075227.23-P1P2	0.0848039	-0.446183	-0.18069	-0.751282	0.0956768	-0.327803	-0.10546	0.0253791	-0.0400406	-0.312352	0.188603	-0.0618742
ACLY_+_40074807.23-P1P2	-0.138715	-0.0451774	-0.0919462	0.260521	0.0306777	0.145599	0.270988	-0.264323	0.00333274	-0.254599	0.221986	-0.0163063
ACLY_+_40075121.23-P1P2	-0.550747	-0.0533921	-0.302069	0.101485	0.33579	0.218637	-0.193812	-0.722658	-0.458235	-0.250651	0.105488	-0.0725817
ACMSD_-_135596123.23-P1P2	-0.112329	-0.106296	-0.109313	0.0802007	0.430918	0.255559	0.21062	-0.0849256	0.0628471	0.0868607	-0.278253	-0.095696
ACMSD_-_135596200.23-P1P2	-0.0998848	0.300071	0.100093	-0.203984	0.366606	0.0813106	-0.30874	0.215807	-0.0464664	-0.0596708	0.0547374	-0.00246668
ACMSD_-_135596354.23-P1P2	-0.258251	-0.0363176	-0.147284	-0.0906061	0.163582	0.0364877	0.296345	-0.199199	0.0485731	0.203146	0.710478	0.456812
ACMSD_-_135596438.23-P1P2	0.139999	0.274535	0.207267	-0.663011	0.200458	-0.231276	-0.0601435	0.264068	0.101962	-0.451642	-0.214975	-0.333308
ACMSD_+_135596183.23-P1P2	0.11893	0.202825	0.160877	0.317091	0.450522	0.383806	0.354352	-0.316309	0.0190216	-0.14577	-0.630012	-0.387891
ACN9_-_96747046.23-P1P2	-0.197625	0.312068	0.0572218	0.360129	-0.0292072	0.165461	-0.495689	-0.647734	-0.571711	0.355202	0.374134	0.364668
ACN9_-_96747065.23-P1P2	0.0256177	-0.0844736	-0.029428	0.00144749	-0.200319	-0.0994358	0.0324827	-0.0526234	-0.0100704	0.140933	-0.214975	-0.0370209
ACN9_+_96747104.23-P1P2	-0.231637	0.125731	-0.052953	-0.850666	0.341568	-0.254549	0.167495	0.191212	0.179353	-0.387812	-0.262698	-0.325255
ACN9_+_96747240.23-P1P2	-0.0656149	0.00889049	-0.0283622	0.101554	0.271284	0.186419	-0.135866	0.491697	0.177915	-0.588254	-0.0633353	-0.325795
ACN9_+_96747363.23-P1P2	0.00142292	0.294919	0.148171	0.646491	-0.143991	0.25125	-0.110247	0.5945	0.242127	0.26338	-0.250489	0.00644524
ACO1_-_32384733.23-P1P2	-0.0183225	0.482659	0.232168	-0.0335296	-0.308543	-0.171036	0.207535	0.230438	0.218987	0.347381	-0.909254	-0.280936
ACO1_-_32385047.23-P1P2	-0.000188701	0.192016	0.0959137	0.674004	0.305422	0.489713	-0.507664	1.23117	0.361751	0.0658265	0.705486	0.385656
ACO1_-_32385064.23-P1P2	-0.00799265	-0.0829067	-0.0454497	-0.447906	0.11037	-0.168768	-0.548396	0.0191229	-0.264636	-0.240616	0.414578	0.0869808
ACO1_+_32384680.23-P1P2	-0.138524	-0.374885	-0.256705	-0.0762252	-0.229876	-0.15305	-0.519257	0.238313	-0.140472	0.170731	0.179526	0.175128
ACO1_+_32385057.23-P1P2	0.330819	-0.013054	0.158883	0.321364	0.490215	0.40579	-6.40576e-05	-0.113384	-0.056724	-0.0620108	0.156048	0.0470184
ACO2_-_41865209.23-P1P2	-0.138871	-0.0627513	-0.100811	1.12988	0.1144	0.622141	0.0153053	0.285828	0.150567	0.314709	-0.504193	-0.0947423
ACO2_-_41865534.23-P1P2	0.0130559	-0.0113995	0.000828215	-0.0268434	0.168676	0.0709164	0.186503	-0.298231	-0.0558638	-0.0249166	0.0365638	0.00582362
ACO2_+_41865203.23-P1P2	-0.0634051	-0.328761	-0.196083	0.54831	0.063133	0.305722	-0.761261	0.00627028	-0.377495	-0.36618	0.0635605	-0.15131
ACO2_+_41865228.23-P1P2	-0.00892384	-0.249869	-0.129396	-0.0319129	0.205258	0.0866726	0.347257	0.0809091	0.214083	0.369472	0.541754	0.455613
ACO2_+_41865345.23-P1P2	-0.213364	-0.521664	-0.367514	-0.111337	0.114847	0.00175518	-0.723919	-0.704223	-0.714071	0.29789	-0.198373	0.0497585
ACOT1_-_74004062.23-P1P2	-0.0557948	0.124221	0.0342131	0.069038	-0.137732	-0.0343468	-0.482697	0.197124	-0.142786	-0.377813	0.15024	-0.113786
ACOT1_-_74004076.23-P1P2	0.269243	0.291047	0.280145	0.342453	-0.173028	0.0847124	0.150417	0.375138	0.262777	-0.296076	0.0875087	-0.104284
ACOT1_+_74003818.23-P1P2	-0.0161476	0.0208599	0.00235616	-0.128767	-0.378464	-0.253616	-0.602317	0.0692801	-0.266518	-0.0552667	0.162964	0.0538484
ACOT1_+_74003843.23-P1P2	-0.0625985	0.113031	0.0252163	0.296917	0.185858	0.241388	-0.0803793	0.237759	0.0786899	0.229002	-0.493487	-0.132243
ACOT1_+_74004100.23-P1P2	-0.168726	0.0429215	-0.0629024	0.444355	0.0856719	0.265013	0.136637	0.841429	0.489033	0.61786	-0.206938	0.205461
ACOT11_-_55008004.23-P2	-0.0171443	0.484353	0.233604	0.498798	-0.165501	0.166648	-0.163347	0.038079	-0.062634	-0.829536	0.144921	-0.342308
ACOT11_-_55008376.23-P2	0.174807	-0.175239	-0.000216055	0.215328	-0.227063	-0.00586749	0.236745	-0.556997	-0.160126	0.389363	0.201306	0.295334
ACOT11_-_55013950.23-P1	0.0311072	-0.233148	-0.10102	0.257745	0.265643	0.261694	-0.503639	-0.754372	-0.629006	0.0755155	-0.252752	-0.0886181
ACOT11_-_55014234.23-P1	0.10753	-0.199094	-0.0457821	-0.12618	-0.0968821	-0.111531	-0.257164	0.056602	-0.100281	-0.413713	0.200063	-0.106825
ACOT11_+_55007947.23-P2	-0.750695	-0.134252	-0.442474	0.279458	0.500316	0.389887	-0.102236	-0.81718	-0.459708
ACOT11_+_55007963.23-P2	0.356282	0.229854	0.293068	0.262987	-0.0441014	0.109443	0.281616	1.47576	0.878686	-0.128878	0.419976	0.145549
ACOT11_+_55008406.23-P2	0.0105048	-0.22296	-0.106228	0.169799	-0.0534808	0.0581589	-0.710044	-0.433892	-0.571968	-0.326482	0.332776	0.00314715
ACOT11_+_55013888.23-P1	-0.00639027	0.177827	0.0857182	0.0700126	0.0831226	0.0765676	-0.108455	0.0257811	-0.0413371	-0.120098	-0.0824291	-0.101263
ACOT11_+_55013964.23-P1	-0.0248432	0.319656	0.147407	-0.372618	-0.712573	-0.542596	0.496394	0.700505	0.598449	0.0146892	-0.424071	-0.204691
ACOT11_+_55013970.23-P1	-0.103833	0.28422	0.0901936	-0.386557	-0.0809327	-0.233745	0.0721967	0.0435958	0.0578963	-0.231315	-0.181568	-0.206442
ACOT12_-_80689574.23-P1P2	0.0583727	0.0945123	0.0764425	0.374656	0.0377401	0.206198	0.361	0.169769	0.265385	0.0747797	0.112267	0.0935233
ACOT12_-_80689897.23-P1P2	-0.47105	-0.0146873	-0.242869	-0.136119	0.187679	0.02578	0.0488516	0.499567	0.274209	-0.0266917	-0.0580056	-0.0423486
ACOT12_+_80689628.23-P1P2	0.118107	-0.058863	0.0296222	0.113406	0.402541	0.257973	-0.431513	-0.119691	-0.275602	0.145982	0.139104	0.142543
ACOT12_+_80689672.23-P1P2	0.0109804	0.00981399	0.0103972	0.326628	0.240332	0.28348	-0.665241	0.0445984	-0.310321	-0.191281	0.224688	0.0167037
ACOT12_+_80689929.23-P1P2	-0.00106144	0.160639	0.0797887				0.0663736	0.546004	0.306189	0.309137	0.332513	0.320825
ACOT13_-_24667329.23-P1P2	0.00119507	-0.124535	-0.06167	0.198875	0.246028	0.222451	-0.152961	-0.487377	-0.320169	-0.151937	-0.185228	-0.168582
ACOT13_-_24667371.23-P1P2	-0.0907627	0.0718159	-0.00947339	0.296992	-0.44313	-0.0730689	-0.00121853	-0.218603	-0.109911	-0.408345	-0.493852	-0.451099
ACOT13_-_24667386.23-P1P2	-0.120721	0.102144	-0.00928875	0.224493	-0.310596	-0.0430514	0.0431038	-0.242133	-0.0995145	-0.546736	-0.2649	-0.405818
ACOT13_-_24667473.23-P1P2	0.124914	-0.0198182	0.0525478	-1.0191	-0.381839	-0.700467	-0.500986	0.0717346	-0.214626	-0.28936	-0.112965	-0.201163
ACOT13_+_24667341.23-P1P2	0.0544222	-0.0757761	-0.0106769	0.0289486	-0.69798	-0.334515	0.412045	-0.478128	-0.0330417	-0.274035	0.441071	0.0835179
ACOT2_-_74036051.23-P1P2	-0.180288	0.0361884	-0.0720498	-0.146178	-0.2601	-0.203139	-0.0677497	-0.00259424	-0.035172	-0.00160836	-0.146901	-0.0742547
ACOT2_-_74036501.23-P1P2	0.267481	0.221039	0.24426	0.498192	-0.639487	-0.0706475	0.824777	-0.0500846	0.387346	0.27152	-0.181664	0.0449276
ACOT2_+_74035740.23-P1P2	-0.160198	0.360224	0.100013	-0.102897	-0.166711	-0.134804	0.18534	-0.162098	0.0116212	0.213009	-0.221193	-0.0040922
ACOT2_+_74035970.23-P1P2	0.0568496	-0.320918	-0.132034	0.247534	-0.236565	0.00548455	-0.52908	0.153228	-0.187926	-0.245238	-0.0316077	-0.138423
ACOT2_+_74036024.23-P1P2	-0.0539585	0.0381822	-0.00788818	0.267065	0.0818392	0.174452	-0.592078	0.359594	-0.116242	0.0492464	-0.378474	-0.164614
ACOT4_-_74059268.23-P1P2	0.0488928	0.102371	0.075632	-0.485161	0.301838	-0.0916614	0.334335	-0.22853	0.0529023	-0.180461	-0.269177	-0.224819
ACOT4_+_74058635.23-P1P2	-0.178597	0.146633	-0.0159819	-0.00104876	-0.155306	-0.0781773	0.372566	0.642895	0.50773	-0.45531	-0.332388	-0.393849
ACOT4_+_74058647.23-P1P2	0.158738	0.601923	0.380331
ACOT4_+_74058910.23-P1P2	0.0410884	-0.102174	-0.0305426	0.628398	0.119837	0.374117	0.323893	-0.455949	-0.066028	0.212084	0.137171	0.174627
ACOT4_+_74058918.23-P1P2	-0.165607	0.39593	0.115161	-0.0526429	-0.571665	-0.312154	0.316669	-0.15803	0.0793194	0.0983855	-0.382304	-0.141959
ACOT6_-_74077984.23-P1P2	-0.269124	-0.0328045	-0.150964	0.427323	0.0765453	0.251934	0.189198	0.401865	0.295531	-0.495216	-0.0924688	-0.293842
ACOT6_-_74078059.23-P1P2	-0.314919	0.381284	0.0331825	0.234039	0.288605	0.261322	0.597517	-0.491508	0.0530048	-0.517528	0.354002	-0.0817629
ACOT6_+_74077704.23-P1P2	0.267492	-0.0230996	0.122196	0.27508	0.146207	0.210644	-0.111406	0.051627	-0.0298896	0.373287	0.401696	0.387492
ACOT6_+_74077926.23-P1P2	-0.44365	-0.227129	-0.335389	0.679849	-0.127791	0.276029	0.226195	-0.0334916	0.0963515	-0.813398	-0.0294193	-0.421409
ACOT6_+_74078053.23-P1P2	-0.122859	-0.145985	-0.134422	0.0611891	0.321273	0.191231	-0.224232	-0.185613	-0.204922	0.536429	0.14947	0.34295
ACOT7_-_6453334.23-P1P2	0.0870657	-0.106553	-0.00974372	0.0476088	-0.468886	-0.210639	-0.479786	0.102109	-0.188838	-0.678906	0.186523	-0.246191
ACOT7_-_6453369.23-P1P2	0.273574	0.167964	0.220769	0.0263594	-0.668289	-0.320965	0.578844	0.0551799	0.317012	-0.573573	0.0427062	-0.265433
ACOT7_-_6453388.23-P1P2	0.131168	-0.370082	-0.119457	-0.42769	0.133965	-0.146862	0.86024	0.431775	0.646007	-0.51422	0.094167	-0.210026
ACOT7_-_6453406.23-P1P2	0.19924	0.430885	0.315063	-1.24226	0.122796	-0.559731	0.376611	-0.0563938	0.160109	0.275773	-0.181808	0.0469824
ACOT7_+_6453356.23-P1P2	0.0275445	-0.338315	-0.155385	0.0794566	0.0491928	0.0643247	-0.0500056	0.218368	0.0841811	0.718392	0.0579157	0.388154
ACOT8_-_44485597.23-P1P2	0.33069	-0.218178	0.0562557	0.698766	-0.0841334	0.307317	0.416562	0.329218	0.37289	0.527707	-0.565882	-0.0190874
ACOT8_-_44485992.23-P1P2	-0.261324	-0.167685	-0.214505	-0.490406	0.499838	0.00471634	0.563634	-0.65689	-0.0466277	0.123077	0.774877	0.448977
ACOT8_-_44486001.23-P1P2	0.338202	-0.00151996	0.168341	-0.158278	-0.462167	-0.310222	0.0534334	0.0831639	0.0682986	-0.239776	-0.287808	-0.263792
ACOT8_+_44485553.23-P1P2	0.0503596	0.454906	0.252633	0.117117	0.0794847	0.0983007	0.15345	-0.159539	-0.00304435	-0.124085	0.125015	0.000465046
ACOT8_+_44486016.23-P1P2	-0.0156114	0.224334	0.104361	-0.168478	0.11815	-0.025164	0.017837	0.886493	0.452165	-0.511065	0.00141873	-0.254823
ACOT9_-_23761316.23-P1P2	-0.119205	0.0925583	-0.0133232	0.226573	0.140718	0.183645	-0.36508	1.0673	0.35111	-0.370566	0.201373	-0.0845965
ACOT9_-_23761394.23-P1P2	0.464635	-0.432397	0.0161191	-0.275108	0.637824	0.181358	0.0248416	-0.00995818	0.00744171	-0.0213556	-0.585618	-0.303487
ACOT9_+_23761133.23-P1P2	0.211909	-0.0832516	0.0643287	0.339805	-0.888192	-0.274193	0.24052	-0.176594	0.0319632	-0.411053	-0.101853	-0.256453
ACOT9_+_23761350.23-P1P2	0.040992	0.32051	0.180751	-1.4546	1.15165	-0.151472	0.800903	-0.0279454	0.386479	-0.615376	-0.318315	-0.466845
ACOT9_+_23761360.23-P1P2	0.333075	-0.273712	0.0296813	-0.0409365	0.0761698	0.0176166	0.262623	0.134223	0.198423	-0.316639	-0.838284	-0.577461
ACOX1_-_73975169.23-P1P2	0.274736	0.1265	0.200618	-0.0711629	-0.262926	-0.167044	-0.35056	-0.0436815	-0.197121	-0.305471	-0.357127	-0.331299
ACOX1_-_73975193.23-P1P2	0.102765	-0.212616	-0.0549253	0.052438	0.555236	0.303837	0.548922	0.0368277	0.292875	0.393695	-0.348929	0.0223826
ACOX1_-_73975196.23-P1P2	-0.107161	0.0856609	-0.0107498	-0.772705	0.32697	-0.222867	0.200965	-0.238313	-0.0186743	0.157376	0.0258253	0.0916008
ACOX1_-_73975245.23-P1P2	-0.108064	0.0981178	-0.00497293	-0.130315	-0.138618	-0.134467	0.224169	-0.245484	-0.0106574	0.213895	0.0519816	0.132938
ACOX1_+_73975227.23-P1P2	0.0838798	-0.0409054	0.0214872	-1.9628	0.764342	-0.599228	0.602942	-0.501333	0.0508042	-0.172174	-0.765004	-0.468589
ACOX2_-_58512038.23-P2	0.513402	-0.0313805	0.241011	-0.218232	-0.144488	-0.18136	0.246637	0.232037	0.239337	-0.540812	-0.198581	-0.369696
ACOX2_-_58512043.23-P2	0.239965	-0.0101899	0.114888	0.400591	-0.208799	0.0958962	-0.72223	-0.00915976	-0.365695	0.0523121	-0.148039	-0.0478633
ACOX2_-_58512435.23-P2	0.0652422	-0.022904	0.0211691	0.227388	0.530602	0.378995	0.195107	-0.179109	0.00799897	0.407041	-0.0244243	0.191308
ACOX2_+_58512428.23-P2	-0.15951	0.395174	0.117832	-0.379979	-0.100027	-0.240003	-0.122906	-0.124025	-0.123466	-0.0705941	-0.66722	-0.368907
ACOX2_+_58512441.23-P2	0.00421492	-0.292321	-0.144053	0.943855	0.0236404	0.483748	0.493765	0.0575389	0.275652	0.50858	-0.614755	-0.0530877
ACOX2_+_58522520.23-P1	0.137171	0.476721	0.306946	0.389285	-0.567325	-0.0890198	-0.124132	-0.41412	-0.269126	0.390186	-0.0159036	0.187141
ACOX2_+_58522852.23-P1	0.0298601	0.16111	0.0954853	0.328942	-0.425847	-0.0484526	0.126786	-0.020769	0.0530083	-0.194254	0.160326	-0.016964
ACOX2_+_58522860.23-P1	-0.111862	0.0505508	-0.0306555	0.611785	-0.352819	0.129483	0.104642	0.0198168	0.0622295	0.242957	-0.377704	-0.0673735
ACOX2_+_58522888.23-P1	0.380945	-0.302406	0.0392692	0.0055825	-0.877204	-0.435811	-0.806756	0.0352701	-0.385743	-0.772986	-0.152511	-0.462749
ACOX2_+_58522893.23-P1	-0.170542	-0.0525832	-0.111563	0.201661	-0.203484	-0.000911508	-0.329832	-0.174302	-0.252067	0.0157681	-0.93286	-0.458546
ACOX3_-_8430094.23-P1	0.464981	0.127342	0.296161	-0.151222	-0.584597	-0.367909	-0.312507	0.94414	0.315816	-0.46384	-0.245032	-0.354436
ACOX3_-_8430121.23-P1	-0.141236	0.0458714	-0.0476825	-0.696383	0.0413683	-0.327507	-0.0320706	0.648223	0.308076	0.582935	-0.398616	0.0921593
ACOX3_-_8430129.23-P1	-0.0724714	-0.0295663	-0.0510189	0.963762	0.888928	0.926345	0.79678	-0.560077	0.118352	0.271001	-0.0676683	0.101667
ACOX3_-_8442419.23-P2	-0.0783729	-0.789422	-0.433897	0.302838	0.289726	0.296282	-0.799067	0.473804	-0.162632	0.229966	-0.0297183	0.100124
ACOX3_-_8442435.23-P2	-0.130138	-0.139588	-0.134863	-0.662017	-0.413257	-0.537637	-0.483204	0.306284	-0.0884604	-0.174543	-0.230538	-0.20254
ACOX3_+_8430113.23-P1	0.12063	-0.161726	-0.020548	-0.607284	-0.351813	-0.479548	-0.240043	-0.520258	-0.380151	0.132184	-0.0903713	0.0209064
ACOX3_+_8430140.23-P1	-0.193846	-0.245382	-0.219614	0.0696693	-0.0198374	0.024916	0.113162	-0.249132	-0.0679849	0.196371	-0.669171	-0.2364
ACOX3_+_8442373.23-P2	0.215649	-0.0898577	0.0628954	-0.688233	0.261156	-0.213538	0.0939761	-0.11732	-0.011672	-0.228217	-0.695601	-0.461909
ACOX3_+_8442383.23-P2	-0.00976791	0.212326	0.101279	-0.0950843	0.859762	0.382339	-0.732381	0.0446166	-0.343882	1.20986	0.271704	0.740781
ACOX3_+_8442467.23-P2	0.396546	-0.709682	-0.156568	0.167346	0.0991058	0.133226	0.159917	-0.269364	-0.0547233	0.26516	-0.00256662	0.131297
ACOXL_-_111490612.23-P1P2	0.151274	-0.264896	-0.0568109	0.722599	-0.157312	0.282643	-0.723919	0.121263	-0.301328	0.500021	-0.296505	0.101758
ACOXL_+_111490271.23-P1P2	0.0193878	-0.0542033	-0.0174077	0.185068	0.522221	0.353645	0.35048	0.062468	0.206474	-0.123703	-0.201261	-0.162482
ACOXL_+_111490547.23-P1P2	-0.0823426	0.151696	0.0346767	-0.227979	0.234741	0.00338146	0.19328	0.529974	0.361627	-0.0879203	0.1499	0.0309897
ACOXL_+_111490560.23-P1P2	0.158324	-0.277958	-0.0598166	-1.20392	0.279459	-0.46223	-0.504384	0.627759	0.0616873	0.324042	0.495183	0.409613
ACOXL_+_111490595.23-P1P2	0.229686	0.0859471	0.157817	-0.693145	-0.487258	-0.590201	-0.0785436	0.23014	0.0757984	-0.60047	0.0898796	-0.255295
ACP1_-_264967.23-P1P2	-0.0131936	-0.154599	-0.0838963	0.0512838	-0.594109	-0.271413	-0.419395	0.302887	-0.0582539	-0.112439	-0.0369766	-0.0747077
ACP1_-_264970.23-P1P2	-0.103559	-0.515813	-0.309686
ACP1_-_265107.23-P1P2	-0.221727	0.125124	-0.0483017	0.575067	0.700634	0.63785	-0.0455538	-0.17847	-0.112012	0.0792267	0.0897563	0.0844915
ACP1_+_264980.23-P1P2	-0.26686	0.0749725	-0.095944	-0.0672052	0.402674	0.167734	-0.3057	-1.07826	-0.691982	-0.0811356	0.103296	0.0110803
ACP1_+_265303.23-P1P2	0.178177	-0.0186715	0.0797528	-0.827079	-0.0603264	-0.443703	0.116566	0.15157	0.134068	-0.624296	-0.0811192	-0.352708
ACP2_-_47269915.23-P1P2	0.0850197	-0.361652	-0.138316	0.456702	-0.494067	-0.0186823	0.122864	-0.216122	-0.0466292	0.509809	0.0331091	0.271459
ACP2_-_47269958.23-P1P2	0.0685759	0.195498	0.132037	-0.293893	0.392106	0.0491067	-0.397824	0.367294	-0.0152645	0.379621	-0.209086	0.0852672
ACP2_-_47270385.23-P1P2	-0.326137	-0.328091	-0.327114	-0.391892	-0.36753	-0.379711	0.131686	-0.0639176	0.0338841	-0.493165	-0.0818662	-0.287516
ACP2_+_47270320.23-P1P2	-0.0230308	0.0933401	0.0351547	-0.276506	0.207816	-0.0343449	-0.60592	0.229759	-0.188081	-0.0554176	-0.268943	-0.162181
ACP2_+_47270332.23-P1P2	0.249437	0.0130298	0.131233	-0.75522	-0.0126675	-0.383944	-0.705935	1.19797	0.246016	0.0759188	0.492574	0.284246
ACP5_-_11688086.23-P1	0.144182	-0.150133	-0.00297548	-0.0325428	0.337586	0.152522	0.230731	-0.140086	0.0453223	-1.70467	-0.742071	-1.22337
ACP5_-_11688414.23-P1	0.260641	-0.163882	0.048379	-0.261024	0.0118595	-0.124582	0.277905	0.260534	0.26922	-0.0115441	0.153703	0.0710797
ACP5_-_11688437.23-P1	-0.177361	-0.251928	-0.214644	0.225542	0.316619	0.27108	-0.17078	0.107517	-0.0316314	0.0320586	-0.0412831	-0.00461224
ACP5_-_11688455.23-P1	0.249165	0.435039	0.342102	-0.916304	-0.0402097	-0.478257	-0.291051	-0.32985	-0.31045	-0.745311	0.233209	-0.256051
ACP5_-_11689356.23-P2	0.0221243	0.381854	0.201989	-1.03713	0.26066	-0.388234	0.478466	-0.165098	0.156684	-0.456229	-0.0380099	-0.24712
ACP5_-_11689724.23-P2	-0.213503	0.0854943	-0.0640044	0.590958	-0.378102	0.106428	-0.741168	0.408522	-0.166323	-0.0833263	-0.499704	-0.291515
ACP5_-_11689727.23-P2	0.200594	-0.148465	0.0260644	-0.143648	-0.177634	-0.160641	0.286905	-0.419162	-0.0661286	-0.391052	-0.500834	-0.445943
ACP5_-_11689744.23-P2	0.440948	-0.242848	0.09905	0.0504121	0.373858	0.212135	0.29258	-0.223656	0.0344621	0.494264	0.0142259	0.254245
ACP5_-_11689771.23-P2	0.23139	0.0249815	0.128186	0.188552	0.239714	0.214133	-0.337801	-0.112279	-0.22504	0.874324	-0.628696	0.122814
ACP5_+_11688472.23-P1	0.0316587	0.177199	0.104429	-0.617397	-0.586155	-0.601776	0.371056	-0.920232	-0.274588	-1.03867	-0.123052	-0.580861
ACP6_-_147142348.23-P1P2	-0.067794	0.227459	0.0798324	-0.172875	0.486544	0.156835	-0.199665	0.482133	0.141234	0.146164	-0.354413	-0.104124
ACP6_-_147142356.23-P1P2	0.0172657	0.0269508	0.0221082	0.341547	-0.320201	0.0106731	-0.0516886	-0.0774591	-0.0645738	-0.0377195	-0.156771	-0.0972454
ACP6_-_147142393.23-P1P2	-0.0464044	-0.197881	-0.122143	0.047581	0.389939	0.21876	0.680759	0.000645728	0.340702	-0.60725	-0.130268	-0.368759
ACP6_+_147141956.23-P1P2	0.314616	0.613903	0.464259	0.0467066	0.40573	0.226218	0.0237385	0.411527	0.217633	0.00768915	-0.16789	-0.0801003
ACP6_+_147142159.23-P1P2	-0.407544	-0.228902	-0.318223	0.398003	0.305757	0.35188	0.365032	-0.0874152	0.138808	0.127278	-0.119999	0.00363915
ACPL2_-_140950647.23-P1P2	0.0965365	0.351285	0.223911	0.0727929	0.676921	0.374857	-0.0541934	-0.166967	-0.11058	-0.298163	-0.214975	-0.256569
ACPL2_+_140950942.23-P1P2	-0.120238	-0.072433	-0.0963354	-0.456557	0.151327	-0.152615	-0.0802058	0.373421	0.146608	0.265956	0.108346	0.187151
ACPL2_+_140950963.23-P1P2	-0.600899	-0.339288	-0.470093
ACPL2_+_140951037.23-P1P2	0.0338204	0.238105	0.135963	-0.524732	0.325613	-0.0995596	-0.128032	0.114042	-0.00699521	-0.197234	-0.261003	-0.229119
ACPL2_+_140951203.23-P1P2	-0.199515	-0.115387	-0.157451	0.458528	-0.209569	0.124479	0.0472795	-0.212513	-0.0826169	-0.193707	-0.311314	-0.252511
ACPP_+_132036268.23-P1P2	-0.27974	-0.191046	-0.235393	0.0637666	0.270353	0.16706	-0.167281	0.0678018	-0.0497395	-0.28649	0.194901	-0.0457945
ACPP_+_132036293.23-P1P2	-0.0363118	0.0793166	0.0215024	-0.267064	0.339398	0.0361671	0.460772	-0.0800545	0.190359	-0.232663	0.215795	-0.00843374
ACPP_+_132036338.23-P1P2	-0.199109	-0.204798	-0.201953	0.214666	-1.13786	-0.461595	0.360653	0.360596	0.360625	-0.252851	-0.127724	-0.190287
ACPP_+_132036504.23-P1P2	-0.00288493	0.00408861	0.000601842	-1.19821	-1.22147	-1.20984	0.749839	0.208494	0.479167	-0.185033	-0.509718	-0.347376
ACPP_+_132036703.23-P1P2	-0.168462	-0.0745165	-0.121489	-0.289032	0.463181	0.0870747	0.307094	-0.182175	0.0624596	-0.241161	0.258123	0.00848094
ACPT_-_51293910.23-ENST00000270593.1	-0.0648852	0.320254	0.127684	0.306382	0.315441	0.310911	-0.0755407	0.574424	0.249442	0.45227	0.0480595	0.250165
ACPT_-_51294122.23-ENST00000270593.1	0.154916	0.869849	0.512383
ACPT_+_51293697.23-ENST00000270593.1	0.0569656	-0.203585	-0.0733099	-0.0463621	-0.386634	-0.216498	0.247924	0.0801784	0.164051	-0.432316	0.323891	-0.0542124
ACPT_+_51293761.23-ENST00000270593.1	0.0593527	0.262122	0.160737	0.344553	0.187479	0.266016	0.235401	-0.136639	0.0493813	0.19153	-0.139197	0.0261664
ACPT_+_51294074.23-ENST00000270593.1	-0.133835	-0.00110352	-0.0674692	-0.0222864	0.314917	0.146315	-0.17514	-0.452071	-0.313605	-0.119195	0.137739	0.00927201
ACR_-_51176666.23-P1P2	0.24966	0.136981	0.193321	1.09631	-0.174885	0.460714	0.350403	-0.0955237	0.127439	-0.708785	-0.176501	-0.442643
ACR_-_51176714.23-P1P2	0.16106	-0.161209	-7.44269e-05	0.0649116	-0.720254	-0.327671	0.106829	0.154104	0.130467	-0.0146713	-0.197509	-0.10609
ACR_-_51176829.23-P1P2	0.0661767	-0.140314	-0.0370686	-0.220926	0.576773	0.177924	-0.294562	0.259679	-0.0174418	0.0327128	-0.177296	-0.0722918
ACR_+_51177061.23-P1P2	0.158442	-0.0630724	0.0476851	-0.352212	0.071872	-0.14017	-0.399565	0.573199	0.086817	0.249992	-0.40642	-0.0782138
ACR_+_51177099.23-P1P2	0.117853	0.203039	0.160446	-0.0968555	0.277801	0.090473	0.122132	-0.131532	-0.00469996	-0.0624889	-0.324948	-0.193718
ACRBP_-_6756126.23-P1P2	0.0877738	0.189412	0.138593	0.0247606	-0.196822	-0.0860307	-0.209083	0.830632	0.310774	-0.207529	-0.204059	-0.205794
ACRBP_-_6756147.23-P1P2	-0.0541031	0.645606	0.295751	-0.462255	-0.514634	-0.488445	-0.522296	-0.255116	-0.388706	0.157478	-0.134356	0.0115608
ACRBP_+_6756555.23-P1P2	-0.180502	0.280279	0.0498884	-0.247493	-0.0403124	-0.143903	0.329641	0.0149743	0.172308	0.163	-0.279681	-0.0583403
ACRBP_+_6756569.23-P1P2	-0.025109	0.152056	0.0634733	0.319551	0.0771448	0.198348	-0.15525	-0.0446417	-0.0999456	-0.562365	-0.279224	-0.420795
ACRBP_+_6756572.23-P1P2	-0.0413568	0.189577	0.0741101	-0.499675	-0.286778	-0.393227	-0.0381568	0.0946114	0.0282273	-0.110208	0.795816	0.342804
ACRC_-_70797923.23-P1P2	0.110268	-0.145874	-0.017803	0.0987267	0.116943	0.107835	0.0326368	0.200234	0.116436	0.118199	-0.524458	-0.20313
ACRC_-_70798359.23-P1P2	0.29215	-0.05334	0.119405	0.162048	-0.376919	-0.107436	-0.259934	-0.386047	-0.322991	-0.941067	-0.0564711	-0.498769
ACRC_-_70798376.23-P1P2	0.246543	0.0232489	0.134896	0.131393	0.285226	0.20831	-0.253878	-0.0717322	-0.162805	0.281451	-0.111791	0.0848298
ACRC_-_70798717.23-P1P2	0.17521	0.0585581	0.116884	0.0568704	0.294885	0.175878	0.051982	0.305166	0.178574	-0.647479	-0.127783	-0.387631
ACRC_-_70798784.23-P1P2	-0.279905	0.226235	-0.0268348	-0.178608	-0.0229922	-0.1008	-0.188222	-0.262713	-0.225468	-0.20669	0.276011	0.0346607
ACRV1_-_125550324.23-P1P2	0.0923514	0.194083	0.143217	-0.0918818	-0.321989	-0.206935	0.327968	-0.476865	-0.0744486	-0.535247	-0.026383	-0.280815
ACRV1_-_125550695.23-P1P2	-0.314837	-0.206956	-0.260896	0.18946	-0.0731626	0.0581489	-0.197904	-0.127648	-0.162776	0.129653	0.249518	0.189585
ACRV1_+_125550253.23-P1P2	0.207987	-0.136784	0.0356014	-0.433054	-0.32405	-0.378552	0.582045	0.248492	0.415268	-0.364743	0.160755	-0.101994
ACRV1_+_125550420.23-P1P2	-0.0126847	0.109963	0.0486391	-0.56572	-0.0289163	-0.297318	-0.286929	-0.44334	-0.365135	-0.261217	-0.287816	-0.274516
ACRV1_+_125550697.23-P1P2	-0.1211	-0.124146	-0.122623	-0.976946	-0.0445179	-0.510732	-0.0442159	0.352319	0.154051	-0.0515064	-0.324481	-0.187994
ACSBG1_-_78526810.23-P1P2	-0.0854895	0.178696	0.0466033	-0.456491	-0.0266576	-0.241574	0.300098	0.0216637	0.160881	-0.103273	-0.390911	-0.247092
ACSBG1_+_78526472.23-P1P2	-0.185702	-0.11238	-0.149041	0.769189	-0.699808	0.0346906	0.133919	-0.0476227	0.0431481	-0.118314	-0.136972	-0.127643
ACSBG1_+_78526497.23-P1P2	0.182821	0.254221	0.218521	-0.320731	-0.348452	-0.334592	-0.452104	-0.225179	-0.338642	0.441488	0.264466	0.352977
ACSBG1_+_78526814.23-P1P2	-0.288241	-0.366173	-0.327207	-0.324304	-0.0629701	-0.193637	0.513307	0.146662	0.329985	0.439024	0.0570548	0.24804
ACSBG1_+_78526846.23-P1P2	-0.519997	-0.495162	-0.507579	-0.983704	-0.300061	-0.641883	0.496513	-0.266414	0.115049	0.23393	-0.187863	0.0230335
ACSBG2_-_6135670.23-P1P2	0.0526107	-0.456687	-0.202038	-0.573396	0.676996	0.0518003	-0.225385	0.193202	-0.0160917	0.58463	0.246102	0.415366
ACSBG2_-_6135684.23-P1P2	-0.25541	0.14515	-0.05513	-0.228756	0.14772	-0.0405177	-0.271211	0.129804	-0.0707037	0.201556	-0.0643969	0.0685793
ACSBG2_-_6135704.23-P1P2	-0.222214	0.27335	0.025568	-0.147953	-0.0121337	-0.0800432	-0.123939	-0.0159445	-0.0699416	-0.544433	0.274991	-0.134721
ACSBG2_-_6135770.23-P1P2	0.231955	-0.0240463	0.103954	-0.125781	-0.343725	-0.234753	0.066126	-0.352444	-0.143159	0.355119	-0.58937	-0.117126
ACSBG2_+_6135737.23-P1P2	0.194777	-0.0858356	0.0544705	-0.355212	0.682223	0.163506	0.089898	-0.434886	-0.172494	-0.408499	-0.118339	-0.263419
ACSF2_-_48503625.23-P1P2	-0.045765	-0.120047	-0.082906	-0.66932	0.0160422	-0.326639	-0.724656	-0.164791	-0.444724	-0.118102	0.0102284	-0.0539368
ACSF2_-_48503638.23-P1P2	0.025567	0.120537	0.0730519	0.482992	-0.0284477	0.227272	0.222129	0.316794	0.269461	-0.2113	-0.592801	-0.402051
ACSF2_-_48503858.23-P1P2	-0.194887	-0.138983	-0.166935	0.254065	0.137057	0.195561	-0.19476	-0.212075	-0.203418	-0.164101	0.352833	0.094366
ACSF2_+_48503620.23-P1P2	0.0928827	0.014228	0.0535553	0.26649	-0.216172	0.0251588	-0.192066	0.342425	0.0751795	0.0614237	-0.37745	-0.158013
ACSF2_+_48503830.23-P1P2	0.248889	0.0222055	0.135547	0.0966477	0.207121	0.151884	0.0749202	-0.132194	-0.0286368	0.318774	-0.0963305	0.111222
ACSF3_-_89160263.23-P1P2	-0.0234285	0.0812344	0.028903	0.0975169	0.409359	0.253438	0.620694	-0.213043	0.203826	0.405352	0.147251	0.276301
ACSF3_-_89160302.23-P1P2	0.0829242	0.12263	0.102777	-0.427518	-0.314769	-0.371144	-0.135403	-0.478133	-0.306768	-0.130804	-0.0139879	-0.0723962
ACSF3_+_89160267.23-P1P2	-0.433768	0.0485607	-0.192604	0.173664	0.177762	0.175713	-0.755756	-0.354285	-0.55502	-0.57616	0.427473	-0.0743435
ACSF3_+_89160393.23-P1P2	-0.176421	-0.297744	-0.237082	-0.255783	0.124358	-0.0657123	-0.153176	0.15389	0.000357282	-0.221434	-0.313917	-0.267675
ACSF3_+_89160580.23-P1P2	0.216968	-0.717288	-0.25016	0.0482249	-0.136766	-0.0442707	-0.787542	-0.0940967	-0.440819	0.287603	-0.393493	-0.0529446
ACSL1_-_185746686.23-P1P2	-0.330084	0.128005	-0.101039	0.0899476	-0.0610967	0.0144255	0.0662244	-0.428343	-0.181059	0.225463	-0.271644	-0.0230904
ACSL1_+_185746700.23-P1P2	-0.0784491	-0.041641	-0.060045	-0.321149	0.516816	0.0978332	0.639143	0.305182	0.472162	0.126852	0.208599	0.167726
ACSL1_+_185747071.23-P1P2	-0.257632	-0.384793	-0.321213	0.0329837	0.263277	0.14813	0.0923078	0.117029	0.104669	0.167339	-0.202074	-0.0173679
ACSL1_+_185747074.23-P1P2	0.128652	0.17461	0.151631	-0.401637	0.24936	-0.0761386	-0.381987	0.423124	0.0205681	-0.186373	0.072307	-0.0570331
ACSL1_+_185747085.23-P1P2	-0.132763	-0.0422668	-0.0875151	-0.492729	-0.759847	-0.626288	-0.322335	-0.170607	-0.246471	0.191147	-0.461055	-0.134954
ACSL3_-_223725802.23-P1P2	-0.16425	0.145654	-0.00929785	0.207479	0.347141	0.27731	-0.332405	0.326027	-0.00318903	0.358066	-0.520514	-0.0812238
ACSL3_-_223725834.23-P1P2	-0.122182	0.291687	0.0847525	-0.71	0.0625913	-0.323704	-0.83945	0.756292	-0.0415792	0.081624	0.521113	0.301369
ACSL3_-_223726162.23-P1P2	-0.0944848	0.153419	0.0294671	0.720923	-0.158889	0.281017	0.0264251	0.0420119	0.0342185	-0.042188	-0.0137058	-0.0279469
ACSL3_+_223725692.23-P1P2	0.278463	0.364389	0.321426	-0.052738	0.152543	0.0499026	-0.255492	-0.545955	-0.400724	0.137789	0.037333	0.0875613
ACSL3_+_223726215.23-P1P2	0.064486	-0.23468	-0.0850972	0.0937828	-0.0162815	0.0387506	0.339257	0.675729	0.507493	-0.403775	-0.251285	-0.32753
ACSL4_-_108976096.23-P1P2	0.396221	0.365498	0.380859	-0.161114	0.184555	0.0117204	0.327312	-0.225988	0.050662	-0.66751	0.325382	-0.171064
ACSL4_-_108976106.23-P1P2	0.0554128	-0.0543811	0.000515868	0.308183	-0.543648	-0.117732	0.0944507	0.32337	0.20891	-0.069267	0.0153227	-0.0269722
ACSL4_-_108976456.23-P1P2	-0.109045	-0.209049	-0.159047	0.571348	-0.282843	0.144252	0.554428	0.266205	0.410317	0.035707	-0.379527	-0.17191
ACSL4_-_108976463.23-P1P2	0.18169	-0.109931	0.0358793	0.104285	-0.114896	-0.00530556	0.225001	0.338062	0.281532	-0.209666	-0.0545103	-0.132088
ACSL4_+_108976382.23-P1P2	0.0301614	0.377656	0.203909	-0.375923	-0.436631	-0.406277	0.155904	-0.124275	0.0158146	-0.53365	-0.162613	-0.348132
ACSL5_-_114133923.23-P2	-0.163843	0.0200703	-0.0718863	-0.100945	-0.195341	-0.148143	-0.257556	-0.224214	-0.240885	0.607999	-0.0434945	0.282252
ACSL5_-_114133956.23-P2	0.144391	0.15491	0.14965	0.112488	-0.154618	-0.0210648	-0.275691	-0.129219	-0.202455	-0.409737	-0.0212938	-0.215515
ACSL5_-_114133986.23-P2	-0.118953	-0.199081	-0.159017	0.64671	0.156479	0.401595	0.640491	0.264582	0.452537	0.62133	0.443135	0.532233
ACSL5_-_114134322.23-P2	0.193916	0.333357	0.263636	-0.556218	0.127354	-0.214432	0.315682	0.591233	0.453457	-0.252157	-0.570933	-0.411545
ACSL5_-_114134410.23-P2	0.000573341	0.262312	0.131443	0.0218457	0.251948	0.136897	-0.189741	-0.0814343	-0.135588	0.241914	0.352002	0.296958
ACSL5_-_114136013.23-P1	0.22317	0.148634	0.185902	-0.0880507	0.0844354	-0.00180761	0.028457	-0.190895	-0.081219	-0.106323	-0.607618	-0.35697
ACSL5_-_114136040.23-P1	0.0339602	-0.0506336	-0.0083367	0.0205045	-0.605383	-0.292439	-0.274609	-0.211008	-0.242809	-0.645265	-0.149552	-0.397408
ACSL5_-_114136407.23-P1	0.0031734	0.207066	0.10512	-0.0385496	0.355005	0.158228	0.365619	-0.11585	0.124885	-0.0186206	-0.156215	-0.0874176
ACSL5_+_114136352.23-P1	0.131492	0.00224949	0.0668707	-0.12313	-0.47024	-0.296685	0.412338	0.367268	0.389803	0.428914	-0.566738	-0.0689122
ACSL5_+_114136372.23-P1	-0.441949	0.262435	-0.0897567	0.906358	-0.0425418	0.431908	0.623479	0.0444535	0.333966	0.257196	0.668616	0.462906
ACSL6_-_131310249.23-P2	-0.0583883	0.0795947	0.0106032	-0.3321	-0.00352054	-0.16781	0.510145	-0.110488	0.199828	0.0529049	0.334693	0.193799
ACSL6_-_131310298.23-P2	0.329212	-0.134453	0.0973794	-0.324496	-0.300061	-0.312279	-0.465133	0.67559	0.105228	0.00931417	-0.483569	-0.237127
ACSL6_-_131310302.23-P2	-0.361308	0.254151	-0.0535784	1.09655	0.887082	0.991817	-0.723697	-0.0296493	-0.376673	0.168109	0.761566	0.464837
ACSL6_-_131310682.23-P2	-0.0640512	-0.0886478	-0.0763495	0.103426	-0.0984183	0.00250402	0.268509	0.990364	0.629437	0.562117	0.135319	0.348718
ACSL6_-_131347379.23-P1	0.0185217	0.153392	0.0859569	0.0608369	-0.0162869	0.022275	0.353788	0.138596	0.246192	-0.33612	-0.237921	-0.28702
ACSL6_-_131347437.23-P1	-0.109881	-0.270399	-0.19014	-0.0031776	-0.0600681	-0.0316229	-0.189873	-1.04859	-0.619233	0.22298	0.283479	0.253229
ACSL6_+_131310427.23-P2	0.25561	-0.0693191	0.0931455	-0.168751	-0.927979	-0.548365	0.717054	0.13761	0.427332	-0.134912	-0.134995	-0.134954
ACSL6_+_131346969.23-P1	-0.308211	0.355571	0.0236796	-0.0825807	-0.726749	-0.404665	-0.146781	-0.0283561	-0.0875686	-0.121746	0.269243	0.0737483
ACSL6_+_131347320.23-P1	0.084534	0.0500584	0.0672962	0.48558	0.376349	0.430965	0.094797	0.343433	0.219115	-0.422776	-0.184248	-0.303512
ACSL6_+_131347346.23-P1	0.104837	-0.0297431	0.0375471	0.0713409	-0.0801911	-0.00442511	-0.315503	0.462446	0.0734718	0.0458544	0.0442975	0.045076
ACSM1_-_20687024.23-P1P2	-0.0848006	-0.133574	-0.109187	-0.383131	-0.14285	-0.262991	-0.444592	0.369207	-0.0376926	0.361648	-0.125423	0.118112
ACSM1_-_20687076.23-P1P2	-0.246778	-0.0361477	-0.141463	0.218917	-0.113687	0.052615	-0.766176	0.0563414	-0.354917	-0.14507	-0.183166	-0.164118
ACSM1_-_20687521.23-P1P2	-0.151079	0.159914	0.00441766	0.562612	0.193185	0.377898	-0.260855	0.468056	0.1036	-0.186227	0.104593	-0.0408174
ACSM1_+_20686984.23-P1P2	0.0137884	-0.163007	-0.0746093	0.413476	-0.48644	-0.0364823	-0.274636	-0.542951	-0.408794	-0.441848	-0.214975	-0.328412
ACSM1_+_20687058.23-P1P2	-0.0516746	-0.0382142	-0.0449444	-0.139742	-0.343943	-0.241843	0.58208	0.0596272	0.320854	-0.0912306	-0.17064	-0.130935
ACSM2A_-_20462920.23-P1P2	-0.0316439	-0.063963	-0.0478034				-0.486266	-0.454282	-0.470274	0.977155	-0.973967	0.00159397
ACSM2A_-_20462957.23-P1P2	0.0446994	0.056398	0.0505487	0.268816	0.483113	0.375964	-0.480105	-0.0620242	-0.271065	0.0132707	0.3204	0.166836
ACSM2A_-_20463169.23-P1P2	-0.0919677	-0.0839349	-0.0879513	-0.261903	0.736457	0.237277	0.103443	-0.204161	-0.0503586	0.331726	0.123638	0.227682
ACSM2A_-_20463214.23-P1P2	0.106826	-0.2881	-0.0906369	0.204952	-0.199409	0.00277167	0.255209	-0.253558	0.000825078	-0.273536	-0.161743	-0.21764
ACSM2A_-_20463283.23-P1P2	0.215289	-0.162151	0.0265688	-0.400321	-0.23022	-0.315271	-0.0017778	0.321279	0.159751	0.724548	0.790535	0.757541
ACSM2B_+_20587244.23-P1P2	0.010969	0.00742031	0.00919464	-0.334967	0.528539	0.0967857	-0.501217	-0.00312842	-0.252173	-0.981083	-0.249245	-0.615164
ACSM2B_+_20587247.23-P1P2	0.00326408	0.0271593	0.0152117	-0.682473	-0.281679	-0.482076	0.0977944	-0.133503	-0.017854	0.279926	0.121074	0.2005
ACSM2B_+_20587316.23-P1P2	0.106826	-0.2881	-0.0906369	0.204952	-0.199409	0.00277167	0.255209	-0.253558	0.000825078	-0.273536	-0.161743	-0.21764
ACSM2B_+_20587361.23-P1P2	-0.0919677	-0.0839349	-0.0879513	-0.261903	0.736457	0.237277	0.103443	-0.204161	-0.0503586	0.331726	0.123638	0.227682
ACSM2B_+_20587573.23-P1P2	0.0446994	0.056398	0.0505487	0.268816	0.483113	0.375964	-0.480105	-0.0620242	-0.271065	0.0132707	0.3204	0.166836
ACSM3_-_20775380.23-P1P2	-0.176415	0.0676704	-0.0543725	0.107795	0.122796	0.115296	0.308076	0.202667	0.255372	0.212834	0.0104187	0.111626
ACSM3_-_20775771.23-P1P2	0.229239	-0.158324	0.0354574	0.32064	-0.407424	-0.0433918	-0.211776	0.233304	0.0107638	0.07743	-0.170286	-0.0464281
ACSM3_+_20775307.23-P1P2	0.0109165	-0.111547	-0.0503153	-0.724882	0.505425	-0.109729	-0.0605962	-0.131966	-0.096281	0.195938	-0.367361	-0.0857111
ACSM3_+_20775331.23-P1P2	0.202672	0.177181	0.189927	0.11877	-0.220092	-0.0506608	0.183144	-0.129352	0.0268959	0.16607	0.0927076	0.129389
ACSM3_+_20775412.23-P1P2	-0.136923	-0.0609307	-0.0989271	-0.0378685	0.0312624	-0.00330308	0.827979	-0.135928	0.346026	-0.602186	0.21091	-0.195638
ACSM4_+_7456947.23-ENST00000399422.4	0.476882	0.0246523	0.250767	0.100089	0.175263	0.137676	-1.19718	-0.058888	-0.628033	-0.212094	0.230856	0.00938062
ACSM4_+_7457146.23-ENST00000399422.4	0.120238	-0.326198	-0.10298				0.471947	0.249541	0.360744	-0.069267	0.655742	0.293238
ACSM4_+_7457164.23-ENST00000399422.4	0.263608	0.080432	0.17202	-0.0483728	-0.0887082	-0.0685405	0.64697	0.01919	0.33308	-0.0396673	0.447137	0.203735
ACSM4_+_7457340.23-ENST00000399422.4	-0.34458	0.293365	-0.0256078	-0.153269	0.389375	0.118053	-0.40846	-0.33844	-0.37345	-0.288636	-0.139818	-0.214227
ACSM4_+_7457345.23-ENST00000399422.4	0.350288	0.225389	0.287839	-0.015628	-0.538656	-0.277142	-0.401335	0.0993797	-0.150977	0.0850916	0.564426	0.324759
ACSM5_-_20420881.23-P1P2	-0.119074	-0.0512707	-0.0851722	0.28084	0.38583	0.333335	0.1351	-0.170173	-0.0175365	-0.194206	0.282144	0.0439692
ACSM5_-_20421144.23-P1P2	-0.051376	0.185653	0.0671386	-0.176044	-0.526872	-0.351458	-0.552698	0.0273319	-0.262683	-0.0358611	0.353803	0.158971
ACSM5_-_20421170.23-P1P2	0.0200892	-0.0466822	-0.0132965	-0.985756	0.63204	-0.176858	0.0896186	-0.0565978	0.0165104	0.188488	-0.125663	0.0314126
ACSM5_-_20421270.23-P1P2	-0.0114061	-0.145966	-0.078686	-0.212128	-0.338784	-0.275456	-0.0210979	0.401178	0.19004	-0.0337028	-0.277467	-0.155585
ACSM5_-_20421315.23-P1P2	-0.0421278	0.625473	0.291673	0.278671	0.180129	0.2294	0.922151	0.98157	0.951861	-0.179234	-0.205368	-0.192301
ACSS1_-_25038359.23-P1P2	-0.00429343	-0.357836	-0.181065	-0.283111	0.3899	0.0533945	0.984083	0.505406	0.744745	0.33242	-0.423326	-0.0454532
ACSS1_-_25038372.23-P1P2	0.155014	0.0823675	0.118691	-0.231198	-0.591114	-0.411156	0.439247	-0.243165	0.098041	-0.101224	0.263181	0.0809786
ACSS1_+_25038329.23-P1P2	0.172018	-0.0412674	0.0653751	-0.177994	-1.78989	-0.983943	-0.229812	-0.117909	-0.173861	-0.209467	0.118069	-0.0456987
ACSS1_+_25038734.23-P1P2	-0.730054	0.153318	-0.288368	0.425748	-0.0941421	0.165803	-0.182071	0.28113	0.0495295	1.23161	-0.37544	0.428085
ACSS1_+_25038767.23-P1P2	0.0541408	0.412033	0.233087
ACSS2_-_33464420.23-P1P2	-0.10187	-0.12707	-0.11447	0.22289	0.127762	0.175326	-0.00873513	-0.168227	-0.0884813	-0.470264	-0.184879	-0.327571
ACSS2_-_33464423.23-P1P2	-0.0872172	0.121968	0.0173753	-0.197388	0.232129	0.0173706	0.096496	0.0631616	0.0798288	0.0943222	0.155563	0.124943
ACSS2_-_33464453.23-P1P2	0.283449	-0.0580014	0.112724	-0.309508	-0.127088	-0.218298	-0.604811	0.327075	-0.138868	-0.940883	0.200063	-0.37041
ACSS2_-_33464808.23-P1P2	0.0957473	0.0871626	0.091455	0.59848	0.0304319	0.314456	-0.236202	-0.0411769	-0.138689	0.234476	0.352002	0.293239
ACSS2_+_33464457.23-P1P2	-0.264993	-0.0273639	-0.146179	-0.13161	0.402697	0.135544	-0.913962	0.55862	-0.177671	-0.308686	-0.293242	-0.300964
ACSS3_-_81471886.23-P1P2	0.26482	0.248976	0.256898	0.0529116	0.400134	0.226523	0.554485	0.201027	0.377756	0.395733	0.183345	0.289539
ACSS3_-_81471913.23-P1P2	-0.129464	-0.162842	-0.146153	0.313786	0.56168	0.437733	0.0324762	0.106611	0.0695437	-0.670429	0.153452	-0.258489
ACSS3_-_81472068.23-P1P2	-0.105678	-0.0583747	-0.0820261	0.477887	-1.30796	-0.415036	0.106232	0.38248	0.244356	0.163923	0.0983726	0.131148
ACSS3_-_81472074.23-P1P2	-0.11384	0.00671656	-0.0535618	0.459727	-0.103259	0.178234	0.255648	-0.20072	0.0274642	-0.300616	-0.122596	-0.211606
ACSS3_+_81471956.23-P1P2	-0.518577	-0.216355	-0.367466	-0.385674	0.250429	-0.0676226	-0.209047	0.197175	-0.0059362	0.162064	0.348161	0.255113
ACTA1_-_229568328.23-P2	0.17265	0.120073	0.146361	0.689006	-0.175285	0.25686	0.108321	-0.17886	-0.0352691	0.346243	0.063468	0.204855
ACTA1_-_229568723.23-P2	-0.312206	-0.0379358	-0.175071	-0.110333	-0.0140086	-0.0621708	0.11721	-0.121557	-0.0021736	-0.275161	-0.186622	-0.230892
ACTA1_-_229568745.23-P2	-0.0396146	-0.120717	-0.0801657	-0.230386	-0.522288	-0.376337	-0.0228465	0.0801355	0.0286445	-0.141662	0.35118	0.104759
ACTA1_-_229568779.23-P2	0.101728	-0.17814	-0.0382061	-0.0932358	0.634296	0.27053	-0.175906	0.0116434	-0.0821313	0.167433	-0.156241	0.00559586
ACTA1_-_229569627.23-P1	-0.0177118	0.0913411	0.0368146	-0.941146	-0.484465	-0.712806	-0.342018	0.263871	-0.0390737	-0.613983	-0.0262727	-0.320128
ACTA1_-_229569754.23-P1	0.188009	-0.159378	0.0143154	0.120301	0.354565	0.237433	0.0072586	0.0394371	0.0233479	-0.244698	0.206376	-0.0191608
ACTA1_-_229569824.23-P1	-0.356774	-0.0405917	-0.198683	-0.0540258	-0.549197	-0.301611	-0.295793	0.121406	-0.0871933	-0.172047	-0.204652	-0.188349
ACTA1_-_229569839.23-P1	0.287659	-0.0154674	0.136096	0.0914801	-0.476764	-0.192642	0.276534	0.65637	0.466452	-0.51552	0.205459	-0.155031
ACTA1_+_229568301.23-P2	0.0579247	-0.276291	-0.109183	-0.659937	0.0351813	-0.312378	0.32723	-0.104154	0.111538	0.210719	0.0113453	0.111032
ACTA1_+_229569744.23-P1	0.328197	0.0713546	0.199776	-0.813376	0.0998591	-0.356758	0.641005	-0.136438	0.252284	0.603211	0.210886	0.407048
ACTA2_-_90712449.23-P1	-0.0217264	-0.140272	-0.0809991	-0.1924	0.180461	-0.00596943	0.446737	0.176195	0.311466	0.128403	-0.0509047	0.038749
ACTA2_-_90712506.23-P1	0.0738027	-0.0313035	0.0212496	0.0583106	0.559091	0.308701	-0.107286	0.142574	0.0176436	-0.763526	0.264326	-0.2496
ACTA2_-_90751052.23-P2	0.0256387	-0.328037	-0.151199	-0.547442	-0.355352	-0.451397	0.077661	0.307188	0.192424	-0.0196048	-0.361419	-0.190512
ACTA2_-_90751066.23-P2	0.0966013	-0.418356	-0.160877	0.623867	0.615907	0.619887	0.130384	-0.314916	-0.0922659	0.490882	0.229092	0.359987
ACTA2_+_90712275.23-P1	-0.232146	-0.275794	-0.25397	0.01051	-0.0326854	-0.0110877	0.300262	-0.414242	-0.0569904	0.352137	0.761693	0.556915
ACTA2_+_90712443.23-P1	-0.136837	0.111924	-0.0124566	-0.116118	0.204156	0.0440192	0.711781	0.011837	0.361809	0.0073887	-0.266255	-0.129433
ACTA2_+_90712479.23-P1	0.102604	0.0218112	0.0622077	-0.0164744	0.201137	0.0923315	-0.317339	-0.299538	-0.308438	-0.0442464	0.3063	0.131027
ACTA2_+_90750678.23-P2	0.48091	0.0714725	0.276191	0.809442	-0.068537	0.370453	0.62164	-0.196893	0.212374	0.184655	0.715123	0.449889
ACTA2_+_90750694.23-P2	0.143053	-0.140883	0.00108525	-0.170189	0.083598	-0.0432954	0.185951	-0.15828	0.0138355	-0.0703602	-0.151713	-0.111037
ACTA2_+_90751072.23-P2	-0.0238961	0.655694	0.315899	-0.936736	-0.226212	-0.581474	-0.56695	0.102486	-0.232232	-0.548511	-0.304836	-0.426673
ACTB_-_5568781.23-P1P2	-0.340273	0.0570654	-0.141604	0.681275	-0.747005	-0.0328653	-0.525679	0.259327	-0.133176	-0.140871	0.830732	0.34493
ACTB_-_5570006.23-P1P2	0.365651	0.219185	0.292418	-0.127188	-0.221255	-0.174222	0.0271328	0.344615	0.185874	0.552582	0.550404	0.551493
ACTB_-_5570191.23-P1P2	0.129747	0.328054	0.2289	0.238528	0.795576	0.517052	-0.29025	0.201581	-0.0443347	0.11841	0.162782	0.140596
ACTB_+_5569721.23-P1P2	0.137341	-0.241575	-0.0521166	0.2604	0.312227	0.286314	0.12513	0.140272	0.132701	-0.301614	-0.420158	-0.360886
ACTB_+_5570130.23-P1P2	-0.0962367	0.0327269	-0.0317549	-0.0667025	-0.393219	-0.229961	0.1531	-0.0765759	0.038262	-0.0503587	-0.60909	-0.329724
ACTBL2_-_56778219.23-P1P2	-0.367179	0.259189	-0.0539951	-0.417416	0.735773	0.159178	-0.253164	0.129653	-0.0617556	-0.32345	-0.288141	-0.305795
ACTBL2_-_56778661.23-P1P2	-0.290168	-0.189246	-0.239707	-0.363882	0.189291	-0.0872955	-0.374281	0.136836	-0.118723	0.453231	-0.288632	0.0822995
ACTBL2_+_56778209.23-P1P2	0.0864695	0.0669106	0.07669	-0.0826671	0.462066	0.189699	0.409731	-0.593927	-0.092098	-0.0185007	-0.247348	-0.132924
ACTBL2_+_56778273.23-P1P2	-0.0436166	0.0534999	0.00494168	-0.0694736	0.241773	0.0861499	0.0748664	-0.195633	-0.0603832	0.474654	0.116012	0.295333
ACTBL2_+_56778359.23-P1P2	-0.269312	0.0521632	-0.108574	0.736793	-0.14074	0.298026	0.315835	0.309081	0.312458	-0.142989	-0.0640924	-0.103541
ACTC1_-_35087222.23-P1P2	0.783784	0.157586	0.470685	0.605902	0.398738	0.50232	-0.019091	-0.0443558	-0.0317234	0.0853384	-0.506931	-0.210796
ACTC1_-_35087295.23-P1P2	-0.122182	0.185785	0.0318013	-0.143071	0.595205	0.226067	0.0070692	0.869175	0.438122	0.0606041	0.44695	0.253777
ACTC1_-_35087685.23-P1P2	-0.346283	0.162229	-0.092027	0.350542	-0.371105	-0.0102817	-0.354961	0.0882001	-0.13338	-0.401427	0.345325	-0.0280508
ACTC1_-_35087711.23-P1P2	0.0316434	0.1395	0.0855716	-1.01524	0.402289	-0.306473	0.266298	0.113517	0.189907	-0.00978907	0.513723	0.251967
ACTC1_+_35087479.23-P1P2	-0.118417	-0.548011	-0.333214	1.63744	0.719633	1.17853	-0.252352	1.09493	0.421288	-0.353871	1.18033	0.413228
ACTG1_-_79479746.23-P1P2	0.152413	-0.384759	-0.116173	0.178992	0.549061	0.364026	-0.448487	0.485505	0.018509	0.102686	0.412674	0.25768
ACTG1_-_79479777.23-P1P2	-0.225594	0.416021	0.0952134	-0.00941966	-0.419046	-0.214233	0.101883	0.626145	0.364014	0.259215	0.421178	0.340197
ACTG1_-_79479780.23-P1P2	-0.277543	0.0507521	-0.113396	-0.067826	-0.880407	-0.474116	0.294802	0.41318	0.353991	-0.268681	-0.132068	-0.200375
ACTG1_-_79479785.23-P1P2	0.00851491	0.354537	0.181526	0.0207649	0.540252	0.280508	0.103225	0.110029	0.106627	-0.140629	-0.131919	-0.136274
ACTG1_-_79479816.23-P1P2	-0.0214056	0.0132154	-0.00409509	-0.405355	-0.326671	-0.366013	-0.394229	-0.145094	-0.269662	0.211807	0.106953	0.15938
ACTG2_-_74120192.23-P1	0.0300102	0.197128	0.113569	0.299268	-0.330501	-0.0156165	-0.29192	0.153006	-0.0694571	-0.291929	0.343208	0.0256396
ACTG2_-_74120376.23-P1	-0.20404	0.385354	0.0906573	-0.315951	-0.327456	-0.321704	0.845103	-0.50716	0.168971	0.196299	0.31839	0.257344
ACTG2_-_74128450.23-P2	-0.234775	-0.09021	-0.162492	0.406249	-0.625085	-0.109418	0.610649	-0.295536	0.157557	0.0152228	0.0304193	0.0228211
ACTG2_-_74128624.23-P2	0.29742	0.0863192	0.19187	-0.915667	-0.159982	-0.537825	0.206278	-0.16193	0.0221739	0.67309	-0.591049	0.0410204
ACTG2_-_74128769.23-P2	0.0353705	-0.153822	-0.0592256	0.243467	0.111208	0.177337	0.70857	0.233681	0.471125	-0.0927599	0.193332	0.0502862
ACTG2_+_74120163.23-P1	0.176056	-0.107376	0.0343397	-0.252105	-0.626857	-0.439481	-0.531464	0.75745	0.112993	-0.447788	-0.126655	-0.287222
ACTG2_+_74120172.23-P1	0.21059	0.272918	0.241754	-0.252123	0.0103212	-0.120901	0.209114	-0.271985	-0.0314356	0.319662	-0.0822197	0.118721
ACTG2_+_74120202.23-P1	0.0701117	0.153673	0.111892	-0.188418	0.467081	0.139331	0.438187	0.611492	0.524839	-0.102192	-1.02684	-0.564514
ACTG2_+_74128454.23-P2	0.208514	0.00444974	0.106482	-0.157058	0.0674073	-0.0448252	-0.176637	-0.237001	-0.206819	0.198004	-0.252589	-0.0272925
ACTG2_+_74128598.23-P2	0.227821	0.151178	0.1895	0.0424193	-0.168902	-0.0632415	-0.293931	-0.312412	-0.303172	0.189462	0.571621	0.380542
ACTL10_-_32254768.23-P1P2	0.0253142	-0.044107	-0.00939637	-0.126675	0.190272	0.0317987	-0.15894	-0.451965	-0.305452	-0.0994382	0.464624	0.182593
ACTL10_-_32254788.23-P1P2	0.344	0.0710017	0.207501	0.182741	-0.0285422	0.0770992	0.238879	-0.146329	0.0462752	0.159269	-0.225822	-0.0332766
ACTL10_-_32254809.23-P1P2	0.249645	-0.156938	0.0463533	0.200344	0.510238	0.355291	0.305422	0.0589878	0.182205	-0.407246	0.481437	0.0370952
ACTL10_-_32254824.23-P1P2	-0.409687	-0.10141	-0.255549	0.375318	-0.471565	-0.0481234	-0.218503	-1.29262	-0.755562	0.0102921	-0.135903	-0.0628057
ACTL10_+_32254796.23-P1P2	-0.290626	0.365777	0.0375758	0.80759	0.417803	0.612696	-0.505743	-0.0312044	-0.268474	0.35808	-0.0138351	0.172122
ACTL6A_-_179280784.23-P1P2	0.22747	0.808916	0.518193	1.3332	0.323329	0.828264	0.213029	1.58481	0.898918	0.00314999	1.40278	0.702964
ACTL6A_+_179280744.23-P1P2	0.714115	0.490263	0.602189	0.296992	0.447487	0.37224	0.431174	0.567803	0.499489	0.212659	0.683145	0.447902
ACTL6A_+_179280755.23-P1P2	0.294186	0.12031	0.207248	0.678366	0.18169	0.430028				0.431467	0.248972	0.34022
ACTL6A_+_179280849.23-P1P2	-0.119107	0.0149665	-0.0520701	0.762311	-0.151685	0.305313	1.01481	0.280031	0.647423	-0.158079	-0.161626	-0.159852
ACTL6B_-_100254007.23-P1P2	0.00285893	0.112936	0.0578973	-1.10129	0.345653	-0.377819	0.726368	-1.08811	-0.18087	-0.418048	0.10814	-0.154954
ACTL6B_-_100254010.23-P1P2	-0.00786654	-0.301927	-0.154897	0.704139	-0.0399336	0.332103	0.355694	0.0287251	0.19221	0.162807	0.982147	0.572477
ACTL6B_+_100253966.23-P1P2	0.0958326	0.196737	0.146285	-0.634588	-0.210087	-0.422338	-0.0213129	0.284753	0.13172	-0.274357	-0.197667	-0.236012
ACTL6B_+_100253969.23-P1P2	-0.121703	0.0241027	-0.0488	-0.193165	0.456614	0.131725	0.262797	0.67148	0.467139	0.476977	0.233591	0.355284
ACTL6B_+_100254000.23-P1P2	-0.403261	0.00408861	-0.199586	0.0879818	0.14075	0.114366	0.0406811	-0.0261512	0.00726497	-0.0909183	0.0981829	0.0036323
ACTL7A_-_111624563.23-P1P2	0.0360605	0.012199	0.0241298	0.124121	0.00577186	0.0649464	0.0955389	0.302494	0.199016	-0.113632	0.00172362	-0.0559543
ACTL7A_-_111624608.23-P1P2	0.281514	0.460978	0.371246				0.791232	-0.207855	0.291688	-0.23652	0.259934	0.0117068
ACTL7A_-_111624654.23-P1P2	0.432976	-0.315224	0.0588759	-0.253319	-0.416937	-0.335128	-0.466684	-0.493301	-0.479993	-0.981083	1.18192	0.100416
ACTL7A_-_111624958.23-P1P2	-0.0683142	-0.562429	-0.315372	-0.0581847	-0.142938	-0.100561	-0.163033	-0.242518	-0.202775	-0.0443554	0.0139663	-0.0151946
ACTL7A_+_111624526.23-P1P2	0.779014	1.03511	0.907061
ACTL7B_-_111618185.23-P1P2	0.408667	0.0397587	0.224213	-0.175486	0.517742	0.171128	-0.055336	0.248801	0.0967326	-0.117128	-0.0970337	-0.107081
ACTL7B_-_111618259.23-P1P2	0.0122437	0.447706	0.229975	0.134082	-0.422804	-0.144361	-0.175372	0.282924	0.0537762	-0.166811	-0.603318	-0.385064
ACTL7B_+_111617819.23-P1P2	-0.181635	0.292749	0.0555572	-0.083477	0.0712042	-0.0061364	-0.133774	-0.913186	-0.52348	-0.461099	-0.0928164	-0.276958
ACTL7B_+_111617857.23-P1P2	0.132404	-0.574446	-0.221021	0.746652	0.130436	0.438544	0.0863765	0.0122566	0.0493165	-0.0418269	-0.599289	-0.320558
ACTL7B_+_111618198.23-P1P2	0.277222	-0.371367	-0.0470726	0.281508	-0.270276	0.00561586	0.0556218	1.03419	0.544908	0.144787	-0.214975	-0.0350937
ACTL8_-_18081836.23-P1P2	-0.0409375	0.035108	-0.00291473	0.143703	0.621218	0.38246	0.573211	0.199219	0.386215	0.133492	0.0942296	0.113861
ACTL8_-_18081842.23-P1P2	0.141433	-0.576909	-0.217738	0.367119	-0.327976	0.0195717	0.465795	-0.167955	0.14892	0.759798	1.29503	1.02741
ACTL8_-_18081895.23-P1P2	-0.0538003	0.0893182	0.0177589	0.44444	0.146679	0.295559	0.00772947	0.313339	0.160534	0.629403	-0.223605	0.202899
ACTL8_+_18081845.23-P1P2	-0.0457572	0.0207417	-0.0125078	0.235571	-0.189318	0.0231265	-0.529655	0.0342847	-0.247685	-0.469141	-0.218199	-0.34367
ACTL8_+_18081855.23-P1P2	0.164426	0.0952792	0.129853	-0.658985	0.0292551	-0.314865	-0.788499	-0.646278	-0.717388	0.266184	-0.114476	0.0758543
ACTL9_-_8808643.23-P1P2	-0.358705	-0.118969	-0.238837	-0.271213	0.292188	0.0104875	-0.0741544	0.034796	-0.0196792	-0.205437	0.406982	0.100773
ACTL9_-_8809073.23-P1P2	0.112703	0.0954652	0.104084	0.0686807	-0.605694	-0.268507	0.0702932	-0.136688	-0.0331972	0.0138764	0.304154	0.159015
ACTL9_+_8808720.23-P1P2	-0.281622	-0.127845	-0.204734	0.423413	0.285646	0.35453	-0.872126	-0.117601	-0.494864	-1.17033	0.624053	-0.27314
ACTL9_+_8808755.23-P1P2	-0.145371	-0.121844	-0.133608	-0.155669	-0.324663	-0.240166	-0.650057	-0.519537	-0.584797	0.0655327	0.475883	0.270708
ACTL9_+_8808881.23-P1P2	0.0304079	0.204007	0.117207	-0.20903	0.0914918	-0.0587692	0.458975	-0.320136	0.0694195	-0.449967	0.35556	-0.0472033
ACTN1_-_69445619.23-P1P2	0.218107	-0.122202	0.0479526	-0.457953	-0.507254	-0.482604	-0.378557	0.240067	-0.0692446	0.591153	0.265507	0.42833
ACTN1_-_69445944.23-P1P2	-0.421136	0.121677	-0.14973	0.662984	0.346599	0.504792	0.187494	-0.362775	-0.0876407	-0.58023	0.0605427	-0.259844
ACTN1_-_69445956.23-P1P2	-0.132389	-0.122953	-0.127671	-0.0969174	0.0396917	-0.0286129	-0.00873513	0.392054	0.191659	0.736431	-0.331551	0.20244
ACTN1_-_69446029.23-P1P2	0.0448851	0.488302	0.266593	0.605481	-0.0628167	0.271332	0.236806	0.365351	0.301079	0.0958805	0.371513	0.233697
ACTN1_+_69445571.23-P1P2	-0.23128	-0.230499	-0.230889	-0.55756	0.476177	-0.0406917	0.221157	0.178223	0.19969	1.14221	0.170109	0.656162
ACTN2_-_236849849.23-P1P2	0.0614047	-0.0472093	0.00709766	-0.0947307	-0.975542	-0.535136	-0.00379182	0.0943743	0.0452912	0.566633	0.677815	0.622224
ACTN2_-_236850209.23-P1P2	-0.0889238	-0.301832	-0.195378	0.604403	-0.428283	0.0880601	0.647785	-0.179742	0.234021	-0.722228	-0.35097	-0.536599
ACTN2_+_236849796.23-P1P2				-0.0804375	-0.863784	-0.472111	0.163958	-0.157228	0.00336487	-0.100406	1.27045	0.585023
ACTN2_+_236849840.23-P1P2	0.273895	-0.0203606	0.126767	0.793843	0.112914	0.453379	0.0346916	0.456713	0.245702	-0.0884558	0.138943	0.0252437
ACTN2_+_236849897.23-P1P2	-0.0598082	0.183703	0.0619474	0.0307564	0.127762	0.0792593	0.25447	0.20967	0.23207	0.123065	0.324914	0.223989
ACTN3_-_66313676.23-P1P2	0.290996	0.294845	0.292921	0.384811	0.440906	0.412859	0.341102	-0.771731	-0.215315	-0.169567	-0.943366	-0.556467
ACTN3_-_66314441.23-P1P2	-0.327659	-0.0612811	-0.19447	0.0687429	0.0189289	0.0438359	-0.141965	0.264319	0.0611766	0.638832	-0.123622	0.257605
ACTN3_+_66313715.23-P1P2	-0.160324	-0.210004	-0.185164	0.299732	-0.595105	-0.147686	-0.0153425	0.100329	0.042493	0.16083	-0.579293	-0.209231
ACTN3_+_66313730.23-P1P2	0.042048	0.285953	0.164001	-0.108499	-0.550661	-0.32958	0.166789	0.133939	0.150364	0.00671661	0.492048	0.249382
ACTN3_+_66313881.23-P1P2	-0.0901297	-0.232123	-0.161126	-0.385389	0.321552	-0.0319187	-0.144282	0.0947082	-0.024787	-0.607808	0.183172	-0.212318
ACTN4_-_39138303.23-P1P2	-0.227195	0.0885814	-0.0693067	0.0635151	-0.554285	-0.245385	-0.124427	-0.307977	-0.216202	-0.521427	-0.0357504	-0.278588
ACTN4_-_39138358.23-P1P2	-0.289534	0.0322344	-0.12865	0.190377	-0.245591	-0.0276072	0.22238	0.136108	0.179244	0.397719	-0.0832693	0.157225
ACTN4_-_39138687.23-P1P2	0.127834	-0.00827154	0.0597814	0.0370858	-0.0731243	-0.0180192	-0.318152	-0.458732	-0.388442	0.175697	-0.0904189	0.042639
ACTN4_-_39138723.23-P1P2	0.19465	0.318989	0.25682	-0.202693	-0.218241	-0.210467	-0.291419	0.156748	-0.0673358	-0.0342846	0.0480595	0.00688742
ACTN4_-_39138727.23-P1P2	0.218501	0.0999975	0.159249	0.255242	0.213617	0.23443	-0.403712	0.0940659	-0.154823	0.27063	-0.197237	0.0366968
ACTR10_+_58666878.23-P1P2	0.0366621	0.0142107	0.0254364	-0.817403	-0.549629	-0.683516	0.287029	-0.718095	-0.215533
ACTR10_+_58666892.23-P1P2	-0.369318	0.838152	0.234417	0.0126719	0.0228545	0.0177632	0.296024	-0.763117	-0.233546	0.121064	-0.841414	-0.360175
ACTR10_+_58666925.23-P1P2	0.263812	0.0616688	0.16274	0.327576	0.329247	0.328412	-0.680379	0.73688	0.0282509	-0.139389	-0.962996	-0.551192
ACTR10_+_58666938.23-P1P2	-0.0183793	0.0461294	0.0138751				0.0904095	-0.519799	-0.214695	-0.0932345	0.136099	0.0214325
ACTR10_+_58667079.23-P1P2	-0.0552565	0.0934413	0.0190924	0.140156	-0.559632	-0.209738	0.237276	0.448376	0.342826	0.881844	-0.378205	0.251819
ACTR1A_-_104261998.23-P1P2	-0.353292	0.270588	-0.0413521	0.218321	-0.246332	-0.0140054	0.221658	0.0764313	0.149045	-0.594856	0.0131538	-0.290851
ACTR1A_-_104262054.23-P1P2	-0.122885	0.139099	0.00810701	0.013708	-0.608254	-0.297273	-0.0261946	0.00866877	-0.00876293	0.192793	-0.133361	0.0297157
ACTR1A_-_104262086.23-P1P2	-0.491076	-0.081191	-0.286133	-0.385145	0.420476	0.0176656	-0.226985	0.397804	0.0854092	0.40542	0.343612	0.374516
ACTR1A_+_104262452.23-P1P2	-0.288648	0.453898	0.0826249	0.470953	0.557478	0.514215	-0.723609	-0.172863	-0.448236	-0.427385	-0.0791431	-0.253264
ACTR1A_+_104262461.23-P1P2	-0.26424	0.123178	-0.0705314	-0.297771	-0.440713	-0.369242	0.386803	0.357345	0.372074	0.191527	-0.0898712	0.0508278
ACTR1B_-_98279951.23-P1P2	0.18879	0.384161	0.286475	0.287996	-0.903944	-0.307974	0.183362	0.277572	0.230467	0.00800896	-0.65056	-0.321275
ACTR1B_-_98280407.23-P1P2	-0.175777	0.271543	0.0478833	-0.0108057	-0.550584	-0.280695	-0.930643	0.236851	-0.346896	0.42619	-0.364531	0.0308294
ACTR1B_-_98280450.23-P1P2	-0.0506638	0.386248	0.167792	0.196042	-0.330255	-0.0671062	0.628066	-0.329078	0.149494	0.451784	0.706584	0.579184
ACTR1B_+_98280441.23-P1P2	-0.257933	0.498297	0.120182	-0.411299	0.225673	-0.0928128	0.0868855	-0.334767	-0.123941	-0.102931	0.27441	0.0857394
ACTR1B_+_98280464.23-P1P2	0.315876	0.269062	0.292469	-0.179973	-0.352477	-0.266225	-0.11411	-0.0529458	-0.083528	-0.433844	0.20428	-0.114782
ACTR2_-_65454953.23-P1P2	-0.473154	0.5704	0.0486234	0.599901	0.323493	0.461697	-0.962996	0.350605	-0.306196	0.325078	-0.583126	-0.129024
ACTR2_-_65454971.23-P1P2	0.283933	0.0487929	0.166363	0.799746	-0.578308	0.110719	0.515044	-0.298794	0.108125	-0.129895	-0.282254	-0.206074
ACTR2_-_65455345.23-P1P2	-0.185134	-0.511841	-0.348488	0.513725	-0.698234	-0.0922545	0.649673	0.557466	0.603569	-0.156802	0.169455	0.00632635
ACTR2_+_65455294.23-P1P2	0.120742	-0.0408772	0.0399326	0.189261	-0.131107	0.0290766	-0.00834296	-0.192711	-0.100527	0.0976676	0.589407	0.343537
ACTR2_+_65455348.23-P1P2	-0.401894	0.0353165	-0.183289	0.344799	0.333143	0.338971	-0.044359	-0.342555	-0.193457	-0.390018	0.265536	-0.062241
ACTR3_-_114647984.23-P1P2	0.000497124	-0.203285	-0.101394	0.342856	0.314503	0.32868	-0.606294	0.354725	-0.125785	-0.402779	-0.185721	-0.29425
ACTR3_-_114647989.23-P1P2	0.0275574	0.255263	0.14141	-0.249126	-0.183032	-0.216079	-0.412011	-0.155842	-0.283927	0.117952	-0.0824934	0.0177295
ACTR3_-_114648039.23-P1P2	0.020638	-0.177113	-0.0782373	-0.314515	-0.580546	-0.447531	0.142968	0.231445	0.187206	0.0973719	-0.0352073	0.0310823
ACTR3_+_114647775.23-P1P2	-0.160778	-0.0596702	-0.110224	0.127308	0.341252	0.23428	0.411585	-0.132892	0.139346	-0.490994	0.281991	-0.104501
ACTR3_+_114648069.23-P1P2	-0.0943466	-0.238512	-0.166429	0.361836	0.47156	0.416698	-0.284527	0.171718	-0.0564044	0.282935	0.339466	0.3112
ACTR3B_+_152457249.23-P1P2	0.322458	0.268022	0.29524	-1.10471	0.852317	-0.126195	0.361328	0.820525	0.590926	-1.43155	-0.25167	-0.841608
ACTR3B_+_152457287.23-P1P2	0.037671	0.158548	0.0981095	0.0516971	0.40015	0.225924	0.164196	0.3015	0.232848	-0.106009	-0.0783762	-0.0921926
ACTR3B_+_152457301.23-P1P2	-0.277369	-0.14891	-0.213139	0.722823	0.00770275	0.365263	0.196115	0.396217	0.296166	0.0253268	0.109058	0.0671923
ACTR3B_+_152457333.23-P1P2	-0.389196	-0.579927	-0.484561	0.250899	0.895515	0.573207	0.0922515	0.18298	0.137616	-0.397241	0.357209	-0.0200159
ACTR3B_+_152457345.23-P1P2	-0.419779	0.467163	0.0236923	0.630442	-0.693241	-0.0313998	-0.13218	-0.392648	-0.262414	0.800325	0.0868519	0.443588
ACTR3C_-_150020122.23-P1P2	0.0885138	0.141272	0.114893	-0.0886328	-0.273133	-0.180883	-0.337582	-0.729135	-0.533358	-0.413438	0.768815	0.177688
ACTR3C_-_150020411.23-P1P2	0.102277	0.0473927	0.0748351	0.127417	0.198503	0.16296	0.169397	0.0987073	0.134052	0.590376	0.0641534	0.327264
ACTR3C_+_150020242.23-P1P2	-0.0567199	0.0646103	0.0039452	-0.271611	0.166189	-0.0527115	0.402144	0.32954	0.365842	-0.0426657	0.262741	0.110038
ACTR3C_+_150020273.23-P1P2	0.0376187	-0.0352674	0.00117566	-0.481979	-0.219363	-0.350671	-0.216283	-0.375112	-0.295697	-0.201852	0.30146	0.0498038
ACTR3C_+_150020641.23-P1P2	0.222683	0.172011	0.197347	0.0460487	-0.35829	-0.15612	-0.564699	0.211033	-0.176833	-0.0538636	0.449529	0.197833
ACTR5_-_37377124.23-P1P2	0.0221855	-0.15809	-0.0679521	0.471671	0.181095	0.326383	-0.227858	0.0347689	-0.0965443	-0.35458	-0.746185	-0.550383
ACTR5_-_37377127.23-P1P2	0.177951	-0.159731	0.00910997	-0.188112	-0.147425	-0.167769	-0.740639	-0.20756	-0.474099	0.0965855	-0.686524	-0.29497
ACTR5_+_37377138.23-P1P2	-0.0213408	0.205033	0.0918461	0.565213	0.554512	0.559863	-0.00284578	0.229201	0.113177	0.249688	-0.00852407	0.120582
ACTR5_+_37377152.23-P1P2	-0.572174	-0.444635	-0.508405	-0.279509	-0.262027	-0.270768	-0.146999	0.261151	0.0570757	-1.21549	-0.22288	-0.719185
ACTR5_+_37377158.23-P1P2	0.0477385	0.0899245	0.0688315	0.137056	-0.0943788	0.0213387	0.277785	0.31661	0.297198	-0.462912	-0.9007	-0.681806
ACTR6_-_100594606.23-P1P2	0.395456	0.620071	0.507763	0.366854	0.168239	0.267547	0.337287	0.514417	0.425852
ACTR6_-_100594621.23-P1P2	0.597929	0.384309	0.491119	-0.548124	-0.305066	-0.426595	-0.174488	-0.528506	-0.351497	0.224364	-1.42029	-0.597965
ACTR6_+_100593852.23-P1P2	0.220375	0.191423	0.205899							-0.593308	-0.847243	-0.720276
ACTR6_+_100594789.23-P1P2	-0.154244	-0.437204	-0.295724	-0.149448	-0.335194	-0.242321	0.591595	0.127577	0.359586	-0.123382	-0.383372	-0.253377
ACTR6_+_100594811.23-P1P2	0.123944	0.19918	0.161562	-0.0696911	-0.246438	-0.158064	0.181709	-1.07989	-0.449089	-0.147093	-1.29205	-0.719572
ACTR8_-_53915974.23-P1P2	0.110893	-0.238956	-0.0640312	-0.0950843	0.2654	0.085158	0.858425	0.433908	0.646166	0.675871	0.616628	0.646249
ACTR8_-_53916193.23-P1P2	0.200576	-0.0364806	0.0820478	0.7893	0.832137	0.810719	0.34397	0.399281	0.371626	-0.873964	0.600825	-0.136569
ACTR8_+_53916118.23-P1P2	-0.111009	0.299789	0.0943902	0.334142	-0.257808	0.0381672	0.22964	-0.225903	0.00186845	0.382998	0.390394	0.386696
ACTR8_+_53916142.23-P1P2	0.133167	0.0377821	0.0854745	0.183393	-0.484465	-0.150536	-0.532491	0.693112	0.0803109	0.12605	-0.521743	-0.197847
ACTR8_+_53916157.23-P1P2	0.277487	0.350279	0.313883	-0.83205	1.17433	0.171138	0.46713	-0.0971075	0.185011	-0.234947	0.785025	0.275039
ACTRT1_-_127185969.23-P1P2	0.00433538	-0.0707054	-0.033185	-0.496133	-0.531114	-0.513623	-0.546083	0.354194	-0.0959449	-0.0575807	-0.0970696	-0.0773252
ACTRT1_-_127186343.23-P1P2	0.112624	-0.0875391	0.0125422	0.061761	-0.423282	-0.180761	-0.120539	-0.407485	-0.264012	-0.247961	-0.37448	-0.31122
ACTRT1_+_127185986.23-P1P2	-0.368128	0.128712	-0.119708	-0.723115	0.386648	-0.168234	0.0344128	-0.645806	-0.305697	-0.320914	-0.893047	-0.60698
ACTRT1_+_127186306.23-P1P2	-0.122924	-0.00909179	-0.0660081	0.368208	0.342014	0.355111	-0.021409	0.420426	0.199508	0.28529	-0.0908266	0.0972316
ACTRT1_+_127186328.23-P1P2	-0.17057	0.195974	0.0127021	0.617974	-0.622089	-0.00205751	-0.270872	-0.441591	-0.356232	0.0453924	0.235033	0.140213
ACTRT2_-_2938118.23-P1P2	-0.205673	-0.0468497	-0.126262	-0.629695	0.0430168	-0.293339	-0.252263	-0.0577307	-0.154997	-0.0442375	-0.224477	-0.134357
ACTRT2_-_2938494.23-P1P2	0.0333008	-0.238019	-0.102359	0.459024	0.17847	0.318747	-0.0210265	0.140407	0.0596902	-0.185502	0.531577	0.173037
ACTRT2_-_2938499.23-P1P2	-0.146768	-0.123334	-0.135051	-0.31722	0.354319	0.0185497	-0.773505	-0.594289	-0.683897	-0.114126	-0.0961675	-0.105147
ACTRT2_+_2938135.23-P1P2	0.176823	-0.0438553	0.066484	0.136835	0.0805677	0.108701	0.187193	-0.157959	0.014617	0.550683	-0.456276	0.0472038
ACTRT2_+_2938467.23-P1P2	-0.188148	-0.216933	-0.202541	0.140267	-0.147381	-0.00355698	0.285999	0.239557	0.262778	-0.581479	0.0180998	-0.281689
ACTRT3_-_169487289.23-P1P2	-0.106412	-0.23629	-0.171351	0.242624	-0.462167	-0.109771	0.07638	-0.0522649	0.0120575	0.0931155	0.251092	0.172104
ACTRT3_+_169487270.23-P1P2	0.121443	-0.648649	-0.263603	-0.249111	-0.0600681	-0.15459	0.526745	-0.238665	0.14404	0.499345	-1.22852	-0.364588
ACTRT3_+_169487327.23-P1P2	0.262231	-0.223134	0.0195483	-0.195915	-0.115492	-0.155703	0.122175	0.258688	0.190431	0.0815003	0.269788	0.175644
ACTRT3_+_169487330.23-P1P2	0.191016	0.36248	0.276748	0.244975	0.114408	0.179692	-0.543886	0.399185	-0.0723507	0.0844811	0.477663	0.281072
ACTRT3_+_169487342.23-P1P2	0.0133094	-0.304588	-0.145639	-0.668496	-0.241016	-0.454756	-0.120838	-0.157918	-0.139378	0.166251	-0.24789	-0.0408194
ACVR1_-_158732511.23-P1P2	0.120489	-0.150754	-0.0151323	0.148879	0.45778	0.30333	0.06699	-0.00911276	0.0289386	0.439843	-0.294504	0.0726699
ACVR1_+_158732079.23-P1P2	-0.233394	0.147461	-0.0429664	-0.132078	0.348058	0.10799	-0.234677	0.0747702	-0.0799535	-0.413079	0.144314	-0.134382
ACVR1_+_158732198.23-P1P2	-0.178713	0.356466	0.0888762	-0.674302	0.235741	-0.219281	1.21603	-0.0316421	0.592193	0.627623	-0.299615	0.164004
ACVR1_+_158732232.23-P1P2	0.0571284	-0.0492842	0.00392212	-0.722816	-0.0878488	-0.405332	-0.419712	-0.270416	-0.345064	-0.597059	-0.503238	-0.550148
ACVR1_+_158732258.23-P1P2	0.178403	-0.173644	0.00237964	-0.159215	0.784769	0.312777	-0.118001	0.242647	0.0623227	-0.63428	-0.101881	-0.368081
ACVR1B_-_52345530.23-P1P2	-0.439795	-0.590408	-0.515101	-0.44354	0.393885	-0.0248276	0.649851	-0.241191	0.20433	0.0661598	-0.0675293	-0.000684752
ACVR1B_-_52345917.23-P1P2	0.135332	0.493448	0.31439	0.185614	0.0432885	0.114451	0.319663	0.451975	0.385819	0.646215	-0.1447	0.250758
ACVR1B_+_52345561.23-P1P2	0.450031	0.227172	0.338601	-0.160036	0.764431	0.302197	-0.000617576	-0.0954098	-0.0480137	-0.459193	-0.265601	-0.362397
ACVR1B_+_52345897.23-P1P2	-0.035155	-0.0208484	-0.0280017	0.972878	-0.12668	0.423099	-0.311991	-0.422706	-0.367349	-0.319441	-0.273869	-0.296655
ACVR1B_+_52345907.23-P1P2	0.211491	0.102169	0.15683	0.372436	-0.286528	0.0429541	-0.649984	-0.24255	-0.446267	-0.105256	-0.0958277	-0.100542
ACVR1C_-_158485307.23-P1P2	-0.176592	-0.171757	-0.174175	-0.130773	-0.462167	-0.29647	0.178331	-0.0684606	0.0549353	-0.493548	-0.174045	-0.333796
ACVR1C_+_158484889.23-P1P2	-0.122827	-0.0899054	-0.106366	0.773348	-0.0787189	0.347315	-0.166743	0.392374	0.112815	0.0602504	-0.359804	-0.149777
ACVR1C_+_158484901.23-P1P2	0.257305	-0.109621	0.073842	-0.474156	-0.00693026	-0.240543	-0.0980383	-0.232971	-0.165504	0.221985	0.0289506	0.125468
ACVR1C_+_158484938.23-P1P2	-0.276254	0.117133	-0.0795604	0.443255	-0.704904	-0.130825	0.0848433	-0.172941	-0.0440487	0.753807	-0.315837	0.218985
ACVR1C_+_158485339.23-P1P2	-0.173759	-0.166061	-0.16991	0.481095	0.235963	0.358529	-0.153021	0.0454409	-0.0537898	-0.0885067	-0.165787	-0.127147
ACVR2A_-_148602102.23-P1P2	0.243634	0.376589	0.310112	-0.054154	0.332623	0.139234	-0.209761	0.329263	0.0597509	0.24623	-0.498983	-0.126377
ACVR2A_-_148602669.23-P1P2	0.112136	-0.218486	-0.0531748	-0.490506	-0.311056	-0.400781	-0.584672	-0.286684	-0.435678	-0.226379	-0.245032	-0.235705
ACVR2A_+_148602294.23-P1P2	-0.118936	0.241559	0.0613114	-0.0805168	-0.629721	-0.355119	-0.681531	0.498476	-0.0915277	-0.990025	0.369988	-0.310019
ACVR2A_+_148602343.23-P1P2	0.0492714	0.130698	0.0899846	-0.136007	-0.103555	-0.119781	0.50786	0.373942	0.440901	0.218163	0.524472	0.371317
ACVR2A_+_148602346.23-P1P2	-0.153206	-0.133991	-0.143598	-0.563917	-0.107412	-0.335664	0.204943	0.440848	0.322895	-0.684829	0.184169	-0.25033
ACVR2B_-_38495819.23-P1P2	0.25919	-0.109553	0.0748185	-0.391984	-0.28843	-0.340207	0.433382	0.396217	0.414799	0.427957	0.17186	0.299909
ACVR2B_+_38495339.23-P1P2	0.148679	0.307516	0.228098	0.116713	-1.15924	-0.521263	0.579157	0.390934	0.485045	-0.0921305	-0.0357504	-0.0639405
ACVR2B_+_38495450.23-P1P2	-0.163764	0.2989	0.0675678	-0.337748	1.18508	0.423666	0.983398	0.279036	0.631217	-0.187829	0.625625	0.218898
ACVR2B_+_38495606.23-P1P2	0.333316	-0.240646	0.0463348	-0.034202	0.201681	0.0837395	-0.0911973	0.0601872	-0.0155051	0.159173	-0.0704534	0.0443597
ACVR2B_+_38495842.23-P1P2	-0.138286	0.171764	0.0167388	-0.165689	0.157655	-0.00401713	0.396741	0.355191	0.375966	-0.433182	-0.197645	-0.315414
ACVRL1_-_52300776.23-P1P2	-0.165842	-0.0469239	-0.106383	0.102481	-0.313303	-0.105411	-0.288518	0.846614	0.279048	-0.642997	0.382635	-0.130181
ACVRL1_-_52301119.23-P1P2	0.248397	-0.200257	0.0240702	-1.12824	-0.536266	-0.832255	-0.275356	-0.074461	-0.174908	0.525377	-0.0888762	0.21825
ACVRL1_+_52300726.23-P1P2	-0.149384	0.0664278	-0.0414782	-0.0958168	-0.436838	-0.266328	-0.461688	0.587275	0.0627932	-0.379574	-0.0384773	-0.209026
ACVRL1_+_52300742.23-P1P2	-0.0926893	-0.0596702	-0.0761797	-0.711117	0.316568	-0.197275	0.0394835	0.0487949	0.0441392	0.320461	-0.125576	0.0974428
ACVRL1_+_52300819.23-P1P2	-0.00707818	0.13632	0.064621	-0.907059	0.269152	-0.318953	-0.300454	0.0125293	-0.143963	0.0419316	-0.275411	-0.11674
ACY1_-_52017547.23-P1P2	0.0832397	0.0717665	0.0775031	0.779385	-0.903106	-0.0618605	0.0889075	0.256408	0.172658	0.374232	0.223598	0.298915
ACY1_-_52017921.23-P1P2	0.298818	0.170147	0.234483	-0.0785961	0.241617	0.0815102	0.298793	0.0151484	0.156971	0.372384	0.328468	0.350426
ACY1_-_52017938.23-P1P2	0.036909	0.0050084	0.0209587	0.032605	-0.235098	-0.101246	0.250104	-0.382456	-0.0661759	0.251153	0.323445	0.287299
ACY1_+_52017535.23-P1P2	-0.00847475	-0.0741058	-0.0412903	0.00703805	-0.520244	-0.256603	0.5091	-0.0680025	0.220549	-0.0163943	0.166533	0.0750693
ACY1_+_52017980.23-P1P2	0.0758617	0.329616	0.202739	0.177312	0.364305	0.270809	0.33816	0.193183	0.265671	0.0283486	-0.187575	-0.079613
ACY3_-_67414577.23-P2	0.0610348	0.0606431	0.060839	0.270312	0.836492	0.553402	0.0393222	-0.502341	-0.23151	0.0945578	0.0980849	0.0963213
ACY3_-_67414607.23-P2	0.00620256	0.0725827	0.0393926	-0.24617	0.110283	-0.0679433	0.0431038	-0.830811	-0.393854	-0.117727	0.183574	0.0329235
ACY3_-_67414970.23-P2	-0.399928	-0.29944	-0.349684	-0.10305	-0.59188	-0.347465	0.606371	0.663522	0.634946	-0.57198	-0.314726	-0.443353
ACY3_-_67417956.23-P1	0.601445	-0.416455	0.0924948	-0.439796	-0.61417	-0.526983	0.568019	0.579288	0.573654	-0.13116	-0.254941	-0.193051
ACY3_-_67418149.23-P1	0.145199	-0.0293216	0.0579387	0.280147	0.274799	0.277473	-0.0217857	-0.0647492	-0.0432675	0.282877	-0.304956	-0.0110395
ACY3_+_67414985.23-P2	-0.313771	0.0255955	-0.144088	-0.07465	-0.693631	-0.38414	-0.454711	0.177854	-0.138429	0.554112	0.594187	0.574149
ACY3_+_67415013.23-P2	0.25886	-0.271659	-0.00639934	0.491353	-0.317777	0.086788	-0.192186	-0.498599	-0.345392	-0.0651341	-0.342943	-0.204039
ACY3_+_67417722.23-P1	0.164823	0.174205	0.169514	0.503999	0.577742	0.540871	0.235016	-0.567569	-0.166277	0.201539	0.179885	0.190712
ACY3_+_67417960.23-P1	0.221202	-0.34104	-0.0599194	-0.527977	0.567005	0.0195141	0.0975516	-0.386185	-0.144317	-0.12161	-0.541404	-0.331507
ACY3_+_67418110.23-P1	-0.00892384	-0.176962	-0.0929427	-0.470628	0.231572	-0.119528	-0.250342	0.306059	0.0278587	0.0299293	0.42526	0.227595
ACYP1_-_75530695.23-P1	0.00661314	0.0859218	0.0462675	-0.415351	-0.693758	-0.554555	-0.135233	-0.668244	-0.401739	-0.103238	0.186123	0.0414426
ACYP1_-_75530711.23-P1	0.109785	-0.0654016	0.0221915	-0.173425	-0.197444	-0.185434	0.024448	-0.00632976	0.00905912	-0.449704	0.37642	-0.0366422
ACYP1_-_75530721.23-P1	0.134844	-0.313064	-0.0891103	0.105471	0.625296	0.365384	0.0473658	0.0928203	0.0700931	-0.950426	0.173345	-0.38854
ACYP1_-_75535758.23-P2	-0.210727	-0.412351	-0.311539	0.240051	0.531012	0.385532	-0.30275	-0.698895	-0.500823	-0.0296746	-0.405554	-0.217614
ACYP1_-_75536000.23-P2	-0.429576	-0.429029	-0.429302	0.25993	0.122796	0.191363	-0.30053	-0.419738	-0.360134	-0.181425	-0.0219134	-0.101669
ACYP1_-_75536179.23-P2	0.0573611	0.109455	0.0834082	-0.306067	0.415506	0.0547193	-0.294337	0.278703	-0.00781696	0.0765728	-0.128057	-0.0257423
ACYP1_-_75536183.23-P2	0.084476	-0.0889333	-0.00222863	-0.0521142	0.0910871	0.0194864	-0.318315	0.554682	0.118183	0.154168	0.337566	0.245867
ACYP1_-_75536194.23-P2	-0.233688	-0.667783	-0.450736	-0.446024	-0.307975	-0.376999	0.394662	-0.262461	0.0661007	-0.399525	-0.518843	-0.459184
ACYP1_+_75530659.23-P1	-0.021765	0.0541827	0.0162088	-0.488095	0.358799	-0.0646483	0.0508812	-0.210541	-0.07983	-0.297178	-0.0733357	-0.185257
ACYP1_+_75530680.23-P1	0.312659	-0.0790499	0.116805	0.238386	-0.858779	-0.310196	0.415489	0.587401	0.501445	-0.238556	-0.0095756	-0.124066
ACYP2_-_54342821.23-P1P2	0.124548	0.0533853	0.0889664	0.071151	-0.14919	-0.0390196	-0.267538	-0.383081	-0.32531	-0.22675	0.506223	0.139737
ACYP2_-_54343153.23-P1P2	0.0260045	-0.185099	-0.0795473	0.704197	-0.257442	0.223378	-0.182691	0.0468408	-0.0679252	0.148308	0.586776	0.367542
ACYP2_-_54343157.23-P1P2	0.132665	0.00889049	0.0707779	0.0103581	0.165231	0.0877946	0.0725476	-0.593019	-0.260236	0.0905875	0.111948	0.101268
ACYP2_-_54343180.23-P1P2	-0.0886652	0.167313	0.0393241	0.25204	0.0697142	0.160877	-0.374419	0.0585002	-0.157959	-0.0515225	0.0491739	-0.0011743
ACYP2_+_54342830.23-P1P2	0.0831506	0.0628017	0.0729761	0.203574	0.0665068	0.13504	0.0800034	0.322802	0.201403	-0.160349	-0.0650124	-0.112681
ADA_-_43279996.23-P1P2	0.430922	-0.322786	0.0540682	0.486983	0.342509	0.414746	-0.234881	0.54784	0.15648	0.658204	0.712513	0.685358
ADA_+_43280282.23-P1P2	-0.279065	0.0408808	-0.119092	-0.308268	-1.26952	-0.788895	0.0127302	-0.180728	-0.083999	0.394524	-0.551647	-0.0785613
ADA_+_43280285.23-P1P2	-0.000103297	-0.0264798	-0.0132915	-0.283956	0.0998348	-0.0920607	-0.10005	0.427672	0.163811	-0.613366	0.189288	-0.212039
ADA_+_43280303.23-P1P2	-0.260325	0.260074	-0.000125484	-0.1887	-0.204891	-0.196796	-0.634173	-0.525213	-0.579693	-0.17935	0.018871	-0.0802394
ADA_+_43280315.23-P1P2	0.171679	-0.0821475	0.0447658	0.444887	0.426094	0.43549	0.442022	-1.10813	-0.333054	0.549691	0.331069	0.44038
ADAD1_-_123300726.23-P1P2	0.00372777	-0.168294	-0.0822832	-0.589236	-0.166859	-0.378048	-0.0587322	-0.670553	-0.364643	0.231311	0.0925419	0.161926
ADAD1_-_123300732.23-P1P2	-0.177659	0.167655	-0.00500177	-0.325968	-0.263541	-0.294755	0.139401	0.434364	0.286883	-0.324537	-0.27341	-0.298974
ADAD1_-_123300755.23-P1P2	-0.0753254	0.175589	0.0501319	-0.0129575	-0.0607337	-0.0368456	0.126908	-0.234437	-0.0537647	0.395831	-0.347766	0.0240326
ADAD1_-_123300758.23-P1P2	0.064675	-0.0178512	0.0234119	0.171606	-0.0596374	0.0559842	-0.243777	-0.0430574	-0.143417	0.395816	0.552291	0.474054
ADAD1_+_123300801.23-P1P2	-0.216068	-0.361629	-0.288849	-0.47866	-0.527969	-0.503314	0.389017	-0.0900558	0.149481	0.467544	0.139729	0.303637
ADAD2_-_84224806.23-P1P2	0.0702014	0.241848	0.156025	0.0763666	0.582952	0.329659	0.0221534	-0.2468	-0.112323	0.110056	0.272879	0.191467
ADAD2_-_84224870.23-P1P2	0.0874319	0.33598	0.211706	-0.0626628	0.200392	0.0688648	0.145993	-0.0864969	0.029748	-0.179227	0.313307	0.0670403
ADAD2_-_84224880.23-P1P2	0.0474626	0.337912	0.192687	-0.00155198	0.507179	0.252814	0.861265	-0.216716	0.322275	-0.547532	0.790769	0.121618
ADAD2_+_84224814.23-P1P2	-0.324382	-0.223061	-0.273721	-0.653904	0.113972	-0.269966	0.177853	0.012668	0.0952606	0.697702	-0.267716	0.214993
ADAD2_+_84225182.23-P1P2	-0.346025	0.383237	0.0186057	-0.244202	-0.51084	-0.377521	0.241598	0.0921064	0.166852	0.195409	0.605949	0.400679
ADAL_-_43623106.23-P1P2	-0.439987	0.40764	-0.0161733	0.396448	0.588459	0.492454	-0.187575	0.468769	0.140597	0.126933	-0.265161	-0.0691137
ADAL_-_43623112.23-P1P2	-0.0450111	0.225211	0.0900999	0.769862	-0.528581	0.12064	-0.219255	-0.203183	-0.211219	0.08959	0.043337	0.0664635
ADAL_-_43623116.23-P1P2	-0.224884	-0.265758	-0.245321	0.001392	0.446347	0.22387	-0.198317	-0.6157	-0.407008	0.257816	-0.117055	0.0703805
ADAL_-_43623128.23-P1P2	-0.184714	-0.249044	-0.216879	0.681153	0.111569	0.396361	-0.748118	-0.582005	-0.665061	0.0474358	0.132464	0.0899501
ADAL_-_43623140.23-P1P2	0.165753	-0.0359751	0.0648889	-0.0125263	0.802262	0.394868	0.435277	-0.233196	0.101041	-0.187534	-0.152433	-0.169984
ADAM10_-_59041337.23-P1P2	-0.00320369	0.0651986	0.0309974	-0.149622	-0.0536469	-0.101634	-0.3367	-0.575195	-0.455947	-0.522275	-0.0756057	-0.29894
ADAM10_-_59041501.23-P1P2	0.12463	0.147297	0.135964	-0.257141	0.051561	-0.10279	0.0306896	-0.573567	-0.271439	-0.0170917	-0.136824	-0.0769579
ADAM10_-_59041703.23-P1P2	0.266909	-0.0859237	0.0904926	-0.184526	0.370558	0.0930162	-0.159268	0.246629	0.0436807	-0.918937	-0.228781	-0.573859
ADAM10_+_59041561.23-P1P2	0.109331	-0.0190582	0.0451363	-0.226312	-0.190932	-0.208622	0.414946	0.134952	0.274949	-0.108523	0.287665	0.0895711
ADAM10_+_59041886.23-P1P2	-0.149782	0.55867	0.204444	1.15135	1.5862	1.36878	1.39674	-0.38452	0.506111	-0.919341	-0.562898	-0.741119
ADAM11_-_42836572.23-P1P2	-0.250696	-0.539894	-0.395295	0.268588	-1.26677	-0.499091	0.48936	-0.226253	0.131554	-0.0260477	-0.490288	-0.258168
ADAM11_+_42836733.23-P1P2	-0.0421746	-0.026103	-0.0341388	-0.202937	-0.310317	-0.256627	-0.244311	0.164774	-0.0397685	-0.201969	0.000889429	-0.10054
ADAM11_+_42836787.23-P1P2	0.0725765	0.151758	0.112167	-0.518296	0.775662	0.128683	0.37518	-0.350664	0.0122578	0.908599	0.424849	0.666724
ADAM11_+_42836832.23-P1P2	-0.0810994	-0.0902834	-0.0856914	0.297233	0.152988	0.225111	0.58213	-0.624496	-0.0211829	-0.0114854	-0.241545	-0.126515
ADAM11_+_42836963.23-P1P2	0.395302	0.240395	0.317849	0.0284801	0.151365	0.0899226	-0.214694	0.606739	0.196023	-0.367791	-0.173752	-0.270772
ADAM12_-_128076590.23-P1P2	-0.505575	-0.162871	-0.334223	0.0763666	-0.383483	-0.153558	-0.0412884	-0.92372	-0.482504	0.331386	0.593801	0.462593
ADAM12_-_128076617.23-P1P2	0.077707	-0.156855	-0.0395739	0.191283	-1.63581	-0.722266	1.22314	0.621245	0.922192	-0.0502132	-0.414816	-0.232514
ADAM12_-_128077031.23-P1P2	-0.14226	0.424499	0.14112	-0.13133	-0.217329	-0.17433	-0.237726	-0.0112437	-0.124485	0.0950049	-0.492844	-0.19892
ADAM12_+_128076604.23-P1P2	-0.0587564	-0.237114	-0.147935	-0.390733	-0.0716596	-0.231196	0.021443	0.601448	0.311446	-0.0646361	0.524498	0.229931
ADAM12_+_128076607.23-P1P2	-0.341328	0.215533	-0.0628977	0.434119	-0.507406	-0.0366434	-0.0629725	0.157716	0.0473719	-0.138498	0.0829146	-0.0277917
ADAM15_-_155024217.23-P1P2	-0.339072	0.23898	-0.0500461	-0.642924	0.417194	-0.112865	0.333301	0.534934	0.434117	0.234623	-0.330999	-0.0481878
ADAM15_+_155023192.23-P1P2	0.0398563	-0.114732	-0.0374379	0.0732619	-0.299775	-0.113257	0.473804	0.224138	0.348971	0.199627	-0.134469	0.032579
ADAM15_+_155023202.23-P1P2	-0.00144872	0.123195	0.060873	-0.219356	0.140989	-0.0391833	-0.217826	0.414287	0.0982307	-0.330274	-0.0740013	-0.202138
ADAM15_+_155023394.23-P1P2	0.00761319	0.0512769	0.0294451	-0.365439	-0.083655	-0.224547	-0.147793	0.423882	0.138044	-0.0136014	0.0954623	0.0409305
ADAM15_+_155024155.23-P1P2	-0.223184	0.0154525	-0.103866	0.180803	-0.196705	-0.00795135	-0.166251	0.480686	0.157217	0.0608655	-0.463288	-0.201211
ADAM17_-_9695930.23-P1P2	0.237301	-0.0594068	0.0889473	0.150859	-0.391426	-0.120283	0.339933	-0.142668	0.0986326	0.155911	-0.112013	0.0219489
ADAM17_-_9695934.23-P1P2	-0.115147	-0.124535	-0.119841	0.501205	0.107283	0.304244	0.485814	0.204742	0.345278	0.210515	0.0690206	0.139768
ADAM17_+_9695837.23-P1P2	-0.244624	-0.0450253	-0.144825	0.0603041	-0.0593507	0.000476733	0.0564534	0.0521506	0.054302	0.352258	0.471166	0.411712
ADAM17_+_9695867.23-P1P2	-0.120595	-0.178132	-0.149363	-0.124651	-0.179113	-0.151882	-0.373461	0.22957	-0.0719454	-0.250633	0.00640185	-0.122116
ADAM17_+_9695885.23-P1P2	-0.130281	-0.298515	-0.214398	-1.10343	0.285164	-0.409134	0.325912	-0.47462	-0.0743539	-0.0134114	-0.162913	-0.0881623
ADAM18_-_39442133.23-P1P2	0.705961	0.182894	0.444428
ADAM18_-_39442196.23-P1P2	-0.0549024	0.386309	0.165703	-0.304158	0.678969	0.187405	0.227304	-0.538375	-0.155535	-0.00422954	-0.230323	-0.117276
ADAM18_+_39442161.23-P1P2	0.294274	-0.261897	0.0161883	0.578688	0.548403	0.563545	0.251346	0.724499	0.487923	0.606577	-0.214975	0.195801
ADAM18_+_39442286.23-P1P2	-0.0673939	-0.2208	-0.144097	-1.25485	0.403816	-0.425515	-0.102327	0.158273	0.0279734	0.885455	0.00433808	0.444897
ADAM18_+_39442506.23-P1P2	-0.117309	0.0342194	-0.0415446	0.236114	-0.620788	-0.192337	0.0650344	0.217167	0.141101	0.115105	-0.680247	-0.282571
ADAM19_-_157002294.23-P1P2	0.200387	-0.0526378	0.0738744	-0.692017	0.312779	-0.189619	0.105452	-0.0238567	0.0407977	-0.0800847	-0.43809	-0.259088
ADAM19_-_157002314.23-P1P2	0.167627	-0.359245	-0.0958093	-0.195985	-0.355949	-0.275967	-0.261207	0.344932	0.0418628	-0.22696	0.311817	0.0424282
ADAM19_-_157002317.23-P1P2	-0.219599	0.104547	-0.057526	-0.222601	-0.0292072	-0.125904	0.438952	-0.163056	0.137948	-0.503035	-0.0382653	-0.27065
ADAM19_-_157002452.23-P1P2	0.35401	0.0180345	0.186022	1.27604	-0.749969	0.263035	-0.772933	0.677944	-0.0474945	0.214895	-0.603747	-0.194426
ADAM19_+_157002746.23-P1P2	0.459322	0.0403779	0.24985	0.925165	-0.286189	0.319488	0.400494	0.282038	0.341266	0.359498	-0.268086	0.0457058
ADAM2_-_39695260.23-P1P2	0.273521	0.0961809	0.184851	0.195475	-0.18591	0.00478235	-0.0412455	-0.0635512	-0.0523983	0.110401	-0.22629	-0.0579448
ADAM2_-_39695623.23-P1P2	0.0324864	0.555144	0.293815	-0.705662	0.187751	-0.258956	0.515857	-0.101757	0.20705	0.362072	-0.302255	0.0299085
ADAM2_-_39695635.23-P1P2	-0.0607943	0.154555	0.0468801	-1.26218	0.287855	-0.487162	-0.274433	-0.242473	-0.258453	0.068158	0.183219	0.125689
ADAM2_-_39695737.23-P1P2	0.237406	0.369453	0.303429	0.923308	0.644273	0.783791	0.39608	1.25823	0.827154	0.0821048	0.891016	0.48656
ADAM2_+_39695270.23-P1P2	-0.348367	-0.194201	-0.271284	0.684253	-0.254571	0.214841	-0.177286	0.651808	0.237261	0.482891	-0.411084	0.0359034
ADAM20_-_71001316.23-P1P2	-0.460246	-0.253609	-0.356928	0.0424193	-0.326511	-0.142046	0.285008	-0.153183	0.0659125	0.27377	0.179885	0.226827
ADAM20_-_71001647.23-P1P2	-0.217984	0.241232	0.0116239	-0.09271	-0.181515	-0.137112	-0.369817	-0.0364161	-0.203116	0.0904766	-0.197779	-0.0536514
ADAM20_-_71001696.23-P1P2	0.0834488	-0.164474	-0.0405124	-0.701482	0.00609969	-0.347691	0.18925	0.0272299	0.10824	-0.0711712	0.0377911	-0.01669
ADAM20_-_71001740.23-P1P2	-0.183647	0.175286	-0.00418067	0.0424193	-0.484534	-0.221058	0.788007	0.315221	0.551614	-0.349827	0.736842	0.193507
ADAM20_+_71001702.23-P1P2	-0.0619454	-0.0961365	-0.079041	-0.310948	0.273277	-0.0188356	-0.148246	0.245364	0.048559	-0.2369	-0.233442	-0.235171
ADAM21_-_70918928.23-P1P2	0.155101	-0.25244	-0.0486692	-0.172085	0.214315	0.0211147	0.308277	0.387288	0.347782	-0.242025	-0.584581	-0.413303
ADAM21_-_70919038.23-P1P2	0.156718	-0.203911	-0.0235963	-0.75289	-0.374831	-0.563861	0.00757225	0.373504	0.190538	0.0461786	-0.126763	-0.0402923
ADAM21_+_70918885.23-P1P2	0.612018	-0.381427	0.115296	-0.858571	0.0426256	-0.407973	0.828278	-0.510948	0.158665	0.128131	0.336667	0.232399
ADAM21_+_70919022.23-P1P2	-0.0225617	0.027996	0.00271717	0.657439	0.414917	0.536178	-0.456691	0.341404	-0.0576437	0.540173	-0.398687	0.070743
ADAM21_+_70919032.23-P1P2	0.128912	0.296701	0.212806	0.329055	0.0838894	0.206472	0.305782	0.101998	0.20389	0.14754	0.040864	0.0942019
ADAM22_-_87563632.23-P1P2	0.0210364	0.116199	0.0686176	0.0757665	0.302742	0.189254	0.386123	-0.428263	-0.02107	0.0901513	-0.324035	-0.116942
ADAM22_-_87563945.23-P1P2	0.204789	0.299476	0.252133	-0.126966	-0.162912	-0.144939	0.340419	0.9531	0.646759	-0.325935	0.0315083	-0.147213
ADAM22_-_87564057.23-P1P2	-0.122431	-0.113536	-0.117984	-0.963119	0.653311	-0.154904	0.0104376	-1.19592	-0.59274	0.326651	-0.362782	-0.0180655
ADAM22_+_87563621.23-P1P2	-0.382734	0.282157	-0.0502883	0.0953681	-0.262288	-0.0834601	-0.272063	0.355117	0.041527	0.0571372	0.295025	0.176081
ADAM22_+_87563949.23-P1P2	0.11534	-0.30485	-0.0947551	0.221267	-0.274094	-0.0264134	0.0337051	0.166506	0.100106	-0.357522	0.0350033	-0.161259
ADAM23_-_207308263.23-P1P2	0.0211306	0.4523	0.236715	0.246619	0.320895	0.283757	0.0191912	-0.216122	-0.0984655	-0.37794	-0.249326	-0.313633
ADAM23_-_207308295.23-P1P2	0.010729	0.256032	0.13338	0.16795	0.0969173	0.132434	0.32734	-0.042529	0.142405	0.382794	-0.570134	-0.09367
ADAM23_+_207308275.23-P1P2	-0.0610877	-0.0391199	-0.0501038	0.599199	-0.395496	0.101852	-0.266999	-0.162183	-0.214591	-0.13463	0.156455	0.0109125
ADAM23_+_207308623.23-P1P2	0.0602562	0.474494	0.267375	0.0256922	-0.919954	-0.447131	0.383878	-0.195611	0.0941332	0.359519	-0.0242914	0.167614
ADAM23_+_207308716.23-P1P2	-0.0749321	0.0541181	-0.010407	0.207032	-0.20896	-0.000963787	-0.260617	0.201716	-0.0294504	0.120056	0.165831	0.142944
ADAM28_+_24151604.23-P1P2	-0.29606	0.259481	-0.0182894	-0.264242	-0.490181	-0.377212	-0.99537	-0.3195	-0.657435	-0.407509	-0.331671	-0.36959
ADAM28_+_24151615.23-P1P2	0.415815	0.0601594	0.237987				0.257229	0.143774	0.200501	0.831384	0.438467	0.634925
ADAM28_+_24151646.23-P1P2	-0.086472	-0.0898014	-0.0881367	0.0194093	-0.775071	-0.377831	0.0271623	-0.191669	-0.0822534	0.0532976	-0.24308	-0.0948913
ADAM28_+_24151656.23-P1P2	-0.370377	-0.0726854	-0.221531	-0.0818535	0.200518	0.0593324	-0.0456641	0.180521	0.0674286	0.147263	-0.442843	-0.14779
ADAM28_+_24151691.23-P1P2	0.19538	0.434611	0.314995	-0.0728695	0.345188	0.136159	0.411158	0.112842	0.262	0.0891814	-0.0515393	0.0188211
ADAM29_-_175839539.23-P1P2	0.308447	0.213715	0.261081	0.791403	0.218555	0.504979	-0.663568	-0.0494033	-0.356486	0.320866	0.0731054	0.196986
ADAM29_-_175839601.23-P1P2	-0.106731	-0.357863	-0.232297	0.0517692	0.362486	0.207127	-0.509562	-0.115518	-0.31254	-0.059444	-0.237098	-0.148271
ADAM29_+_175839595.23-P1P2	-0.177341	-0.146265	-0.161803	0.37314	0.205406	0.289273	0.0760377	-0.621535	-0.272749	0.733588	0.294109	0.513848
ADAM29_+_175839605.23-P1P2	-0.193875	0.139112	-0.0273815	1.04954	-0.209501	0.420021	-0.595737	-0.545828	-0.570782	-0.286466	0.49668	0.105107
ADAM29_+_175839643.23-P1P2	0.0109776	-0.0645527	-0.0267876	-0.713884	-0.13447	-0.424177	-0.322789	0.196767	-0.0630113	-0.107788	0.246849	0.0695305
ADAM30_-_120439075.23-P1P2	0.47803	-0.07876	0.199635	-0.884824	0.0520929	-0.416366	-0.0011202	0.374204	0.186542	0.281794	-0.430704	-0.0744548
ADAM30_-_120439090.23-P1P2	-0.024183	-0.181273	-0.102728	0.122312	-0.0678876	0.0272122	-0.173281	0.418209	0.122464	-0.0951771	0.167854	0.0363384
ADAM30_+_120439037.23-P1P2	-0.113555	0.0360798	-0.0387376	0.287871	-0.840535	-0.276332	0.3029	0.493009	0.397955	0.147355	0.620949	0.384152
ADAM30_+_120439094.23-P1P2	-0.153805	0.277736	0.0619654	-0.0815377	-0.126299	-0.103919	0.326146	0.31731	0.321728	-0.154368	0.402131	0.123882
ADAM30_+_120439103.23-P1P2	-0.158756	-0.0529035	-0.10583	0.529702	0.334418	0.43206	0.791712	0.560163	0.675937	-0.567886	-0.118074	-0.34298
ADAM32_-_38965264.23-P1P2	-0.191515	-0.213097	-0.202306	-0.31234	0.156414	-0.0779633	0.186062	-0.442371	-0.128154	-0.606328	0.0678533	-0.269237
ADAM32_-_38965521.23-P1P2	-0.0118846	-0.182584	-0.0972345	0.202884	0.324268	0.263576	0.12593	-0.585497	-0.229784	0.173075	0.280594	0.226834
ADAM32_+_38965125.23-P1P2	0.129892	0.648983	0.389438	-0.898468	-0.341414	-0.619941	0.690351	0.0655675	0.377959	-0.174155	-0.782964	-0.478559
ADAM32_+_38965287.23-P1P2	-0.300436	0.28421	-0.008113	-0.0911171	-0.627122	-0.35912	0.224551	0.360266	0.292408	0.188546	0.198507	0.193527
ADAM32_+_38965299.23-P1P2	0.0236278	-0.0314072	-0.00388967	0.666769	0.105325	0.386047	0.603613	-0.0909586	0.256327	-0.215146	0.0692228	-0.0729617
ADAM33_-_3662191.23-P1P2	0.0951826	-0.0296282	0.0327772	-0.263567	0.296201	0.0163171	0.186122	-0.0364794	0.0748214	-0.0186206	0.255167	0.118273
ADAM33_-_3662194.23-P1P2	0.0114248	0.420802	0.216113	-0.345137	-0.620781	-0.482959	0.0539376	0.0145064	0.034222	0.27868	-0.00749342	0.135593
ADAM33_-_3662638.23-P1P2	0.408066	0.0753068	0.241686	0.0316929	0.906692	0.469192	-0.056815	-0.103913	-0.0803638	-0.105784	-0.224404	-0.165094
ADAM33_+_3662271.23-P1P2	-0.0702324	0.0898121	0.00978985	-0.463317	-0.6162	-0.539758	-0.854243	-0.304556	-0.5794	0.0426784	0.255711	0.149194
ADAM33_+_3662642.23-P1P2	0.0768134	0.0969733	0.0868934	0.556221	-0.205504	0.175358	-0.272715	-0.213132	-0.242924	0.687648	-0.615403	0.0361227
ADAM7_-_24298558.23-P1P2	0.248568	0.10375	0.176159	-0.317563	-0.553416	-0.435489	-0.484772	-0.325382	-0.405077	-0.0369489	-0.313603	-0.175276
ADAM7_-_24298561.23-P1P2	0.288517	-0.138975	0.0747712	-0.151738	-0.00473732	-0.0782378	0.191537	0.410501	0.301019	0.666728	0.251698	0.459213
ADAM7_+_24298515.23-P1P2	0.0262653	0.41362	0.219942	-0.483347	0.0915675	-0.19589	-0.0590507	0.0690711	0.00501016	-0.299538	-0.684625	-0.492082
ADAM7_+_24298519.23-P1P2	-0.075104	-0.274657	-0.174881	-0.103298	-0.106023	-0.10466	-0.743855	-0.113667	-0.428761	0.641033	-0.0668763	0.287078
ADAM7_+_24298600.23-P1P2	0.172243	-0.391726	-0.109742	0.476469	-1.15362	-0.338574	-0.251393	0.187186	-0.0321036	0.214863	0.518106	0.366484
ADAM8_-_135089929.23-P1P2	-0.559259	0.233392	-0.162934	-0.141734	-0.737916	-0.439825	-0.849981	0.222742	-0.313619	0.608405	0.416158	0.512281
ADAM8_-_135089932.23-P1P2	-0.14195	0.407748	0.132899	0.105655	-0.0561067	0.0247742	0.0634524	-0.0215416	0.0209554	0.250966	-0.318686	-0.0338603
ADAM8_-_135090331.23-P1P2	0.264514	-0.114441	0.0750365	0.0960391	0.00941411	0.0527266	0.190708	-0.36746	-0.0883762	0.050743	-0.353985	-0.151621
ADAM8_-_135090373.23-P1P2	0.0810057	-0.278215	-0.0986047	-0.892786	-0.252303	-0.572544	-0.266224	-0.424059	-0.345142	0.0117395	-0.183382	-0.0858212
ADAM8_+_135090313.23-P1P2	-0.113918	0.074852	-0.019533	0.355643	-0.269199	0.0432222	0.0406689	0.365302	0.202986	0.228827	0.423317	0.326072
ADAM9_-_38854499.23-P1P2	0.184189	0.0861167	0.135153	-0.420107	0.209639	-0.105234	-0.371934	-0.0119343	-0.191934	0.108399	0.238504	0.173451
ADAM9_-_38854525.23-P1P2	0.187669	-0.0540542	0.0668074	-0.32479	0.0272183	-0.148786	-0.38409	0.253724	-0.0651828	-0.467039	0.519043	0.026002
ADAM9_-_38854669.23-P1P2	-0.0493516	-0.0134768	-0.0314142	-0.760135	-0.434595	-0.597365	-0.185407	0.14318	-0.0211133	0.113492	-0.180551	-0.0335294
ADAM9_+_38854489.23-P1P2	0.22798	0.276722	0.252351	0.471079	0.228039	0.349559	0.28463	0.253488	0.269059	-0.135925	0.479543	0.171809
ADAM9_+_38854902.23-P1P2	-0.0803107	-0.380531	-0.230421	0.607397	-0.452538	0.0774298	-0.0678526	0.31677	0.124459	-0.138633	-0.379204	-0.258919
ADAMDEC1_-_24242003.23-P1P2	-0.19506	0.137243	-0.0289087	-0.0144831	0.0212579	0.00338738	0.0678505	-0.105455	-0.0188022	-0.840731	0.341837	-0.249447
ADAMDEC1_-_24242085.23-P1P2	0.117734	0.117715	0.117724	-0.00637624	0.469936	0.23178	0.168988	0.0180635	0.0935259	0.148884	-0.20911	-0.030113
ADAMDEC1_+_24242051.23-P1P2	-0.037732	0.107128	0.0346982	0.271293	-0.0547908	0.108251	0.487766	-0.0884341	0.199666	0.300286	-0.733243	-0.216478
ADAMDEC1_+_24242054.23-P1P2	-0.0821434	-0.0461921	-0.0641677	1.01688	0.0958289	0.556357	-0.265018	0.00627028	-0.129374	0.245773	-0.445588	-0.0999076
ADAMDEC1_+_24242074.23-P1P2	0.4784	0.132277	0.305338	-0.508316	-0.187272	-0.347794	-0.536525	-0.430702	-0.483614	-0.27993	0.065133	-0.107399
ADAMTS1_-_28216131.23-P2	0.0811197	0.0264535	0.0537866	0.118496	0.0073187	0.0629073	-0.0519015	0.0238822	-0.0140096	0.0854826	0.193438	0.13946
ADAMTS1_-_28216582.23-P2	0.490369	0.0876761	0.289022	-0.325171	-0.111092	-0.218132	0.307104	1.30245	0.804778	-0.262682	0.752684	0.245001
ADAMTS1_-_28217257.23-P1	-0.014158	0.231675	0.108759	0.29864	0.0949406	0.196791	0.291399	0.133327	0.212363	0.0668086	0.012171	0.0394898
ADAMTS1_+_28216554.23-P2	-0.123928	-0.0269137	-0.075421	0.0843746	-0.453476	-0.184551	0.423966	-0.157138	0.133414	-0.061264	-0.285169	-0.173216
ADAMTS1_+_28216570.23-P2	0.10655	-0.0892523	0.00864894	-0.0257093	-0.178036	-0.101873	0.241167	0.377869	0.309518	0.278843	0.189658	0.23425
ADAMTS1_+_28216594.23-P2	0.155143	0.348493	0.251818	-0.369759	-0.0113284	-0.190543	0.185591	-0.412271	-0.11334	-0.12536	-0.0182371	-0.0717986
ADAMTS1_+_28217278.23-P1	-0.0255018	0.136708	0.055603	-0.0183652	0.292125	0.13688	-0.905519	-0.130383	-0.517951	0.319045	-0.00198123	0.158532
ADAMTS1_+_28217659.23-P1	-0.0434295	0.211977	0.084274	0.454333	1.03938	0.746857	-0.558347	0.0680654	-0.245141	-0.491238	0.0502637	-0.220487
ADAMTS1_+_28217664.23-P1	-0.406839	0.239416	-0.0837115	0.162714	0.139719	0.151216	-0.0910329	0.217325	0.0631461	0.878254	0.22673	0.552492
ADAMTS1_+_28217696.23-P1	0.204796	-0.00799534	0.0984005	-0.00415598	0.420786	0.208315	0.287991	-0.26635	0.0108203	-0.158969	-0.067766	-0.113367
ADAMTS10_-_8675371.23-P1P2	-0.0447767	0.441012	0.198118	-0.201734	0.185317	-0.00820834	-1.49167	0.221898	-0.634887	0.600348	0.211884	0.406116
ADAMTS10_-_8675595.23-P1P2	-0.184237	0.128134	-0.0280515	-0.0446038	0.26306	0.109228	-0.514614	0.356482	-0.0790661	0.255605	0.118449	0.187027
ADAMTS10_+_8675521.23-P1P2	-0.163423	-0.108943	-0.136183	-0.0911144	0.0101671	-0.0404737	-0.157442	-0.447537	-0.302489	0.112574	0.0413154	0.0769447
ADAMTS10_+_8675559.23-P1P2	0.414823	0.111	0.262911	-0.15219	0.402178	0.124994	-0.379518	0.246925	-0.0662967	0.624551	0.545594	0.585072
ADAMTS10_+_8675562.23-P1P2	0.0137166	0.270709	0.142213	0.0557653	-0.062713	-0.00347384	0.48357	0.274159	0.378865	0.209393	0.283233	0.246313
ADAMTS12_-_33891689.23-P1P2	-0.0154033	-0.0974365	-0.0564199	-0.462894	0.28022	-0.0913368	-0.477442	-0.526541	-0.501991	0.081312	-0.0409974	0.0201573
ADAMTS12_-_33892035.23-P1P2	-0.122605	-0.0124204	-0.0675126	0.11472	0.426363	0.270541	0.166887	-0.352342	-0.0927274	0.165513	-0.0842713	0.0406206
ADAMTS12_-_33892078.23-P1P2	-0.0872935	0.17931	0.0460085	-0.207768	-0.437431	-0.3226	0.111545	-0.301757	-0.0951061	0.194608	0.387828	0.291218
ADAMTS12_+_33891838.23-P1P2	0.196117	-0.176374	0.00987152	0.224154	0.165964	0.195059	-0.0186724	-0.0816496	-0.050161	0.0458544	0.162261	0.104057
ADAMTS12_+_33892096.23-P1P2	-0.0323647	-0.0156206	-0.0239927	0.353795	-0.062023	0.145886	0.125081	-0.371344	-0.123131	-0.0167579	-0.059104	-0.037931
ADAMTS13_-_136287551.23-P1P2	0.351868	0.0844809	0.218175	-0.298618	-0.118694	-0.208656	0.163878	-0.550372	-0.193247	0.0612657	-0.50755	-0.223142
ADAMTS13_-_136287562.23-P1P2	-0.554438	-0.418404	-0.486421	-0.239679	0.122796	-0.0584417	-0.391833	-0.755281	-0.573557	-0.374432	-0.87728	-0.625856
ADAMTS13_+_136287462.23-P1P2	0.160009	-0.118911	0.0205487	0.234669	-0.338281	-0.0518061	0.231696	0.157635	0.194665	0.00175676	-0.255617	-0.12693
ADAMTS13_+_136287556.23-P1P2	-0.175694	0.298035	0.0611707	-0.012979	0.294525	0.140773	-0.302493	-0.610982	-0.456737	0.141384	0.0760903	0.108737
ADAMTS13_+_136287621.23-P1P2	0.336702	-0.243659	0.0465218	-0.203702	0.135764	-0.0339689	-0.0647767	-0.354632	-0.209704	0.0921035	-0.273629	-0.0907628
ADAMTS14_-_72432269.23-P1P2	-0.139061	0.0523476	-0.0433565	0.0602183	-0.00148642	0.029366	0.00652919	-0.129183	-0.0613267	-0.319547	-0.175888	-0.247717
ADAMTS14_-_72432290.23-P1P2	0.00385476	0.217589	0.110722	-0.219889	0.167566	-0.0261614	0.318738	-0.34404	-0.0126507	-0.624191	-0.0921929	-0.358192
ADAMTS14_-_72432297.23-P1P2	-0.0206728	0.172956	0.0761418	-0.140722	-0.322615	-0.231669	-0.43731	-0.0874442	-0.262377	0.394908	-0.297176	0.048866
ADAMTS14_+_72432279.23-P1P2	0.172209	-0.13329	0.0194598	0.146807	0.37786	0.262333	0.250849	-0.0166136	0.117118	-0.176174	0.217882	0.0208543
ADAMTS14_+_72432594.23-P1P2	0.199021	0.0402059	0.119613	0.0945078	-1.02194	-0.463716	0.0582424	0.421308	0.239775	-0.0928651	0.157551	0.0323429
ADAMTS15_-_130318977.23-P1P2	-0.402071	0.222311	-0.0898798	-0.325313	0.0284685	-0.148422	-0.0533797	-0.300911	-0.177145	0.216682	-0.495083	-0.1392
ADAMTS15_+_130318578.23-P1P2	0.0623879	-0.152876	-0.0452443	0.0465709	-0.125869	-0.0396488	0.313193	-0.23596	0.0386167	-0.134075	-0.500566	-0.317321
ADAMTS15_+_130318949.23-P1P2	-0.0735698	-0.170447	-0.122008	-0.0661052	0.258299	0.096097	0.192934	0.58471	0.388822	0.234391	-0.100925	0.0667332
ADAMTS15_+_130318978.23-P1P2	-0.142311	0.0554307	-0.0434403	0.493267	0.040152	0.266709	0.0365758	0.297217	0.166897	0.421636	0.410959	0.416298
ADAMTS15_+_130318981.23-P1P2	-0.136039	0.153686	0.0088235	0.675476	-0.33827	0.168603	-0.374924	-0.0281267	-0.201525	0.106999	0.111011	0.109005
ADAMTS16_-_5146595.23-P1	0.0315637	0.0817385	0.0566511	0.490693	0.478349	0.484521	-0.211317	0.0736255	-0.068846	0.236987	-0.108874	0.0640566
ADAMTS16_+_5140486.23-P2	0.170123	0.292829	0.231476	-0.457427	-1.03006	-0.743741	-0.123904	-0.272446	-0.198175	-0.425103	-0.447636	-0.436369
ADAMTS16_+_5140497.23-P2	0.27335	-0.00989074	0.13173	-0.724696	0.565578	-0.0795588	-0.810055	0.269305	-0.270375	0.593526	-0.334502	0.129512
ADAMTS16_+_5140517.23-P2	0.0135853	0.207635	0.11061	-0.169344	0.132944	-0.0182001	-0.517825	-0.387449	-0.452637	0.410114	-0.17619	0.116962
ADAMTS16_+_5140760.23-P2	0.0721218	-0.129559	-0.0287187	0.723917	0.146399	0.435158	-0.300851	-0.334767	-0.317809	-0.10641	-0.574443	-0.340426
ADAMTS16_+_5140912.23-P2	-0.133565	-0.426083	-0.279824	-0.0930957	-0.43199	-0.262543	-0.0369183	0.114674	0.0388778	-0.14536	0.161686	0.00816316
ADAMTS16_+_5146334.23-P1	-0.103894	0.0200206	-0.0419368	-0.00938863	0.399023	0.194817	0.0752364	0.14769	0.111463	-0.287434	0.0445265	-0.121454
ADAMTS16_+_5146341.23-P1	0.0184177	-0.25647	-0.119026	0.407615	-0.580092	-0.0862387	0.438015	-0.826379	-0.194182	0.440614	-0.141147	0.149734
ADAMTS16_+_5146377.23-P1	-0.0464343	-0.192884	-0.119659	0.193244	0.154292	0.173768	0.158162	0.336419	0.247291	0.602721	0.0564115	0.329566
ADAMTS17_-_100882079.23-P1P2	0.146223	0.323011	0.234617	0.976665	0.195654	0.58616	0.586103	-0.0900981	0.248002	0.278079	0.27189	0.274984
ADAMTS17_-_100882118.23-P1P2	0.187913	-0.0714616	0.0582255	0.15438	0.156026	0.155203	0.241954	0.0784201	0.160187	-0.339702	-0.582707	-0.461205
ADAMTS17_-_100882163.23-P1P2	-0.0250009	-0.224341	-0.124671	0.136566	-0.31456	-0.0889968	0.0297144	0.539196	0.284455	0.325474	0.574427	0.44995
ADAMTS17_-_100882166.23-P1P2	0.0410703	-0.0793894	-0.0191596	0.0541221	0.683416	0.368769	-0.190569	0.075285	-0.0576418	-0.699187	-0.190988	-0.445088
ADAMTS17_+_100882122.23-P1P2	0.282834	0.212294	0.247564	-0.0104663	-0.390228	-0.200347	-0.554848	-0.609454	-0.582151	-0.0383719	0.0231336	-0.00761915
ADAMTS18_-_77468494.23-P1P2	-0.305986	0.272331	-0.0168272	-0.338355	0.152749	-0.0928031	-0.0920558	-0.685013	-0.388534	0.150707	-0.874686	-0.36199
ADAMTS18_-_77468873.23-P1P2	-0.208586	-0.259742	-0.234164	0.0999048	0.437998	0.268951	-0.220808	0.260491	0.0198414	-0.0595858	-0.0156661	-0.037626
ADAMTS18_+_77468466.23-P1P2	0.150103	0.0156215	0.0828622	-0.572071	0.391792	-0.0901398	0.0514431	-0.410456	-0.179506	0.716942	-0.183637	0.266653
ADAMTS18_+_77468714.23-P1P2	0.195567	-0.0186668	0.0884501	-0.205916	-0.907738	-0.556827	-0.0855874	0.0753119	-0.00513775	0.147902	0.119601	0.133751
ADAMTS18_+_77468890.23-P1P2	0.265928	-0.0567031	0.104612	0.0133902	0.467482	0.240436	0.130134	-0.128957	0.000588467	-0.204386	0.332858	0.0642363
ADAMTS19_-_128796009.23-P1P2	-0.277986	0.0625401	-0.107723	0.346618	0.24782	0.297219	-0.0120097	-0.0696046	-0.0408071	0.0574209	0.247859	0.15264
ADAMTS19_-_128796089.23-P1P2	0.295894	0.247582	0.271738	0.312067	0.316691	0.314379	-0.387825	0.0847274	-0.151549	-0.593594	-0.085394	-0.339494
ADAMTS19_-_128796244.23-P1P2	0.00618598	-0.186198	-0.0900062	-0.159397	-0.480406	-0.319902	-0.0683715	0.142983	0.037306	-0.555082	-0.523006	-0.539044
ADAMTS19_+_128796013.23-P1P2	-0.0729894	-0.199908	-0.136448	-0.039419	0.766153	0.363367	0.072031	-0.392009	-0.159989	-0.026247	-0.056429	-0.041338
ADAMTS19_+_128796021.23-P1P2	0.00297847	0.0558896	0.029434	-0.180706	-0.0515142	-0.11611	-0.29381	0.0117979	-0.141006	0.262712	-0.0569373	0.102887
ADAMTS2_-_178772008.23-P1P2	-0.0212609	0.610454	0.294597	-0.106248	0.0977594	-0.00424437	-0.0130163	-0.0425015	-0.0277589	0.0206256	-0.31518	-0.147277
ADAMTS2_-_178772408.23-P1P2	0.0579544	-0.441211	-0.191629	-0.282382	-0.688371	-0.485376	-0.00191374	0.0959075	0.0469969	0.357472	0.730401	0.543936
ADAMTS2_-_178772444.23-P1P2	0.0394392	0.0620032	0.0507212	0.299807	0.194771	0.247289	-0.136568	-0.681388	-0.408978	-0.447301	0.0951851	-0.176058
ADAMTS2_+_178772088.23-P1P2	-0.110811	-0.00967991	-0.0602453	-0.10981	-0.0495931	-0.0797015	-0.0173954	0.0700854	0.026345	-0.0281746	-0.0195679	-0.0238713
ADAMTS2_+_178772185.23-P1P2	0.336108	-0.0219576	0.157075	-0.271828	0.0327991	-0.119514	0.392954	0.00100496	0.196979	-0.392929	0.650515	0.128793
ADAMTS20_-_43945984.23-P1P2	-0.0130282	-0.457652	-0.23534	0.0139128	0.416176	0.215045	0.0629577	0.30522	0.184089	-0.0334925	-0.669123	-0.351308
ADAMTS20_+_43945551.23-P1P2	0.21008	-0.0246063	0.0927369	-0.429308	0.0811482	-0.17408	-0.296972	-0.39366	-0.345316	0.665495	-0.177274	0.24411
ADAMTS20_+_43945593.23-P1P2	-0.126652	-0.0571749	-0.0919133	-0.0295668	-0.396232	-0.2129	-0.532926	-0.212544	-0.372735	-0.06546	-0.432716	-0.249088
ADAMTS20_+_43945604.23-P1P2	-0.205673	0.0842174	-0.060728	-0.267921	0.291584	0.0118314	-0.334814	-0.679621	-0.507218	-0.0548556	0.571621	0.258383
ADAMTS20_+_43945717.23-P1P2	-0.228041	0.118752	-0.0546447	-0.206721	0.197385	-0.00466773	-0.580412	-0.461409	-0.52091	-0.331717	0.0942523	-0.118732
ADAMTS3_-_73434871.23-P1P2	0.0258803	0.150506	0.0881932	0.235947	-0.224678	0.00563417	0.0484971	-0.0433876	0.00255473	-0.332899	0.635247	0.151174
ADAMTS3_-_73434879.23-P1P2	0.0980808	0.222955	0.160518	0.438499	0.47387	0.456184	-0.063623	-0.622574	-0.343099	-0.250057	0.0504265	-0.0998151
ADAMTS3_-_73434891.23-P1P2	0.543816	0.281021	0.412419	-0.0655951	-0.095496	-0.0805456	0.0926858	0.230977	0.161831	-0.123823	0.0719062	-0.0259583
ADAMTS3_-_73434922.23-P1P2	-0.224988	0.462529	0.118771	-0.647118	-0.083655	-0.365386	-0.0872281	0.468821	0.190797	-0.0812484	-0.070585	-0.0759167
ADAMTS3_-_73434972.23-P1P2	0.149408	0.192029	0.170719	-0.0791427	0.739123	0.32999	0.0260706	-0.227244	-0.100587	-0.138141	-0.168307	-0.153224
ADAMTS4_-_161168418.23-P1P2	0.0962855	-0.394036	-0.148875	0.177349	-0.0937792	0.0417848	-0.677322	-0.324271	-0.500797	-0.465363	0.409658	-0.0278529
ADAMTS4_-_161168458.23-P1P2	-0.138168	0.324982	0.093407	-0.0214529	0.315441	0.146994	-0.0506263	0.0306716	-0.00997731	0.332168	-0.131246	0.100461
ADAMTS4_-_161168616.23-P1P2	0.179617	-0.378977	-0.09968	-0.952492	-0.260932	-0.606712	0.486814	-0.19855	0.144132	0.231605	-0.489669	-0.129032
ADAMTS4_-_161168836.23-P1P2	0.125736	-0.158289	-0.0162768	-0.14665	0.446925	0.150137	0.0732508	-0.185389	-0.0560691	0.139727	0.382755	0.261241
ADAMTS4_+_161168828.23-P1P2	0.202911	-0.181585	0.0106631	0.276885	-0.0561742	0.110355	-0.86292	0.0278841	-0.417518	-0.300025	-0.112725	-0.206375
ADAMTS5_-_28338950.23-P1P2	-0.222017	-0.29064	-0.256329	-1.10704	1.1228	0.00787714	-0.194072	0.810837	0.308382	0.0331888	-0.182735	-0.0747729
ADAMTS5_-_28339372.23-P1P2	-0.423743	0.0930145	-0.165364	-0.194885	0.060758	-0.0670635	0.154663	-0.135982	0.00934013	0.0694424	-0.144502	-0.0375297
ADAMTS5_-_28339421.23-P1P2	0.112689	0.215188	0.163939	0.27508	-0.242357	0.0163613	0.297637	-0.200826	0.0484057	0.421842	0.484104	0.452973
ADAMTS5_+_28339356.23-P1P2	-0.0441295	0.430511	0.193191	0.18264	0.153514	0.168077	-0.426893	0.0791111	-0.173891	0.562429	-0.67916	-0.0583657
ADAMTS5_+_28339363.23-P1P2	0.475953	0.226598	0.351276	0.328611	0.692918	0.510765	0.542616	0.277124	0.40987	0.362749	-0.364596	-0.000923936
ADAMTS6_-_64777602.23-P1P2	0.354391	0.0240344	0.189212	-0.672512	0.354912	-0.1588	0.0335337	-0.0619645	-0.0142154	-0.0138283	-0.263555	-0.138692
ADAMTS6_-_64777679.23-P1P2	-0.00786654	-0.208469	-0.108168	0.233845	-0.852957	-0.309556	-0.233021	-0.224214	-0.228617	0.33131	0.357813	0.344561
ADAMTS6_+_64777310.23-P1P2	0.354608	-0.0277692	0.163419	-0.256881	-0.881678	-0.569279	-0.250041	0.30857	0.0292641	0.561701	-0.0378902	0.261905
ADAMTS6_+_64777340.23-P1P2	0.0525165	-0.280394	-0.113939	-0.674976	0.485041	-0.0949672	0.37275	-0.502279	-0.0647646	0.0732419	-0.0795268	-0.00314244
ADAMTS6_+_64777661.23-P1P2	0.017241	0.330467	0.173854	0.190484	0.421905	0.306194	-0.0140068	-0.484898	-0.249453	-0.132347	-0.135336	-0.133841
ADAMTS7_-_79103352.23-P1P2	-0.0616759	0.147035	0.0426797	0.102157	0.0092565	0.0557069	0.225864	-0.0694294	0.0782171	-0.00792814	0.275585	0.133829
ADAMTS7_-_79103383.23-P1P2	0.200802	-0.290634	-0.0449158	-0.223083	-1.07108	-0.647084	-0.392995	0.263921	-0.0645369	-0.446756	-0.317403	-0.382079
ADAMTS7_-_79103411.23-P1P2	-0.126169	0.0119268	-0.057121	-0.221958	0.070209	-0.0758744	-0.0604442	-0.138928	-0.0996859	-0.347976	-0.492104	-0.42004
ADAMTS7_-_79103729.23-P1P2	-0.155285	-0.194323	-0.174804	-0.558174	0.236325	-0.160925	-0.433861	0.44929	0.00771437	0.143138	-0.307456	-0.0821591
ADAMTS7_+_79103687.23-P1P2	0.554199	0.555698	0.554948	-0.973178	-1.7048	-1.33899	0.359266	0.540384	0.449825	0.122494	0.232163	0.177329
ADAMTS8_-_130297973.23-P1P2	-0.0106598	0.032741	0.0110406	-0.255261	-0.271631	-0.263446	-0.331464	0.117645	-0.10691	-0.106603	-0.403759	-0.255181
ADAMTS8_-_130298054.23-P1P2	-0.200119	-0.549434	-0.374776	-0.294845	-0.580284	-0.437564	-0.00919071	-0.616474	-0.312832	-0.0502479	-0.165357	-0.107802
ADAMTS8_-_130298160.23-P1P2	-0.183647	0.369527	0.09294	0.183512	-0.0866575	0.0484271	-0.80672	-0.451278	-0.628999	-0.727389	0.306513	-0.210438
ADAMTS8_-_130298510.23-P1P2	0.301549	-0.101898	0.0998257	-0.178217	-0.0157565	-0.0969865	-0.612042	0.0762999	-0.267871	-0.294204	0.0958126	-0.099196
ADAMTS8_+_130298490.23-P1P2	0.0152982	-0.169693	-0.0771973	-0.513099	0.176094	-0.168503	0.555854	0.0868887	0.321371	0.0352988	0.106953	0.071126
ADAMTS9_-_64673170.23-P1P2	0.0195048	-0.00867368	0.00541554	0.412083	0.340723	0.376403	0.210509	0.266538	0.238524	0.497317	0.137171	0.317244
ADAMTS9_-_64673267.23-P1P2	0.0322479	0.0333895	0.0328187	-0.358519	-0.15235	-0.255435	0.0576034	0.189208	0.123406	-0.443031	0.214769	-0.114131
ADAMTS9_-_64673280.23-P1P2	-0.118218	-0.590697	-0.354457	-0.101823	-0.270238	-0.186031	-0.353859	-0.325926	-0.339893	-0.0369204	0.777793	0.370437
ADAMTS9_-_64673627.23-P1P2	0.405831	0.165193	0.285512	0.916042	-0.179388	0.368327	-0.449495	0.364318	-0.0425884	0.394575	0.0282962	0.211436
ADAMTS9_+_64673234.23-P1P2	0.238892	-0.113231	0.0628307	-0.458118	0.124749	-0.166684	-0.187437	0.59944	0.206002	-0.456648	-0.0963305	-0.276489
ADAMTSL1_-_18474157.23-P1P2	0.365625	0.0386959	0.202161	0.317402	0.0802355	0.198818	-0.267622	0.694118	0.213248	-0.145938	-0.14483	-0.145384
ADAMTSL1_-_18474595.23-P1P2	0.425208	-0.139972	0.142618	0.484298	0.371823	0.428061	0.00239811	0.10744	0.0549192	0.0300082	0.04718	0.0385941
ADAMTSL1_+_18474148.23-P1P2	-0.17644	0.205033	0.0142965	-0.384059	0.373635	-0.00521207	0.406029	0.354793	0.380411	-0.219242	-0.263281	-0.241262
ADAMTSL1_+_18474201.23-P1P2	0.0616723	0.159925	0.110799	-0.135275	0.0250992	-0.0550881	0.13607	-0.0558985	0.0400859	0.696303	-0.162811	0.266746
ADAMTSL1_+_18474327.23-P1P2	0.0125104	0.0184226	0.0154665	-0.557466	0.319584	-0.118941	0.501971	0.283317	0.392644	0.0278771	-0.0982841	-0.0352035
ADAMTSL2_-_136399802.23-P1P2	0.0747623	0.0551688	0.0649656	0.356972	-0.324531	0.0162205	0.0315622	0.0656716	0.0486169	-0.23728	-0.361479	-0.29938
ADAMTSL2_-_136399861.23-P1P2	-0.450048	-0.748173	-0.599111	-0.212838	0.228729	0.00794579
ADAMTSL2_+_136399841.23-P1P2	0.46932	-0.174522	0.147399	-0.0567362	0.0711631	0.00721347	0.13892	-0.117193	0.0108631	-0.619372	-0.241309	-0.43034
ADAMTSL2_+_136400219.23-P1P2	-0.113851	-0.609284	-0.361567	-0.165094	-0.23022	-0.197657	-0.442323	-0.461188	-0.451756	-0.164222	-0.499462	-0.331842
ADAMTSL2_+_136400253.23-P1P2	-0.237011	0.121737	-0.0576369	-0.280622	-0.0839997	-0.182311	-0.627144	0.841363	0.10711	0.160136	0.172541	0.166339
ADAMTSL3_-_84322944.23-P1P2	0.118067	0.44563	0.281848	0.819443	-0.330741	0.244351	0.0574829	-0.256764	-0.0996406	-0.771491	0.0201285	-0.375681
ADAMTSL3_-_84322947.23-P1P2	-0.0695121	0.164993	0.0477403	0.432819	-0.0493851	0.191717	-0.861319	-0.575253	-0.718286	-0.0917845	-0.151739	-0.121762
ADAMTSL3_-_84323067.23-P1P2	-0.301059	0.654073	0.176507	-0.283351	0.0695539	-0.106898	0.104179	-0.151271	-0.0235458	-0.427829	-0.979871	-0.70385
ADAMTSL3_-_84323104.23-P1P2	0.348151	0.0623678	0.205259	0.355009	0.109857	0.232433	-0.546034	-0.129193	-0.337614
ADAMTSL3_+_84322918.23-P1P2	0.0655766	-0.206645	-0.0705345	0.14326	-0.134745	0.00425723	0.262471	0.483639	0.373055	0.415844	-0.561065	-0.0726108
ADAMTSL4_-_150521934.23-P1P2	-0.134296	0.0290842	-0.0526058	0.11096	-0.00909182	0.0509342	0.00572619	-0.0154248	-0.0048493	0.130871	-0.336348	-0.102739
ADAMTSL4_+_150521897.23-P1P2	-0.0977432	-0.0489814	-0.0733623	-0.0317817	0.00288645	-0.0144476	0.429675	-0.0160661	0.206804	0.18765	0.217056	0.202353
ADAMTSL4_+_150521916.23-P1P2	0.264253	-0.0774568	0.0933984	0.303423	0.255618	0.27952	0.391432	-0.0542215	0.168605	0.767616	-0.741262	0.0131775
ADAMTSL4_+_150521953.23-P1P2	-0.132303	0.156866	0.0122814	0.298433	-0.180985	0.0587242	-0.0118045	0.54287	0.265533	-0.2359	0.166454	-0.0347228
ADAMTSL4_+_150522285.23-P1P2	0.232123	-0.651307	-0.209592	0.435941	-0.201025	0.117458	0.319139	-0.167135	0.0760019	-0.216856	0.235878	0.00951092
ADAMTSL5_-_1512942.23-P1P2	-0.0329178	-0.194237	-0.113577	-0.213761	-0.28699	-0.250376	0.164873	-0.46355	-0.149339	-0.357522	-0.442313	-0.399917
ADAMTSL5_-_1512947.23-P1P2	0.045601	-0.0459076	-0.000153297	0.590073	0.827444	0.708758	-0.044359	0.117186	0.0364136	-0.159195	0.164127	0.0024659
ADAMTSL5_-_1512963.23-P1P2	-0.0770899	-0.135921	-0.106506	0.418093	0.25024	0.334166	0.0431038	0.113185	0.0781446	0.100655	-0.00519759	0.0477288
ADAMTSL5_-_1512979.23-P1P2	-0.323038	0.0757017	-0.123668	0.736218	-0.0955095	0.320354	-0.533855	0.313176	-0.110339	0.289993	-0.408855	-0.059431
ADAMTSL5_-_1513012.23-P1P2	0.0177376	-0.00164576	0.00804593	-0.472154	0.853609	0.190728	0.43598	-0.664893	-0.114457	-1.10923	-0.00493973	-0.557087
ADAP1_-_993847.23-P1P2	0.431356	-0.296539	0.0674087	-0.634572	-0.0894007	-0.361987	0.110766	-0.49623	-0.192732	0.0915451	-0.378271	-0.143363
ADAP1_+_994276.23-P1P2	0.682014	0.105497	0.393756	0.34645	0.156014	0.251232	-0.438258	-0.13673	-0.287494	0.228918	-0.0535888	0.0876646
ADAP1_+_994279.23-P1P2	-0.224032	0.209653	-0.00718951	-0.165716	0.798436	0.31636	-0.0990178	-0.168303	-0.133661	0.48563	0.276132	0.380881
ADAP1_+_994282.23-P1P2	0.037418	0.162805	0.100111	-0.514654	0.208792	-0.152931	0.274834	0.205485	0.240159	-0.275698	0.0387816	-0.118458
ADAP2_-_29249001.23-P1P2	0.00653927	0.388155	0.197347	0.09022	0.200939	0.14558	-1.25926	-0.151161	-0.705209	-0.0119929	-0.121688	-0.0668407
ADAP2_-_29249406.23-P1P2	0.194954	0.271771	0.233362	0.321993	0.456899	0.389446	0.258543	0.0790911	0.168817	-0.199105	-0.470232	-0.334668
ADAP2_+_29249325.23-P1P2	0.0273358	0.548987	0.288162	0.321802	1.11556	0.718683	-0.408107	0.648377	0.120135	0.102686	-0.597591	-0.247453
ADAP2_+_29249375.23-P1P2	-0.29542	0.0885665	-0.103427	-0.371083	-0.117754	-0.244419	-0.188222	-0.170318	-0.17927	-0.601931	0.234446	-0.183743
ADAP2_+_29249417.23-P1P2	-0.176675	-0.21532	-0.195998	-0.227455	-0.416018	-0.321737	0.116789	0.0617654	0.0892774	-0.451116	-0.736512	-0.593814
ADAR_-_154580605.23-P1	-0.380652	0.169628	-0.105512	-0.618094	-0.937076	-0.777585	0.110218	-0.412042	-0.150912	-0.773224	-0.546181	-0.659702
ADAR_-_154580611.23-P1	0.464675	-0.291643	0.0865161	0.345643	0.0172615	0.181452	0.165217	0.707584	0.4364	-0.251689	-0.393945	-0.322817
ADAR_-_154580629.23-P1	0.283523	-0.376824	-0.0466501	0.31188	0.457435	0.384658	0.0476911	-0.108242	-0.0302753	-0.848405	-0.793335	-0.82087
ADAR_-_154580652.23-P1	0.0304205	-0.32148	-0.14553	0.354761	0.604136	0.479449	-0.114961	-0.563379	-0.33917	-0.741059	-0.0361718	-0.388615
ADAR_-_154599983.23-P2	0.035923	0.107001	0.071462	0.488605	-0.169628	0.159489	-0.0720851	-0.0649465	-0.0685158	-0.447843	0.116734	-0.165555
ADAR_-_154600448.23-P2	-0.0195711	-0.366823	-0.193197	-0.386625	-0.145494	-0.26606	0.223868	0.505345	0.364606	0.612589	-0.334815	0.138887
ADAR_+_154580643.23-P1	0.156321	0.0297491	0.0930351	0.133904	0.217202	0.175553	-0.306839	-0.69529	-0.501064	-0.145765	0.0320964	-0.0568345
ADAR_+_154600408.23-P2	-0.214558	0.0677862	-0.0733859	0.27671	-0.144805	0.0659526	-0.518589	-0.214572	-0.36658	0.460136	-0.223437	0.11835
ADAR_+_154600411.23-P2	-0.197504	0.300703	0.0515999	-0.280889	-0.78614	-0.533514	0.0387908	-0.104761	-0.0329851	0.327978	-0.0616242	0.133177
ADAR_+_154600419.23-P2	-0.0189418	0.115609	0.0483334	-0.571032	-0.743067	-0.65705	-0.165416	0.188243	0.0114132	0.649174	-0.802466	-0.0766461
ADARB1_-_46493823.23-P1P2	-0.208772	0.0992383	-0.0547666	-0.238456	-0.206202	-0.222329	0.41532	0.302487	0.358904	0.209308	0.550305	0.379807
ADARB1_-_46493831.23-P1P2	-0.0772612	-0.199747	-0.138504	-0.460381	0.464327	0.00197325	0.425459	-0.112671	0.156394	0.110259	-0.422444	-0.156093
ADARB1_+_46493796.23-P1P2	-0.258866	-0.00256241	-0.130714	-0.301682	-0.473963	-0.387823	-0.35486	0.0678456	-0.143507	0.0661598	0.0965365	0.0813482
ADARB1_+_46494884.23-P1P2	-0.259956	0.190293	-0.0348318	-0.174837	0.456024	0.140593	0.3363	0.650249	0.493275	-0.0411968	-0.402484	-0.221841
ADARB1_+_46494897.23-P1P2	-0.100929	-0.276602	-0.188766	0.0577091	-0.102764	-0.0225273	0.254001	0.289488	0.271744	-0.281145	0.439005	0.0789299
ADARB2_-_1779460.23-ENST00000381312.1	0.0336152	0.124502	0.0790585	0.12862	0.53244	0.33053	0.249555	0.32653	0.288042	0.374689	-0.297223	0.0387326
ADARB2_+_1779243.23-ENST00000381312.1	-0.226872	0.224902	-0.000985183	-1.10681	0.191031	-0.457888	-1.36113	-0.144716	-0.752922	0.140378	-0.135856	0.00226086
ADARB2_+_1779248.23-ENST00000381312.1	0.217894	-0.163284	0.0273049	0.845596	-0.0841549	0.380721	0.56304	-0.181751	0.190645	-0.0695742	0.0194903	-0.0250419
ADARB2_+_1779269.23-ENST00000381312.1	-0.171319	-0.0923901	-0.131854	0.259594	0.429042	0.344318	0.745788	0.506197	0.625992	-0.317765	0.429694	0.0559642
ADARB2_+_1779687.23-ENST00000381312.1	-0.190271	-0.0641536	-0.127212	-0.236607	0.701467	0.23243	-0.0691375	0.749854	0.340358	-0.280487	0.14798	-0.0662535
ADAT1_-_75656724.23-P1P2	-0.0799728	-0.192726	-0.13635	0.151573	0.502592	0.327083	-0.164837	-0.51085	-0.337844	0.216907	-0.332901	-0.0579967
ADAT1_-_75656732.23-P1P2	-0.113306	-0.3624	-0.237853	-0.406171	1.00389	0.29886	-0.646875	-0.195364	-0.421119	-0.635928	-0.106138	-0.371033
ADAT1_+_75656919.23-P1P2	0.183154	0.0619159	0.122535	0.547607	-0.233114	0.157247	0.0454943	0.0445126	0.0450035	0.104914	-0.205827	-0.0504564
ADAT1_+_75657125.23-P1P2	0.122456	0.261176	0.191816	-0.319199	-0.208243	-0.263721	-0.133774	0.247797	0.0570115	0.376861	0.167138	0.271999
ADAT1_+_75657171.23-P1P2	0.114705	-0.127361	-0.00632758	0.0163359	-0.138373	-0.0610187	-0.0476617	0.185118	0.0687283	-0.367063	0.676965	0.154951
ADAT2_-_143771413.23-P1P2	0.159252	-0.215789	-0.0282681	0.0169743	0.00817262	0.0125734	-0.0650314	-0.753883	-0.409457	-0.455477	0.548298	0.0464105
ADAT2_-_143771826.23-P1P2	-0.0701079	0.140752	0.0353222	-0.382807	0.302381	-0.0402132	-0.589525	-0.150991	-0.370258	-0.0107724	-0.209582	-0.110177
ADAT2_+_143771740.23-P1P2	0.145533	0.376952	0.261242	0.486901	-0.584073	-0.0485864	0.318111	0.351702	0.334907	0.0119874	0.515992	0.26399
ADAT2_+_143771779.23-P1P2	0.316793	-0.237226	0.0397836	-0.759641	0.161865	-0.298888	0.170408	0.330944	0.250676	-0.181617	0.0237096	-0.0789539
ADAT2_+_143771782.23-P1P2	0.297359	0.0634016	0.18038	-0.127135	0.0260427	-0.0505464	-0.570347	0.341255	-0.114546	-0.536725	-0.308084	-0.422404
ADAT3_-_1905405.23-P1	0.0661271	0.130332	0.0982297	0.265301	0.196984	0.231142	-0.150511	0.461172	0.155331	-0.261135	0.0358332	-0.112651
ADAT3_-_1905438.23-P1	-0.125215	0.182389	0.028587	0.0396791	-0.411793	-0.186057	0.0325923	-0.0463795	-0.0068936	0.0639161	0.158564	0.11124
ADAT3_-_1908013.23-P2	-0.0405394	-0.101175	-0.070857							0.0543226	0.8975	0.475911
ADAT3_-_1908397.23-P2	-0.31005	-0.367917	-0.338983	-0.532096	0.0470465	-0.242525	-0.269919	-0.525657	-0.397788	-0.51671	-0.549394	-0.533052
ADAT3_-_1908429.23-P2	0.0601041	-0.0681576	-0.00402675	0.205149	-0.00487261	0.100138	0.00928213	0.0571062	0.0331942	-0.70646	-0.358221	-0.532341
ADAT3_+_1905424.23-P1	0.269097	0.0821763	0.175637	0.349928	-0.929235	-0.289653	0.679195	0.00627028	0.342733	-0.610653	-0.296613	-0.453633
ADAT3_+_1905431.23-P1	-0.0228653	-0.221724	-0.122295	0.318504	-0.106733	0.105885	0.279476	-0.221957	0.0287593	-0.414567	-0.430037	-0.422302
ADAT3_+_1905450.23-P1	0.130805	-0.114896	0.00795446	-0.216773	0.0123038	-0.102235	-0.0806316	0.182348	0.050858	-0.0376994	-0.0888505	-0.0632749
ADAT3_+_1907955.23-P2	0.10596	-0.0369398	0.03451	0.520467	-0.288736	0.115865	0.0128212	-0.032951	-0.0100649	0.0227174	0.0146946	0.018706
ADAT3_+_1908001.23-P2	0.295751	-0.289362	0.00319415	-0.0248791	0.410078	0.192599	-0.317168	-0.702538	-0.509853	-0.288008	0.466606	0.0892989
ADC_-_33546826.23-P1P2	-0.135783	-0.422734	-0.279258	0.533702	-0.00348035	0.265111	0.22897	0.372572	0.300771	0.0401274	0.245353	0.14274
ADC_-_33546829.23-P1P2	0.0280178	-0.0173594	0.00532921	-0.135918	-0.54638	-0.341149	0.341513	-0.338592	0.0014603	-0.624398	-0.548531	-0.586465
ADC_+_33546832.23-P1P2	0.175764	0.0652377	0.120501	-0.0360548	-0.239312	-0.137683	0.311394	-0.21412	0.0486371	0.293856	0.351474	0.322665
ADC_+_33546850.23-P1P2	-0.0418898	-0.224525	-0.133207	-0.222265	-0.294762	-0.258513	0.50799	0.0797324	0.293861	-0.283767	-0.268544	-0.276155
ADC_+_33546977.23-P1P2	0.237452	0.0220467	0.129749	-0.0692261	-0.583047	-0.326137	0.407089	-0.429447	-0.0111794	0.432719	-0.392857	0.0199311
ADCK1_-_78266512.23-P1P2	0.147913	-0.444184	-0.148136	0.339638	-0.398781	-0.0295711	-0.267359	-0.49603	-0.381695	0.283036	-0.40972	-0.063342
ADCK1_-_78266523.23-P1P2	0.313696	0.160364	0.23703	-0.0132902	0.704731	0.34572	-0.375122	-0.287342	-0.331232	-0.330274	-0.349572	-0.339923
ADCK1_-_78266828.23-P1P2	0.460962	0.192902	0.326932	-0.0162566	0.469186	0.226465	-0.078701	-0.29129	-0.184995	0.160273	-0.382134	-0.11093
ADCK1_-_78266900.23-P1P2	0.0330047	0.110458	0.0717315	-0.478631	0.0877287	-0.195451	0.322626	-0.337155	-0.00726421	0.0622447	-0.196177	-0.0669663
ADCK1_+_78266506.23-P1P2	0.0217372	-0.113636	-0.0459495	0.164029	-0.0798888	0.0420699	-0.228417	-0.156429	-0.192423	0.0802599	0.324545	0.202402
ADCK2_-_140373160.23-P1P2	-0.351913	0.0588123	-0.14655	-0.153305	-0.22338	-0.188342	0.364086	-0.00127653	0.181405	0.239967	0.727898	0.483933
ADCK2_-_140373404.23-P1P2	-0.0445115	-0.353723	-0.199117	0.0694988	-0.138164	-0.0343327	0.57115	-0.164184	0.203483	0.172421	-0.736162	-0.28187
ADCK2_+_140372748.23-P1P2	0.241721	0.170644	0.206182	-0.329167	0.43248	0.0516569	0.350129	0.138015	0.244072	0.13831	0.113554	0.125932
ADCK2_+_140373084.23-P1P2	-0.17985	-0.0424331	-0.111142	0.399184	0.225968	0.312576	0.0468954	0.45342	0.250158	0.104674	-0.420917	-0.158121
ADCK2_+_140373152.23-P1P2	0.326401	0.160219	0.24331	0.784042	-0.26017	0.261936	0.755301	0.0766596	0.415981	-0.0649798	0.0689468	0.0019835
ADCK3_-_227128046.23-P1P2	-0.339623	0.181763	-0.07893	-0.270069	-0.484002	-0.377036	0.272801	-0.125877	0.0734623	-0.681586	0.0434999	-0.319043
ADCK3_-_227128055.23-P1P2	-0.0912327	0.108585	0.00867592	0.204781	-0.128856	0.0379624	0.171072	-0.0660186	0.0525267	0.157672	-0.244915	-0.0436218
ADCK3_-_227128078.23-P1P2	-0.231883	-0.0936804	-0.162782	-0.423786	-0.323538	-0.373662	-0.0140699	-0.86008	-0.437075	0.287262	-0.645498	-0.179118
ADCK3_+_227128242.23-P1P2	0.0864054	0.0864934	0.0864494	0.0278612	0.238695	0.133278	0.5291	0.80513	0.667115	0.1102	-0.0535115	0.0283441
ADCK3_+_227128400.23-P1P2	0.380564	-0.273888	0.0533382	-0.317311	-0.0115052	-0.164408	-0.161539	0.145022	-0.00825823	-0.263049	-0.176068	-0.219559
ADCK4_-_41222351.23-P1P2	-0.311752	0.224958	-0.0433971	0.0951122	-0.243332	-0.0741099	-0.329662	-0.0161671	-0.172915	0.374939	0.300302	0.33762
ADCK4_-_41222709.23-P1P2	-0.140055	0.0157829	-0.0621358	0.267206	0.8989	0.583053	-0.197904	-0.949913	-0.573909	-0.0234388	0.507491	0.242026
ADCK4_-_41222769.23-P1P2	-0.303449	0.0595746	-0.121937	0.238457	0.242378	0.240417	-0.088729	-0.0924637	-0.0905964	-0.337135	0.489569	0.0762171
ADCK4_-_41222791.23-P1P2	-0.0821434	0.299873	0.108865	0.468684	-0.270868	0.098908	-0.47305	0.256332	-0.108359	0.214895	-0.0328361	0.0910295
ADCK4_+_41222752.23-P1P2	0.0544786	-0.181335	-0.0634283	-0.527758	0.142205	-0.192777	-0.195056	-0.257288	-0.226172	-0.282931	0.0972566	-0.0928373
ADCK5_-_145597191.23-P1P2	-0.0438645	0.47432	0.215228	0.0194825	-1.12061	-0.550564	-0.418408	-0.93527	-0.676839	0.00344779	-0.555864	-0.276208
ADCK5_-_145597250.23-P1P2	-0.0354734	-0.110344	-0.0729086	0.698687	0.494952	0.596819	-1.01224	-0.0705453	-0.541392	-0.327554	-0.224982	-0.276268
ADCK5_-_145597781.23-P1P2	0.250842	-0.165108	0.0428669	0.292788	-0.24369	0.0245492	-0.495846	0.176731	-0.159558	-0.622135	-0.159202	-0.390668
ADCK5_-_145597789.23-P1P2	-0.0441102	-0.147887	-0.0959985	0.143821	-0.388528	-0.122353	0.210689	0.301638	0.256163	0.254689	0.413948	0.334318
ADCK5_+_145597793.23-P1P2	-0.100616	-0.206036	-0.153326
ADCY1_-_45614627.23-P1P2	0.179054	0.0779211	0.128488	0.739801	-0.306888	0.216456	0.564183	0.279168	0.421676	-0.299413	0.371013	0.0357999
ADCY1_+_45614267.23-P1P2	-0.0945581	0.154407	0.0299244	0.528734	0.612795	0.570765	1.08324	1.07409	1.07866	-0.605387	-0.253194	-0.429291
ADCY1_+_45614427.23-P1P2	0.51612	0.0126024	0.264361	-0.378763	-0.146525	-0.262644	0.336081	-0.207855	0.064113	-0.13227	-0.343708	-0.237989
ADCY1_+_45614650.23-P1P2	-0.390192	-0.0420157	-0.216104	0.249173	-0.484584	-0.117706	0.0674331	0.110106	0.0887696	-0.692398	0.0459851	-0.323206
ADCY1_+_45614673.23-P1P2	0.0402822	0.29972	0.170001	0.148029	0.159508	0.153769	-0.304336	-0.915196	-0.609766	0.565511	-0.0540838	0.255714
ADCY10_-_167882907.23-P1P2	-0.119594	1.08702	0.483713	-0.0598618	0.552108	0.246123	0.791414	0.601322	0.696368	-0.380179	0.720634	0.170228
ADCY10_-_167882911.23-P1P2	0.268974	0.229078	0.249026	-0.0458079	0.472691	0.213442	0.210146	-0.291077	-0.0404654	-0.403144	0.274109	-0.0645175
ADCY10_-_167882918.23-P1P2	0.288156	-1.01736	-0.364602	-0.192046	0.25112	0.029537	1.22345	0.114646	0.669046	-0.30067	-0.060754	-0.180712
ADCY10_-_167883077.23-P1P2	0.124288	0.0642009	0.0942447	-0.130703	-0.149098	-0.139901	0.411491	0.122594	0.267043	0.425089	-0.198612	0.113239
ADCY10_+_167883329.23-P1P2	0.30693	0.136093	0.221511	-0.25108	-0.496643	-0.373862	-0.568883	0.0523449	-0.258269	0.566633	0.431217	0.498925
ADCY2_-_7396414.23-P1P2	0.545171	-0.0138914	0.26564	0.165567	1.28573	0.725651	0.985001	0.330059	0.65753	0.918261	-0.162508	0.377877
ADCY2_-_7396575.23-P1P2	0.349702	-0.0643296	0.142686	0.626276	0.154721	0.390498	0.0202293	0.177792	0.0990107	-0.132802	-0.479947	-0.306375
ADCY2_+_7396541.23-P1P2	0.0703692	-0.120879	-0.0252547	0.248414	0.166517	0.207465	0.0865136	0.6013	0.343907	-0.428328	-0.191854	-0.310091
ADCY2_+_7396596.23-P1P2	0.0395856	0.279511	0.159548	0.0171525	-0.552582	-0.267715	0.272586	0.394912	0.333749	-0.251233	-0.467038	-0.359135
ADCY2_+_7396661.23-P1P2	-0.181747	-0.168685	-0.175216	-0.555659	-1.51026	-1.03296	-0.300735	0.550853	0.125059	-0.334935	-0.099786	-0.217361
ADCY3_-_25142720.23-P1P2	0.186411	0.224493	0.205452	-0.181846	-0.700666	-0.441256	0.372726	0.529551	0.451139	-0.31828	-0.375841	-0.34706
ADCY3_-_25142849.23-P1P2	-0.535175	0.191444	-0.171865	-0.0336837	-0.308133	-0.170908	0.0495588	-1.05786	-0.504151	-0.874138	-1.07525	-0.974694
ADCY3_-_25143044.23-P1P2	0.169488	-0.0533777	0.0580553	0.271901	-0.59514	-0.16162	-0.141583	-0.421084	-0.281334	-0.175865	-0.0186775	-0.0972714
ADCY3_-_25143049.23-P1P2	0.424509	0.126082	0.275296	0.668604	-0.241167	0.213719	-0.182189	0.480319	0.149065	-0.166074	-0.388623	-0.277348
ADCY3_+_25142736.23-P1P2	0.162148	0.192604	0.177376	0.215353	-0.584502	-0.184575	0.336617	0.0668564	0.201737	-0.00147157	-0.240066	-0.120769
ADCY4_-_24804056.23-P1P2	-0.104339	-0.310108	-0.207224	0.255413	0.0458339	0.150623	-1.37644	-0.473126	-0.924781	-0.24418	-0.0122411	-0.128211
ADCY4_-_24804217.23-P1P2	-0.244983	0.309493	0.0322546	0.17844	-0.322179	-0.0718694	-0.265805	-0.648944	-0.457375	-0.713923	0.676578	-0.0186725
ADCY4_-_24804227.23-P1P2	-0.0386503	-0.282554	-0.160602	0.0738322	-0.571101	-0.248634	0.439863	-0.200181	0.119841	0.296661	-0.493895	-0.0986172
ADCY4_-_24804232.23-P1P2	0.355662	-0.251575	0.0520433	0.0512073	0.352542	0.201874	0.0452619	-0.435925	-0.195331	-0.134139	0.272963	0.0694121
ADCY4_+_24803901.23-P1P2	-0.089784	0.425827	0.168021	0.359276	-0.206419	0.0764289	-0.298959	-0.324203	-0.311581	-0.389398	0.405939	0.00827024
ADCY5_-_123168354.23-P1P2	0.277875	0.325592	0.301734	0.602565	0.498184	0.550375	-0.186654	-0.516976	-0.351815	-0.181882	0.465335	0.141727
ADCY5_-_123168357.23-P1P2	-0.355137	-0.0144301	-0.184783	0.238816	0.397287	0.318052	-0.695173	-0.018946	-0.357059	0.0744888	0.239692	0.15709
ADCY5_+_123168382.23-P1P2	-0.112767	-0.139726	-0.126246	0.101716	0.199248	0.150482	-0.112446	-0.301661	-0.207053	-0.0261278	-0.313254	-0.169691
ADCY5_+_123168593.23-P1P2	-0.324141	0.417243	0.0465513	0.185493	0.311325	0.248409	-0.191361	-0.680942	-0.436152	-0.316589	0.772788	0.2281
ADCY5_+_123168613.23-P1P2	0.184085	0.00330595	0.0936954	0.145513	-0.267931	-0.0612092	0.473467	-0.361462	0.0560028	-0.46009	-0.271793	-0.365942
ADCY6_-_49182447.23-P1P2	0.0652191	0.165852	0.115536	-0.0763437	-0.110055	-0.0931996	0.509134	-0.0452879	0.231923	0.190946	0.225195	0.20807
ADCY6_-_49182451.23-P1P2	-0.713468	0.143154	-0.285157				0.207491	-0.225545	-0.00902739	-0.673731	0.689056	0.00766246
ADCY6_-_49182454.23-P1P2	0.136813	0.209679	0.173246	0.403518	0.43474	0.419129	-0.89719	-0.0717322	-0.484461	-0.00583879	0.484677	0.239419
ADCY6_+_49182840.23-P1P2	-0.0381699	0.0896979	0.025764	0.208005	-0.56792	-0.179957	0.10236	-0.468888	-0.183264	-0.778761	-0.640538	-0.70965
ADCY7_-_50300493.23-P1P2	0.18404	0.246665	0.215352	-0.0244122	-0.813074	-0.418743	0.180607	0.0180314	0.0993194	-0.356746	0.0390906	-0.158828
ADCY7_-_50300498.23-P1P2	-0.16275	-0.0868563	-0.124803	-0.537249	-0.364162	-0.450706	-0.658456	-0.0910976	-0.374777	-0.470662	-0.222412	-0.346537
ADCY7_-_50300519.23-P1P2	0.0150781	0.0821014	0.0485898	0.461002	0.660364	0.560683	-0.0910329	-0.0274937	-0.0592633	-0.161398	0.22462	0.0316106
ADCY7_-_50300524.23-P1P2	0.0486982	-0.533122	-0.242212	0.612165	0.191276	0.40172	-0.769965	-0.234501	-0.502233	-0.465203	0.301658	-0.0817728
ADCY7_+_50300487.23-P1P2	-0.410515	-0.256954	-0.333734	0.424	-0.17736	0.12332	0.174221	0.161245	0.167733	-0.522205	0.513182	-0.00451164
ADCY8_-_132052844.23-P1P2	0.105889	-0.0995805	0.00315449	-0.595345	0.0192913	-0.288027	-0.642723	0.340131	-0.151296	-0.377143	-0.10564	-0.241392
ADCY8_-_132053083.23-P1P2	0.246292	0.225211	0.235751	-0.0554281	0.461154	0.202863	-0.82589	-0.414867	-0.620379	0.176686	-0.791574	-0.307444
ADCY8_-_132053093.23-P1P2	0.293079	-0.227926	0.0325763	0.318722	-0.381466	-0.0313719	-0.0811543	-0.684626	-0.38289	-0.249421	0.151868	-0.0487764
ADCY8_+_132052698.23-P1P2	-0.117867	-0.191652	-0.154759	0.211278	0.234947	0.223112	0.0585009	-0.940809	-0.441154	-0.45408	-0.586944	-0.520512
ADCY8_+_132053037.23-P1P2	0.395844	-0.518906	-0.0615307	0.335201	-0.0102295	0.162486	1.00864	0.589285	0.798962	-0.418146	-0.27719	-0.347668
ADCY9_-_4166007.23-P1P2	0.223268	-0.217782	0.00274302	-0.658614	0.471945	-0.0933342	0.291188	-0.186375	0.0524065	-0.0380727	-0.0667387	-0.0524057
ADCY9_-_4166218.23-P1P2	0.136531	0.181186	0.158859	-0.0553006	0.0989492	0.0218243	0.056976	0.0295401	0.043258	0.0629151	-0.343899	-0.140492
ADCY9_-_4166392.23-P1P2	-0.230146	-0.136454	-0.1833	-0.453538	0.619029	0.0827456	-0.632057	-0.68784	-0.659948	0.496965	0.0845853	0.290775
ADCY9_+_4166382.23-P1P2	-0.63014	-0.440915	-0.535527	0.0592931	0.691746	0.37552	0.508396	0.418396	0.463396	0.734041	0.399134	0.566587
ADCY9_+_4166432.23-P1P2	0.107871	-0.485639	-0.188884	-0.00842987	0.100514	0.0460423	-0.139226	0.574745	0.217759	-0.122974	-0.462413	-0.292693
ADCYAP1_-_904647.23-P1P2	-0.220298	-0.399147	-0.309723	-0.0911311	-0.00448475	-0.0478079	0.166486	0.755462	0.460974	0.485259	-0.0127861	0.236236
ADCYAP1_+_904729.23-P1P2	0.36556	0.983709	0.674635	-0.713476	0.760226	0.0233749	-1.21676	0.33859	-0.439087	-0.745311	0.366008	-0.189652
ADCYAP1_+_904799.23-P1P2	0.108326	0.117825	0.113076	-0.0941427	0.0470962	-0.0235232	0.0907218	-0.0182949	0.0362135	0.164525	0.133211	0.148868
ADCYAP1_+_904824.23-P1P2	0.0563372	-0.37301	-0.158336	0.64814	0.402219	0.52518	0.145466	0.22067	0.183068	0.884262	-0.00787872	0.438192
ADCYAP1_+_904967.23-P1P2	-0.254173	-0.518223	-0.386198	0.413915	-0.491792	-0.0389382	-0.475113	0.0355781	-0.219767	0.0877095	0.111971	0.0998403
ADCYAP1R1_-_31092299.23-P1P2	0.212502	0.117793	0.165148	0.0534851	0.626806	0.340145	0.142176	-0.259074	-0.0584492	-0.0333581	-0.299443	-0.166401
ADCYAP1R1_+_31092317.23-P1P2	0.0460825	0.045575	0.0458287	-0.392967	0.329608	-0.0316793	0.830844	0.316065	0.573454	-0.107993	0.1251	0.00855358
ADCYAP1R1_+_31092343.23-P1P2	0.337108	-0.195223	0.0709425	0.474225	-0.652831	-0.0893032	-0.581542	0.5591	-0.0112211	-0.117489	0.174501	0.028506
ADCYAP1R1_+_31092380.23-P1P2	-0.0303711	-0.527034	-0.278702	0.112809	0.0754902	0.0941494	-0.336088	-0.547508	-0.441798	-0.117055	-0.146166	-0.131611
ADCYAP1R1_+_31092421.23-P1P2	-0.0418794	0.334611	0.146366	0.668534	0.181348	0.424941	0.69801	-0.44578	0.126115	-0.362591	-0.552556	-0.457574
ADD1_-_2845596.23-P1P2	0.402346	-0.277086	0.0626298	0.349601	-0.383095	-0.0167471	0.0465104	0.138147	0.0923285	0.0720355	0.230942	0.151489
ADD1_-_2845605.23-P1P2	-0.28914	0.23097	-0.0290852	1.00527	-0.583473	0.210897	0.40516	-0.863669	-0.229255	0.0176496	-0.362271	-0.172311
ADD1_-_2845697.23-P1P2	-0.221067	0.270813	0.0248732	-0.0625128	0.0592308	-0.00164103	0.229087	0.488302	0.358695	0.212582	0.22886	0.220721
ADD1_-_2845997.23-P1P2	-0.141491	-0.137426	-0.139459	0.276307	0.341778	0.309043	0.409307	-0.430668	-0.0106806	-0.271247	0.171474	-0.0498864
ADD1_+_2846015.23-P1P2	-0.0604079	0.178841	0.0592166	-0.101682	0.205062	0.0516901	-0.00951082	-0.311421	-0.160466	-0.121071	0.190201	0.0345651
ADD2_-_70994876.23-P1P2	-0.0149851	-0.00723002	-0.0111076	-0.0581447	0.0664723	0.0041638	0.228686	-0.117205	0.0557402	-0.17425	0.10441	-0.0349196
ADD2_+_70995010.23-P1P2	0.0276421	-0.0646171	-0.0184875	0.0950648	-0.2619	-0.0834177	0.313253	0.0138568	0.163555	-0.493111	-0.12468	-0.308895
ADD2_+_70995142.23-P1P2	0.133191	-0.216607	-0.0417081	0.19233	0.035172	0.113751	0.547316	0.613449	0.580383	-0.409733	0.116624	-0.146554
ADD2_+_70995263.23-P1P2	0.0741986	0.375574	0.224886	-1.15603	0.423046	-0.366493	0.494941	0.0609762	0.277959	0.250676	-0.0291383	0.110769
ADD2_+_70995300.23-P1P2	-0.155608	0.188311	0.0163519	-1.03944	0.0568616	-0.491291	-0.343105	-0.160648	-0.251876	0.273462	-0.379038	-0.0527881
ADD3_-_111767767.23-P1P2	-0.00213992	-0.144585	-0.0733624	-0.602581	-0.260731	-0.431656	-0.00570845	-0.533368	-0.269538	-0.307947	-0.00822165	-0.158084
ADD3_-_111767783.23-P1P2	0.244243	0.0343381	0.13929	0.176687	0.323843	0.250265	-0.121673	0.193831	0.0360791	-0.196001	0.219603	0.0118008
ADD3_-_111767791.23-P1P2	0.103923	-0.0969343	0.0034944	-0.00557501	-0.170443	-0.0880092	-0.149895	-0.31429	-0.232092	0.102686	0.0114674	0.0570765
ADD3_+_111767932.23-P1P2	0.0142275	-0.0142094	9.04737e-06	0.0922296	0.576368	0.334299	0.858072	0.356213	0.607142	0.553872	-0.613938	-0.0300328
ADD3_+_111768327.23-P1P2	-0.381737	0.00221613	-0.18976	0.628684	-0.540479	0.0441027	0.142895	-0.799737	-0.328421	0.28697	0.258694	0.272832
ADGB_-_146920345.23-P1P2	-0.22186	0.094609	-0.0636253	0.388822	-0.0605335	0.164144	0.255059	0.223662	0.239361	0.368242	0.227543	0.297893
ADGB_-_146920535.23-P1P2	-0.0685435	-0.22248	-0.145512	-0.310403	-0.114243	-0.212323	0.0246469	0.484012	0.254329	-0.0018085	-0.608489	-0.305149
ADGB_+_146920153.23-P1P2	0.407519	-0.00355361	0.201983	0.0269892	0.0459128	0.036451	-0.349041	0.202076	-0.0734824	0.0987277	0.262903	0.180816
ADGB_+_146920457.23-P1P2	-0.348002	-0.183503	-0.265752	0.187771	0.552132	0.369951	-0.244576	-0.380541	-0.312559	0.151208	0.0929411	0.122075
ADGB_+_146920504.23-P1P2	0.0837864	-0.0748932	0.0044466	-0.417012	-0.0704109	-0.243712	-0.0437272	0.517455	0.236864	-1.07406	0.344676	-0.364692
ADH1A_-_100211701.23-P1P2	-0.0313903	-0.246896	-0.139143	0.00371202	-0.0939278	-0.0451079	-0.288371	0.109907	-0.0892318	0.053358	0.15051	0.101934
ADH1A_-_100211816.23-P1P2	-0.150832	0.0693779	-0.0407269	-0.0500448	-0.877204	-0.463624	0.40096	0.0466684	0.223814	0.705427	0.174631	0.440029
ADH1A_-_100212118.23-P1P2	0.0803531	-0.359538	-0.139592	-0.143243	-0.603865	-0.373554	0.0544191	0.386571	0.220495	-0.15682	0.24022	0.0416999
ADH1A_-_100212162.23-P1P2	0.0701492	0.111093	0.090621	0.351948	0.0471188	0.199533	0.0736382	-0.415833	-0.171097	-0.133528	-0.0987109	-0.11612
ADH1A_+_100212126.23-P1P2	0.119766	-0.136829	-0.00853171	-0.245826	-0.52106	-0.383443	-0.00492889	-0.11421	-0.0595695	-0.182171	-0.0837304	-0.132951
ADH1B_-_100242120.23-P1P2	0.350815	0.147752	0.249284	0.130728	-0.244936	-0.0571041	-0.239483	-0.0667932	-0.153138	0.246096	-0.300456	-0.0271798
ADH1B_-_100242280.23-P1P2	-0.56844	0.14536	-0.21154	-0.0124725	-0.0138192	-0.0131458	-0.243135	-0.770852	-0.506994	-0.000692076	-0.382983	-0.191837
ADH1B_-_100242333.23-P1P2	0.199641	-0.153077	0.0232816	-0.989059	-0.178538	-0.583799	-0.794625	-0.012902	-0.403763	0.839651	0.189867	0.514759
ADH1B_+_100242040.23-P1P2	-0.284887	-0.23904	-0.261963	-0.376918	-0.515137	-0.446027	-0.710585	0.231563	-0.239511	-0.347976	0.566285	0.109155
ADH1B_+_100242511.23-P1P2	0.181167	-0.0238323	0.0786675	0.657361	0.325692	0.491527	0.00161167	-0.354319	-0.176354	-0.003886	-0.268644	-0.136265
ADH1C_-_100273471.23-P1P2	0.0967241	0.138866	0.117795	-0.182212	-1.24692	-0.714565	-0.273959	-0.015756	-0.144857	-0.00130507	0.150561	0.0746278
ADH1C_-_100273518.23-P1P2	0.0103003	-0.253522	-0.121611	-1.11769	0.317612	-0.400038	0.383594	-0.362597	0.0104987	0.0117506	-0.0499907	-0.01912
ADH1C_-_100273879.23-P1P2	0.00204125	0.175114	0.0885778	0.530293	-0.513048	0.00862283	-0.178263	-0.244648	-0.211455	-0.786474	-0.19581	-0.491142
ADH1C_-_100273923.23-P1P2	0.0354407	-0.0781026	-0.021331	-0.121556	0.0215126	-0.0500219	0.342192	0.0436237	0.192908	0.205133	-0.317337	-0.0561019
ADH1C_+_100273655.23-P1P2	0.093887	0.0305751	0.062231	0.985238	-0.0237245	0.480757	0.532142	-0.89046	-0.179159	-0.201376	-0.0214673	-0.111422
ADH4_-_100065227.23-P1P2	-0.104963	-0.168425	-0.136694	-0.542543	0.583637	0.0205469	-1.04709	0.0203455	-0.513374
ADH4_+_100065429.23-P1P2	0.0198864	0.074057	0.0469717	0.0406238	-0.299851	-0.129614	0.0999029	0.148564	0.124234	-0.437278	-0.0129416	-0.22511
ADH4_+_100065433.23-P1P2	-0.0251817	-0.00130992	-0.0132458	-0.659937	0.304634	-0.177652	0.0519956	0.0141611	0.0330783	0.223092	-0.0643183	0.0793866
ADH4_+_100065444.23-P1P2	0.0276967	0.105497	0.066597	0.603479	-0.402487	0.100496	0.494388	0.0753119	0.28485	0.437447	0.122677	0.280062
ADH4_+_100065450.23-P1P2	0.0475313	0.39306	0.220296	-0.203233	-0.116392	-0.159812	0.0583169	0.204742	0.131529	0.590549	0.547274	0.568912
ADH5_-_100009831.23-P1P2	0.0769637	0.333525	0.205244	-0.0397075	-0.406457	-0.223082	0.698145	0.93227	0.815207	0.0584859	0.184722	0.121604
ADH5_+_100009684.23-P1P2	-0.184242	0.0560465	-0.0640978	0.362731	-0.438143	-0.0377062	0.191558	-0.0256726	0.0829429	-0.484207	0.00650926	-0.238849
ADH5_+_100009798.23-P1P2	0.05198	0.15528	0.10363	-0.395851	0.0985484	-0.148651	-0.268408	-0.000332457	-0.13437	-1.18188	-0.617073	-0.899478
ADH5_+_100009821.23-P1P2	0.0060245	-0.426124	-0.21005	-0.532828	-0.000415522	-0.266622	0.425573	0.239998	0.332786	0.116872	0.174618	0.145745
ADH5_+_100009838.23-P1P2	0.299001	-0.0781916	0.110405	-0.780477	1.1304	0.17496	-0.167857	0.162699	-0.00257865	-0.0348179	-0.0223299	-0.0285739
ADH6_-_100140386.23-P1P2	0.0813007	-0.0295022	0.0258992	0.72021	-0.573755	0.0732274	-0.14141	-0.230194	-0.185802	0.187694	0.00621872	0.0969562
ADH6_-_100140394.23-P1P2	0.0928091	0.206948	0.149878	-0.365519	-0.154535	-0.260027	0.338047	0.176195	0.257121	0.543832	-0.00874802	0.267542
ADH6_-_100140413.23-P1P2	-0.123918	0.162294	0.0191877	-0.213679	-0.400022	-0.306851	-0.251639	-0.076855	-0.164247	0.114742	-0.656765	-0.271012
ADH6_+_100140186.23-P1P2	0.180437	-0.00290825	0.0887644	-0.277518	-0.233348	-0.255433	-0.178433	-0.29516	-0.236796	-0.738949	-0.284159	-0.511554
ADH6_+_100140286.23-P1P2	-0.252792	-0.127153	-0.189972	0.138824	-0.0698492	0.0344873	0.2249	0.41589	0.320395	0.425848	0.0364715	0.23116
ADH7_-_100356092.23-P1P2	0.107562	0.0948074	0.101185	-0.0883293	0.255884	0.0837774	-0.20348	0.0611322	-0.0711739	0.357739	0.100816	0.229278
ADH7_+_100355983.23-P1P2	-0.0253415	0.07575	0.0252042	-0.0168041	0.114803	0.0489995	-0.204373	-0.383382	-0.293877	-0.105423	-0.0318955	-0.068659
ADH7_+_100356142.23-P1P2	0.0892331	-0.27373	-0.0922485	1.02316	-0.638102	0.192531	-0.565166	-0.0590212	-0.312094	0.113971	-0.159346	-0.0226873
ADH7_+_100356385.23-P1P2	-0.0461008	0.198821	0.0763602	0.259925	-0.14114	0.0593924	0.232176	-0.762333	-0.265079	-0.684352	0.499116	-0.092618
ADH7_+_100356481.23-P1P2	0.141544	-0.0495042	0.04602	0.0832453	-0.166552	-0.0416531	0.17812	0.262947	0.220533	0.0445548	0.227771	0.136163
ADHFE1_-_67344732.23-P1P2	0.128137	-0.0864298	0.0208534	-0.357188	-0.525633	-0.441411	-0.36634	0.181481	-0.0924295	0.660681	0.14811	0.404396
ADHFE1_-_67344792.23-P1P2	0.22262	-0.194323	0.0141487	0.0990028	0.218496	0.15875	-0.112832	-0.343419	-0.228125	-0.454153	0.243548	-0.105303
ADHFE1_-_67345102.23-P1P2	-0.00850271	-0.0341547	-0.0213287	-0.566545	0.266778	-0.149884	-0.396263	0.0218913	-0.187186	-0.0954529	0.538721	0.221634
ADHFE1_+_67344685.23-P1P2	-0.00905934	0.0231082	0.00702444	-1.08746	-0.163825	-0.625643	0.435131	0.019641	0.227386	-0.120065	0.136497	0.00821614
ADHFE1_+_67344765.23-P1P2	0.0600334	-0.266148	-0.103057	-0.332398	0.15979	-0.0863039	-0.377388	0.537637	0.0801243	0.0419742	-0.0202633	0.0108555
ADI1_-_3523067.23-P1P2	-0.034791	-0.0663137	-0.0505523	0.258911	0.00631408	0.132613	0.192114	0.314947	0.253531	-0.326616	-0.260883	-0.29375
ADI1_-_3523293.23-P1P2	-0.154183	0.125034	-0.0145747	0.687526	-0.361663	0.162932	-0.284805	-0.327899	-0.306352	0.0404703	-0.53998	-0.249755
ADI1_-_3523313.23-P1P2	-0.166484	-0.0650133	-0.115749	-0.613951	-0.465871	-0.539911	0.0302798	0.0406218	0.0354508	-0.127666	-0.201654	-0.16466
ADI1_+_3523254.23-P1P2	-0.226813	0.229538	0.0013626	0.17927	0.524312	0.351791	0.0235283	0.266137	0.144833	0.0760177	-0.100132	-0.0120572
ADI1_+_3523275.23-P1P2	-0.126664	0.140101	0.00671833	-0.866516	-0.140238	-0.503377	-0.324628	0.216655	-0.0539865	-0.339457	-0.329687	-0.334572
ADIG_+_37209880.23-P1P2	0.3066	-0.101424	0.102588	-0.327286	0.249468	-0.0389094	-0.447403	0.0568964	-0.195253	0.395711	-0.0168478	0.189431
ADIG_+_37209891.23-P1P2	-0.318436	0.144065	-0.0871856	-0.00375091	0.0245398	0.0103944	0.51137	0.198021	0.354695	-0.0202681	0.160724	0.0702282
ADIG_+_37209902.23-P1P2	-0.191622	0.105282	-0.0431701	-0.135648	-0.452759	-0.294204	0.240704	0.438735	0.339719	0.265449	-0.287967	-0.0112589
ADIG_+_37209911.23-P1P2	-0.0762347	0.296975	0.11037	-0.00481909	-0.107072	-0.0559454	-0.390364	0.204349	-0.0930076	-0.309308	0.284103	-0.0126023
ADIG_+_37210368.23-P1P2	0.165887	0.375664	0.270775	0.290638	-0.498012	-0.103687	-0.0635074	0.157803	0.047148	0.0685374	-0.924328	-0.427895
ADIPOQ_-_186560537.23-P1P2	0.0653396	0.0447666	0.0550531	0.0780032	-0.120933	-0.0214649	-0.423803	0.114074	-0.154865	-0.00944317	-0.0898526	-0.0496479
ADIPOQ_-_186560924.23-P1P2	0.194228	-0.047689	0.0732695	0.120057	0.365072	0.242564	0.385127	0.294674	0.3399	-0.328119	0.11783	-0.105145
ADIPOQ_+_186560448.23-P1P2	-0.211688	0.0934413	-0.0591232	-0.0440603	-0.592173	-0.318116	0.0403792	-0.673228	-0.316425	0.401399	0.296885	0.349142
ADIPOQ_+_186560496.23-P1P2	0.180355	0.285127	0.232741	-0.127506	0.835686	0.35409	-0.203	0.354521	0.0757602	-0.0351465	0.102054	0.0334539
ADIPOQ_+_186560526.23-P1P2	0.341814	0.205033	0.273424
ADIPOR1_-_202926990.23-P1P2	-0.207769	-0.296716	-0.252242	0.677505	-0.684559	-0.00352688	-0.68352	-0.127866	-0.405693
ADIPOR1_-_202927375.23-P1P2	-0.0163725	-0.160702	-0.0885371	0.364347	-0.0538487	0.155249	-1.00254	0.60188	-0.200329	0.216027	1.18712	0.701575
ADIPOR1_+_202926923.23-P1P2	0.355555	-0.493586	-0.0690159	0.457457	-0.0234248	0.217016	0.466912	0.0427962	0.254854	-0.012026	0.00183644	-0.00509478
ADIPOR1_+_202926993.23-P1P2	0.114303	-0.314341	-0.100019	0.807954	-0.115364	0.346295	-0.187971	0.548324	0.180177	0.690394	0.346904	0.518649
ADIPOR1_+_202927394.23-P1P2	0.0445344	0.0383007	0.0414176	0.345555	-0.0633435	0.141106	0.228698	-0.439855	-0.105578	0.0653251	0.369988	0.217656
ADIPOR2_-_1800242.23-P1P2	-0.1389	-0.231231	-0.185066	0.235763	0.350888	0.293325	-0.341455	-0.62802	-0.484738	-0.291755	-0.173668	-0.232711
ADIPOR2_-_1800250.23-P1P2	0.0428128	0.0629125	0.0528627	0.257702	0.14417	0.200936	-0.100554	-0.224985	-0.16277	-0.135567	-0.424121	-0.279844
ADIPOR2_-_1800256.23-P1P2	0.0919723	0.442251	0.267112	-1.00953	-0.527493	-0.768513	0.336396	0.0108286	0.173612	-0.451958	0.157099	-0.147429
ADIPOR2_-_1800278.23-P1P2	0.23139	-0.0254508	0.10297	0.678145	-0.0156181	0.331263	-0.126821	0.0455297	-0.0406457	0.172874	-1.20885	-0.517988
ADIPOR2_+_1800595.23-P1P2	-0.486412	0.181274	-0.152569	-0.330999	-0.182496	-0.256748	-0.247514	0.554324	0.153405	0.0116747	0.152895	0.0822847
ADIRF_-_88728314.23-P1P2	0.120084	-0.448598	-0.164257	0.45586	-0.381051	0.0374046	-0.492949	-0.639446	-0.566198	-1.27826	0.432887	-0.422688
ADIRF_-_88728503.23-P1P2	-0.198793	0.0972539	-0.0507695	0.288216	-0.0627597	0.112728	-0.255044	-0.289734	-0.272389	-0.0776176	0.0339811	-0.0218182
ADIRF_-_88728567.23-P1P2	0.177336	0.0730677	0.125202	0.442703	0.575108	0.508905	0.307248	0.0012522	0.15425	-0.275826	0.0656535	-0.105086
ADIRF_-_88728681.23-P1P2	0.229671	0.130156	0.179914	-0.84587	-0.0724342	-0.459152	0.379655	-0.0388483	0.170403	-0.0851989	0.387405	0.151103
ADIRF_+_88728033.23-P1P2	-0.0225385	-0.155732	-0.0891354	-0.341993	0.0299007	-0.156046	-0.262812	0.685823	0.211505	-0.162533	0.272291	0.0548789
ADK_-_75911021.23-P2	-0.086135	-0.0432422	-0.0646886	-0.325014	0.695103	0.185045	-0.217995	-0.246553	-0.232274	-0.0969867	0.573756	0.238385
ADK_-_75911025.23-P2	-0.202314	0.2575	0.0275931	-0.0135061	-0.185326	-0.0994163	0.403435	-0.228195	0.0876202	0.973831	0.71728	0.845556
ADK_-_75911437.23-P2	-0.150277	0.0485806	-0.050848	-0.0777804	0.15468	0.0384498	0.251016	-0.0179034	0.116556	-0.267295	0.272413	0.00255942
ADK_-_75936578.23-P1	-0.160204	0.113916	-0.0231438	-0.0750597	0.277565	0.101253	-0.198928	0.527102	0.164087	0.314678	-0.0608329	0.126923
ADK_+_75911404.23-P2	0.0762468	-0.320892	-0.122323	-0.457507	0.256612	-0.100447	-0.180522	-1.0218	-0.601163	-0.231294	-0.258886	-0.24509
ADK_+_75911444.23-P2	0.219418	0.0454747	0.132446	-0.269016	-0.0517369	-0.160377	0.053228	-0.110913	-0.0288426	-0.224404	0.3063	0.0409477
ADK_+_75936517.23-P1	0.0126749	0.0159992	0.014337	-0.593169	0.0153496	-0.28891	-0.576292	0.0491789	-0.263557	1.07734	0.020011	0.548677
ADK_+_75936538.23-P1	0.144778	0.0491408	0.0969592	-0.339045	-0.11798	-0.228513	-0.255984	0.321003	0.0325093	-0.500614	-0.0970199	-0.298817
ADK_+_75936570.23-P1	0.0997635	0.172118	0.135941	-1.3499	0.197221	-0.576339	0.139534	0.224805	0.182169	0.769076	0.547056	0.658066
ADK_+_75936748.23-P1	0.904142	0.582268	0.743205	0.589907	-0.0041162	0.292895	1.06958	0.324953	0.697264	1.2253	0.431388	0.828347
ADM_-_10327037.23-P1P2	-0.198344	-0.035421	-0.116882	-0.722123	-0.538533	-0.630328	-0.686871	-0.73277	-0.70982	-0.397802	-0.0565741	-0.227188
ADM_+_10326660.23-P1P2	-0.136333	-0.0270237	-0.0816786	0.426788	0.103662	0.265225	-0.288865	0.0311756	-0.128845	-0.316708	-0.0813653	-0.199037
ADM_+_10327266.23-P1P2	0.208619	-0.143186	0.0327164	-0.107721	0.224549	0.0584142	-0.249887	0.0354166	-0.107235	0.345209	0.114576	0.229893
ADM_+_10327276.23-P1P2	-0.202863	0.182349	-0.010257	0.565292	-0.374473	0.0954096	-0.695289	-0.745802	-0.720546	0.44171	-0.230082	0.105814
ADM_+_10327290.23-P1P2	0.393154	-0.116895	0.13813	-1.34192	0.555023	-0.393449	-0.203536	-0.13653	-0.170033	0.46453	-0.501446	-0.0184578
ADM2_-_50920028.23-P1P2	0.191584	-0.242982	-0.0256991	-0.218909	-0.445093	-0.332001	-0.446701	0.932897	0.243098	0.145754	0.535998	0.340876
ADM2_+_50920011.23-P1P2	0.215073	-0.299726	-0.0423263	0.858419	0.290015	0.574217	0.406167	-0.136269	0.134949	-0.456318	0.0775785	-0.18937
ADM2_+_50920227.23-P1P2	-0.468708	0.0098058	-0.229451	-0.302125	-0.0276209	-0.164873	0.201056	0.356339	0.278698	0.0695188	-0.274747	-0.102614
ADM2_+_50920298.23-P1P2	0.427728	0.0409392	0.234334	-0.175695	-0.365531	-0.270613	0.176816	-0.150669	0.0130733	-0.448814	-0.409991	-0.429403
ADM2_+_50920473.23-P1P2	-0.063214	0.0639407	0.000363347	-0.306857	-0.180396	-0.243626	-0.0680185	0.37526	0.153621	-0.312352	-0.0212504	-0.166801
ADM5_-_50191704.23-P1P2	-0.080872	-0.0338948	-0.0573834	-1.03398	0.0123316	-0.510826	-0.159713	-0.076871	-0.118292	-0.166956	-0.3849	-0.275928
ADM5_+_50191684.23-P1P2	0.0286336	0.368386	0.19851	-0.104024	-0.263297	-0.183661	0.0848141	-0.127354	-0.0212701	0.135789	0.258609	0.197199
ADM5_+_50191838.23-P1P2	-0.319681	-0.0580014	-0.188841	-0.405654	0.0642211	-0.170717	-0.265582	-0.449133	-0.357357	-0.226707	-0.76403	-0.495368
ADM5_+_50191862.23-P1P2	0.408292	-0.228658	0.089817	0.0350773	0.299674	0.167375	-0.207362	-0.430141	-0.318751	-0.923926	-0.690554	-0.80724
ADM5_+_50191867.23-P1P2	0.096396	0.0666711	0.0815336	-0.48671	-0.390155	-0.438433	0.341727	-0.0291109	0.156308	-0.433815	-0.236643	-0.335229
ADNP_-_49547603.23-P1P2	-0.0908191	0.00846437	-0.0411774	0.269074	-0.333475	-0.0322008	-0.0548714	0.30153	0.12333	0.190013	0.196522	0.193267
ADNP_-_49547651.23-P1P2	-0.499405	-0.577681	-0.538543	0.257053	0.158597	0.207825	0.342664	-0.316707	0.0129787	0.725797	-0.578566	0.0736155
ADNP_-_49547707.23-P1P2	0.0196912	-0.218601	-0.0994547	-0.645289	0.307605	-0.168842	0.50121	-0.0185616	0.241324	0.555198	-0.0674962	0.243851
ADNP_-_49547964.23-P1P2	0.0548094	0.0565965	0.055703	0.335493	0.00215056	0.168822	0.0600172	0.220979	0.140498	0.334958	0.221124	0.278041
ADNP_+_49547892.23-P1P2	-0.102652	-0.144459	-0.123555	0.331926	-0.894906	-0.28149	-0.159389	0.660274	0.250443	0.406839	0.562633	0.484736
ADNP2_-_77867208.23-P1P2	-1.05354	-0.912324	-0.982934
ADNP2_-_77867536.23-P1P2	0.354754	-0.222231	0.0662614	-0.621713	-0.766376	-0.694045	-0.660503	-0.184954	-0.422729	0.374232	0.068818	0.221525
ADNP2_-_77867623.23-P1P2	0.119882	0.124075	0.121979	0.615686	-0.583865	0.0159107	0.519443	0.67621	0.597826	-0.144558	-0.0520922	-0.0983249
ADNP2_+_77867421.23-P1P2	0.253433	0.146139	0.199786	-0.260973	0.192293	-0.0343401	-0.722131	-0.17699	-0.44956	-0.104315	1.00408	0.449881
ADNP2_+_77867603.23-P1P2	0.0612208	0.0646764	0.0629486	0.329107	-0.300129	0.0144887	-0.302032	-0.250529	-0.27628	-0.236073	-0.540432	-0.388252
ADO_-_64564623.23-P1P2	0.394375	-0.0349178	0.179729	-1.07069	-0.301597	-0.686146	0.421037	0.355991	0.388514	0.272185	-0.0429515	0.114617
ADO_-_64564781.23-P1P2	0.155663	-0.0320062	0.0618285	0.490183	0.105166	0.297674	-0.335408	0.070719	-0.132344	-0.101003	-0.0714834	-0.0862433
ADO_-_64565135.23-P1P2	-0.138721	0.277404	0.0693412	-0.280218	0.241617	-0.0193005	0.320726	-0.286595	0.0170652	0.355452	-0.316718	0.019367
ADO_+_64565053.23-P1P2	0.0826246	-0.196607	-0.056991	0.000327935	-0.0412197	-0.0204459	0.0657792	0.110356	0.0880676	-0.0118427	-0.0859885	-0.0489156
ADO_+_64565065.23-P1P2	-0.0220431	-0.0482393	-0.0351412	0.117439	0.506854	0.312146	-0.133219	0.317097	0.0919389	0.146187	0.442804	0.294495
ADORA1_-_203096974.23-P1P2	0.042048	0.0229461	0.0324971	-0.349763	0.296173	-0.0267953	-0.336325	0.0893575	-0.123484	0.231563	-0.140974	0.0452944
ADORA1_+_203096891.23-P1P2	-0.263619	-0.228637	-0.246128	-0.319206	0.300286	-0.00945976	0.233545	0.470339	0.351942	0.333299	-0.04318	0.145059
ADORA1_+_203097450.23-P1P2	-0.228041	-0.107016	-0.167529	0.289941	0.226715	0.258328	-0.0728263	-0.466389	-0.269608	-0.17458	-0.499226	-0.336903
ADORA1_+_203097472.23-P1P2	0.223134	0.140441	0.181787	-0.330881	-0.195321	-0.263101	0.0657221	0.113412	0.0895673	-0.10493	0.0171753	-0.0438772
ADORA1_+_203097506.23-P1P2	0.26579	-0.454312	-0.094261	-0.323036	0.537833	0.107399	-0.437328	-0.592367	-0.514848	0.655764	0.822258	0.739011
ADORA2A_-_24819888.23-P1P2	-0.154494	0.116428	-0.019033	-0.120243	0.189119	0.0344377	0.0758937	-0.19926	-0.0616831	-0.146117	-0.0898526	-0.117985
ADORA2A_-_24819903.23-P1P2	-0.0466634	0.338095	0.145716	-0.159444	-0.394263	-0.276853	-1.07425	-0.92525	-0.999752	-0.301859	0.520525	0.109333
ADORA2A_-_24819947.23-P1P2	-0.341126	-0.317972	-0.329549	0.235064	-0.067726	0.0836692	0.065414	-0.0448838	0.0102651	0.517723	0.0597413	0.288732
ADORA2A_-_24820281.23-P1P2	0.0621781	0.191797	0.126988	0.0352595	-0.614931	-0.289836	0.153794	0.314507	0.23415	-0.0337512	-0.0626506	-0.0482009
ADORA2A_+_24820308.23-P1P2	-0.0890691	-0.0407676	-0.0649183	0.601738	0.20629	0.404014	0.25893	-0.27475	-0.0079097	-0.123646	0.715632	0.295993
ADORA2B_-_15848659.23-P1P2	-0.193171	0.171086	-0.0110425	0.257569	-0.0507954	0.103387	0.43922	0.652633	0.545927	-0.00814247	-0.0142776	-0.01121
ADORA2B_-_15848791.23-P1P2	0.256565	-0.16348	0.0465426	0.938764	-0.217544	0.36061	-0.956896	-0.915727	-0.936312	-0.0305809	0.738139	0.353779
ADORA2B_-_15848949.23-P1P2	-0.0724714	0.190735	0.0591316	-0.486327	-0.319391	-0.402859	0.36909	0.310955	0.340022	0.642051	0.114089	0.37807
ADORA2B_+_15848686.23-P1P2	-0.059402	0.0494018	-0.00500012	0.0543326	0.811533	0.432933	0.261918	0.557038	0.409478	0.517723	-0.28235	0.117686
ADORA2B_+_15848965.23-P1P2	-0.0593839	0.110202	0.0254089	-0.142692	-0.0607337	-0.101713	0.576841	0.948056	0.762448	0.616565	0.12206	0.369313
ADORA3_-_112046251.23-P2	0.0363359	0.543529	0.289932	0.617411	0.22441	0.420911	-0.0647522	-0.07538	-0.0700661	0.517723	0.0492984	0.283511
ADORA3_+_112031013.23-P1	0.130634	-0.306044	-0.0877047	-0.264312	-0.611055	-0.437684	0.555946	0.0224502	0.289198	0.213613	-0.0263654	0.0936237
ADORA3_+_112031386.23-P1	-0.1485	-0.0770024	-0.112751	0.127465	0.125307	0.126386	-0.0993132	0.281186	0.0909365	-0.520987	0.346798	-0.0870945
ADORA3_+_112031407.23-P1	-0.33534	0.116007	-0.109666	-0.210246	-0.0120689	-0.111158	0.165196	-0.940115	-0.38746	0.497616	-0.46858	0.0145178
ADORA3_+_112031411.23-P1	-0.149532	-0.00660224	-0.0780669	0.857337	-0.0355941	0.410871	-0.664969	-0.523315	-0.594142	-0.732055	0.23476	-0.248647
ADORA3_+_112031418.23-P1	-0.132759	0.0613179	-0.0357204	0.415637	0.313739	0.364688	-0.0415084	0.159893	0.0591925	0.523913	-0.809442	-0.142765
ADORA3_+_112045890.23-P2	0.191734	-0.105668	0.0430332	-0.120088	-0.361366	-0.240727	0.479674	0.401049	0.440362	-0.332595	0.909115	0.28826
ADORA3_+_112046055.23-P2	0.122903	0.609908	0.366405	-0.25965	0.115741	-0.0719543	0.47896	-0.698825	-0.109933	0.500121	0.353436	0.426779
ADORA3_+_112046115.23-P2	-0.0371367	0.311518	0.13719	0.369175	-0.22066	0.0742573	-0.116875	0.185118	0.0341216	-0.118121	0.225273	0.0535763
ADORA3_+_112046284.23-P2	0.225514	-0.576396	-0.175441	0.380588	-0.148637	0.115975	0.0318765	0.0575389	0.0447077	-0.400128	-0.15276	-0.276444
ADPGK_-_73075645.23-P1P2	-0.28129	-0.212435	-0.246863	0.00970369	0.596493	0.303099	0.527444	-0.0317532	0.247845	0.438735	-0.319375	0.0596802
ADPGK_+_73075721.23-P1P2	-0.306992	0.302833	-0.00207977	0.282817	-0.705292	-0.211237	0.135786	0.919559	0.527672	0.323813	-0.142904	0.0904548
ADPGK_+_73076060.23-P1P2	-0.241235	0.0254441	-0.107895	0.599784	-0.71746	-0.0588381	1.03874	-0.0173037	0.510717	-0.0421673	0.0810298	0.0194312
ADPGK_+_73076066.23-P1P2	-0.0217396	-0.256429	-0.139084	-0.102374	-0.0196687	-0.0610211	-0.0359987	0.0453304	0.00466583	0.614709	-0.829124	-0.107208
ADPGK_+_73076082.23-P1P2	-0.648462	0.719606	0.0355722	0.450699	0.439055	0.444877	0.158581	1.15066	0.654621
ADPRH_+_119298367.23-P1P2	0.0860248	-0.0679855	0.00901968	0.474457	-0.868984	-0.197263	-0.426031	0.022901	-0.201565	-0.395434	-0.0675446	-0.231489
ADPRH_+_119298491.23-P1P2	-0.230526	0.189033	-0.0207469	-0.479844	-0.698289	-0.589067	0.218191	-0.0795319	0.0693293	-0.356091	0.0181439	-0.168974
ADPRH_+_119298604.23-P1P2	-0.105489	-0.048202	-0.0768454	0.438348	0.0103212	0.224335	-0.179748	0.249541	0.0348969	0.8084	-0.372516	0.217942
ADPRH_+_119298662.23-P1P2	-0.306515	0.609508	0.151497	-0.931205	-0.0433613	-0.487283	0.0765268	-0.786685	-0.355079	0.266184	-0.220876	0.0226544
ADPRH_+_119298740.23-P1P2	-0.0347552	-0.20115	-0.117952	0.692835	-0.844886	-0.0760258	0.153427	0.336786	0.245107	-0.488761	0.17005	-0.159355
ADPRHL1_-_114103032.23-P2	0.162418	-0.0500256	0.0561964	0.249294	0.0282329	0.138763	0.0630034	0.297925	0.180464	-0.418048	0.152396	-0.132826
ADPRHL1_-_114103049.23-P2	0.00158286	-0.133383	-0.0659002	0.638757	0.253605	0.446181	0.0756064	0.633611	0.354609	-0.458029	-0.299324	-0.378677
ADPRHL1_-_114103424.23-P2	-0.0495201	-0.290213	-0.169866	-0.220279	-0.634887	-0.427583	0.109842	-0.213575	-0.0518669	-0.0509375	-0.0951493	-0.0730434
ADPRHL1_-_114103435.23-P2	0.460903	-0.569348	-0.0542224	0.359653	-0.798034	-0.21919	-0.238719	0.256991	0.00913598	-0.255888	0.447029	0.0955703
ADPRHL1_+_114103395.23-P2	-0.269727	-0.0264313	-0.148079	0.532558	-0.0646627	0.233948	0.986766	-0.149247	0.418759	-0.325984	0.283418	-0.0212827
ADPRHL1_+_114107397.23-P1	-0.066876	0.0381613	-0.0143573	0.43686	-0.0884361	0.174212	0.171209	0.0375494	0.104379	-0.219242	0.02473	-0.0972562
ADPRHL1_+_114107429.23-P1	0.114236	-0.280394	-0.0830791	0.536616	0.673065	0.60484	0.233297	-0.201838	0.0157297	0.265088	0.0809153	0.173001
ADPRHL1_+_114107533.23-P1	0.10049	0.353023	0.226756	0.844038	-0.0891232	0.377457	-0.688248	-0.888887	-0.788568	-0.236403	0.0463531	-0.0950249
ADPRHL1_+_114107537.23-P1	-0.532989	0.429621	-0.0516841	-0.230865	-0.674387	-0.452626	-0.138794	-0.0764283	-0.107611	0.330668	-0.236037	0.0473156
ADPRHL1_+_114107772.23-P1	0.131419	-0.440709	-0.154645	0.345202	0.665562	0.505382	-0.567138	0.132994	-0.217072	-0.312352	0.313404	0.000526094
ADPRHL2_-_36554711.23-P1P2	-0.11946	-0.138041	-0.128751	0.250684	0.307982	0.279333	0.222074	-0.231594	-0.00475981	0.300058	0.0155255	0.157792
ADPRHL2_+_36554555.23-P1P2	-0.241338	-0.181191	-0.211264	0.00119661	-0.232788	-0.115796	-0.151039	-0.580427	-0.365733	-0.231498	-0.658894	-0.445196
ADPRHL2_+_36554875.23-P1P2	-0.128505	-0.0943787	-0.111442	0.0450211	0.36625	0.205636	0.240067	0.204664	0.222366	0.111924	0.541835	0.32688
ADPRHL2_+_36554891.23-P1P2	-0.122841	-0.0738264	-0.0983336	0.28415	0.136963	0.210557	-0.137193	-0.236657	-0.186925	-0.548263	0.252357	-0.147953
ADPRHL2_+_36554907.23-P1P2	0.000595043	0.236635	0.118615	-0.032091	-0.0698492	-0.0509701	-0.0731493	0.656648	0.291749	0.475543	-0.134131	0.170706
ADPRM_-_10600957.23-P1P2	0.0711994	0.405647	0.238423	-0.275882	-0.468203	-0.372043	-0.350163	-0.11665	-0.233407	-0.406701	0.455428	0.0243637
ADPRM_-_10600988.23-P1P2	-1.02926	0.497214	-0.266024	0.371987	-0.126564	0.122712	0.804317	0.755462	0.77989	-0.0441557	-0.302438	-0.173297
ADPRM_+_10600917.23-P1P2	-0.424169	0.071224	-0.176472	0.116168	0.616471	0.366319	-0.309107	-0.207368	-0.258238	-0.156645	0.121697	-0.017474
ADPRM_+_10600945.23-P1P2	0.454143	0.256509	0.355326	-0.136637	0.378913	0.121138	0.272971	-0.0641191	0.104426	0.0958482	0.0655615	0.0807049
ADPRM_+_10600958.23-P1P2	0.328352	0.600816	0.464584	-0.411869	0.24144	-0.0852143	-0.561924	0.0961017	-0.232911	-0.465203	-0.0527035	-0.258953
ADRA1A_-_26724311.23-P1P2	-0.216923	0.126696	-0.0451136	0.405902	-0.0942523	0.155825	-0.0320209	0.751645	0.359812	0.044418	-0.294923	-0.125253
ADRA1A_-_26724340.23-P1P2	0.162246	-0.0837019	0.0392719	-0.0713229	0.0406948	-0.015314	0.18694	0.412484	0.299712	-0.312352	0.152119	-0.0801162
ADRA1A_-_26724356.23-P1P2	0.122742	-0.0713289	0.0257065	-1.01176	-0.163943	-0.587849	0.273401	-0.90372	-0.315159	-0.132451	-0.406553	-0.269502
ADRA1A_-_26724373.23-P1P2	-0.031462	-0.250598	-0.14103	-0.215958	0.0176412	-0.0991584	0.43281	0.950468	0.691639	-0.0270054	-0.307612	-0.167309
ADRA1A_+_26724406.23-P1P2	-0.0931745	0.135746	0.0212859	-1.36228	-0.610625	-0.986451	0.00212224	0.732409	0.367266	0.0708368	-0.194703	-0.0619329
ADRA1B_-_159343504.23-P1P2	-0.271877	-0.148341	-0.210109	-0.00238034	0.2195	0.10856	-0.363462	-0.467184	-0.415323	-0.465363	0.46496	-0.000201877
ADRA1B_-_159343900.23-P1P2	0.397912	0.167558	0.282735	0.0739392	-0.418464	-0.172262	0.518442	0.030225	0.274333	-0.500389	-0.161645	-0.331017
ADRA1B_+_159343520.23-P1P2	0.0032093	-0.012872	-0.00483136	-0.439323	0.0741772	-0.182573	0.114894	0.0733845	0.0941395	-0.274146	0.067027	-0.103559
ADRA1B_+_159344209.23-P1P2	0.0867801	0.162356	0.124568	0.693655	-0.290864	0.201395	0.405674	-0.0978022	0.153936	-0.0696299	0.185164	0.0577669
ADRA1B_+_159344222.23-P1P2	0.227565	0.112223	0.169894				-0.044359	0.0335776	-0.00539071	-0.526946	0.69461	0.0838319
ADRA1D_-_4229164.23-P1P2	0.165322	-0.158805	0.00325857	-0.523706	-0.621844	-0.572775	0.458141	-0.220219	0.118961	-0.281835	-0.410146	-0.345991
ADRA1D_-_4229250.23-P1P2	0.0429903	0.193148	0.118069	-0.401451	0.506735	0.0526422	-0.113015	0.532188	0.209587	0.0198771	0.230892	0.125385
ADRA1D_-_4229495.23-P1P2	-0.0311653	-0.0421147	-0.03664	-0.202468	0.303609	0.0505707	-0.482199	-0.110109	-0.296154	-0.474802	-0.0615562	-0.268179
ADRA1D_-_4229926.23-P1P2	0.201725	0.156251	0.178988	-0.0644959	0.311083	0.123294	-0.555798	-0.141135	-0.348466	-0.603764	-0.392279	-0.498021
ADRA1D_+_4229485.23-P1P2	-0.0948747	-0.172736	-0.133805	0.00902206	0.549886	0.279454	0.661589	0.522874	0.592231	-0.329092	0.0703487	-0.129371
ADRA2A_-_112837142.23-P1P2	-0.325178	0.220042	-0.0525682	0.333798	0.00295614	0.168377	0.433494	-0.229744	0.101875	-0.600921	-0.342552	-0.471737
ADRA2A_-_112837201.23-P1P2	0.0746391	0.196182	0.135411	-0.331717	0.39036	0.0293217	-0.338404	-0.366442	-0.352423	-0.0868401	-0.0380972	-0.0624686
ADRA2A_-_112837216.23-P1P2	0.0424005	0.0485977	0.0454991	0.791044	-0.465724	0.16266	0.474475	0.458885	0.46668	0.127507	0.5015	0.314503
ADRA2A_-_112837238.23-P1P2	0.268749	-0.568196	-0.149723	0.306725	-0.287392	0.00966657	-0.0807423	0.179419	0.0493385	0.323836	0.185178	0.254507
ADRA2A_-_112837251.23-P1P2	-0.409879	-0.066322	-0.238101	-0.156987	-1.2748	-0.715892	-0.22772	-0.148819	-0.188269	-0.127727	0.308866	0.0905692
ADRA2B_-_96781873.23-P1P2	-0.409836	-0.14177	-0.275803	-0.789787	-0.551736	-0.670761	0.215016	0.349882	0.282449	0.402833	0.268497	0.335665
ADRA2B_-_96781894.23-P1P2	0.323944	-0.0938259	0.115059	-1.11928	-0.1009	-0.610091	0.0401322	-0.0180356	0.0110483	-0.179023	0.12717	-0.0259263
ADRA2B_-_96782243.23-P1P2	0.278205	-0.0367537	0.120726	-0.0246949	0.695554	0.33543	0.509672	-0.380478	0.0645967	0.398142	0.551458	0.4748
ADRA2B_-_96782246.23-P1P2	-0.057179	-1.19245	-0.624813	-0.991212	-0.390155	-0.690683				0.229319	-0.113437	0.0579411
ADRA2B_+_96781839.23-P1P2	0.17588	-0.16945	0.00321497	0.0873667	-0.360629	-0.136631	0.616432	-0.181153	0.217639	0.0839085	0.189519	0.136714
ADRA2C_-_3767700.23-P1P2	-0.0394863	-0.0593592	-0.0494228	0.403834	-0.0774575	0.163188	0.13164	-0.271402	-0.0698806	-0.856371	-0.609899	-0.733135
ADRA2C_-_3767888.23-P1P2	0.248464	0.255462	0.251963	-0.00338442	-0.687268	-0.345326	0.188739	0.834247	0.511493	0.351285	0.043661	0.197473
ADRA2C_+_3768074.23-P1P2	-0.191156	0.114566	-0.0382951	-0.441127	0.298054	-0.0715363	-0.649573	-0.915543	-0.782558	0.32392	-0.356994	-0.0165371
ADRA2C_+_3768082.23-P1P2	0.0812594	0.195392	0.138326	0.0707336	-0.543087	-0.236177	-0.567214	0.311125	-0.128045	0.168649	0.334364	0.251506
ADRA2C_+_3768098.23-P1P2	0.200626	0.303619	0.252123	0.0302957	0.968533	0.499415	0.258002	-0.10948	0.0742611	0.0364954	-0.161602	-0.0625531
ADRB1_-_115803895.23-P1P2	-0.165783	-0.0221562	-0.0939697	-0.753222	0.398569	-0.177326	-0.443757	-0.14116	-0.292458	0.148684	-0.101155	0.0237645
ADRB1_-_115804061.23-P1P2	0.206038	0.223238	0.214638	-0.501901	0.482646	-0.00962738	-0.510249	0.199965	-0.155142	-0.452529	-0.164349	-0.308439
ADRB1_-_115804069.23-P1P2	-0.119374	0.00692524	-0.0562246	0.391459	-1.00801	-0.308277	0.0240455	0.203307	0.113676	0.117675	-0.236244	-0.0592844
ADRB1_-_115804075.23-P1P2	0.111837	-0.16951	-0.0288365	-0.247087	-0.12688	-0.186984	0.0647989	0.328198	0.196499	0.225252	0.671543	0.448398
ADRB1_+_115804002.23-P1P2	0.204688	0.266986	0.235837	-0.0559844	-0.216733	-0.136358	-0.279594	-0.880229	-0.579911	-0.216456	-0.0220554	-0.119256
ADRB2_-_148206186.23-P1P2	-0.215489	-0.45525	-0.335369	0.271901	-0.950577	-0.339338	-0.174231	-0.22756	-0.200895	-0.247257	0.329346	0.0410444
ADRB2_-_148206207.23-P1P2	0.0131826	0.0958409	0.0545117	0.758626	-1.26453	-0.252954	0.635156	-0.212075	0.21154	0.118396	-0.54049	-0.211047
ADRB2_-_148206413.23-P1P2	-0.372733	0.0435228	-0.164605	-0.370424	0.656821	0.143199	-0.300198	-0.400905	-0.350552	-0.315583	-0.354639	-0.335111
ADRB2_+_148206220.23-P1P2	-0.0893557	-0.131413	-0.110385	-0.433071	-0.431261	-0.432166	-0.332405	0.942398	0.304996	-0.0319289	-0.0815533	-0.0567411
ADRB2_+_148206227.23-P1P2	-0.276686	-0.0865705	-0.181628	-0.867068	0.719476	-0.0737963	0.131913	-0.595468	-0.231777	-0.0840295	-0.00648637	-0.0452579
ADRB3_-_37822919.23-P1P2	-0.0166841	0.30052	0.141918	0.262341	-0.19256	0.0348909	0.110559	-0.185935	-0.0376881	-0.383381	0.10735	-0.138016
ADRB3_-_37823380.23-P1P2	0.132637	0.177288	0.154962	0.283151	0.408323	0.345737	0.378088	-0.631489	-0.1267	0.0072661	-0.095676	-0.044205
ADRB3_-_37823667.23-P1P2	-0.153772	-0.0385431	-0.0961577	-0.204464	0.46153	0.128533	0.113612	-0.172648	-0.029518	0.614979	0.281047	0.448013
ADRB3_-_37823742.23-P1P2	-0.600341	0.281269	-0.159536	0.291033	-0.0609859	0.115024	0.554503	0.18587	0.370186	0.302891	0.226294	0.264592
ADRB3_+_37822768.23-P1P2	0.0050777	-0.00240907	0.00133431	-0.638039	0.430918	-0.103561	-0.320333	-1.28919	-0.804759	-0.915386	-0.0914003	-0.503393
ADRBK1_-_67033953.23-P1P2	-0.0300454	-0.0794887	-0.0547671	-0.200571	-0.0756428	-0.138107	-0.184463	-0.433077	-0.30877	-0.192302	0.299178	0.053438
ADRBK1_-_67034001.23-P1P2	-0.0494772	-0.191378	-0.120427	0.402544	0.386843	0.394693	0.613524	0.285042	0.449283	0.168319	-0.17173	-0.00170547
ADRBK1_+_67033933.23-P1P2	-0.211595	-0.311732	-0.261664	0.118036	-0.131548	-0.00675561	-0.143946	-0.0885079	-0.116227	-0.26125	-0.28854	-0.274895
ADRBK1_+_67034195.23-P1P2	0.093887	-0.429363	-0.167738	0.281358	0.342922	0.31214	0.00388249	0.114717	0.0592997	0.430638	0.113212	0.271925
ADRBK1_+_67034566.23-P1P2	0.112578	-0.383487	-0.135455	0.565981	0.75528	0.660631	0.139144	0.0252534	0.0821989	0.218672	-0.0486015	0.0850352
ADRBK2_-_25960625.23-P1P2	0.105786	-0.400174	-0.147194	0.113207	-0.126232	-0.00651222	0.206078	-1.20672	-0.500323	0.0946707	0.281812	0.188241
ADRBK2_-_25960628.23-P1P2	-0.499315	-1.62807	-1.06369	-0.270003	-0.222033	-0.246018	0.241575	0.0910279	0.166302	0.160401	-0.718549	-0.279074
ADRBK2_-_25960707.23-P1P2	0.203191	-0.148153	0.0275187	0.10546	-0.228148	-0.0613443	0.510732	-0.0709369	0.219897	-0.592921	-0.254933	-0.423927
ADRBK2_-_25960854.23-P1P2	0.0773358	-0.252367	-0.0875156	-0.0211459	0.224079	0.101467	-0.11765	0.456012	0.169181	-0.149701	0.299059	0.0746786
ADRBK2_+_25960616.23-P1P2	0.189258	0.0528555	0.121057	0.722684	-0.605771	0.0584567	-0.158117	-0.0438283	-0.100973	-0.0825292	0.450133	0.183802
ADRM1_-_60878073.23-P1P2	-0.443933	0.0992794	-0.172327	0.219642	-0.136799	0.0414215	-0.197604	-0.620872	-0.409238	-0.19216	-0.14616	-0.16916
ADRM1_-_60878094.23-P1P2	0.140181	-0.288905	-0.0743623	-0.307072	1.26697	0.479947	0.0056291	0.290724	0.148176	-0.0233941	0.868683	0.422644
ADRM1_+_60877224.23-P1P2	-0.0468917	-0.269383	-0.158137	0.973597	-0.169655	0.401971	-0.765755	0.36393	-0.200912	0.410065	0.654441	0.532253
ADRM1_+_60878013.23-P1P2	-0.0155157	-0.176263	-0.0958894	-0.156091	0.253928	0.0489184	0.300066	0.135469	0.217768	0.0330398	0.026968	0.0300039
ADRM1_+_60878508.23-P1P2	0.108435	-0.0168479	0.0457937	0.180722	-0.431079	-0.125178	-0.221619	0.0329259	-0.0943465	0.436642	-0.0115261	0.212558
ADSL_-_40742556.23-P1P2	0.540143	0.291333	0.415738	-0.3046	0.268811	-0.0178944	-0.275847	0.434019	0.0790861	0.431567	0.933015	0.682291
ADSL_-_40742584.23-P1P2	0.329798	0.491059	0.410429	0.707435	0.593426	0.65043	1.22623	0.110721	0.668474	0.703078	0.170389	0.436733
ADSL_-_40742729.23-P1P2	0.0284131	-0.172851	-0.0722192	0.458827	0.706082	0.582455	0.36221	0.326359	0.344284	-0.209142	0.162421	-0.0233605
ADSL_-_40742737.23-P1P2	0.119574	0.230956	0.175265	0.939326	0.364159	0.651742	1.31563	1.02138	1.1685	0.275648	0.0950053	0.185327
ADSL_+_40742907.23-P1P2	-0.248099	-0.239395	-0.243747	-0.73894	0.272309	-0.233315	-0.38404	-0.459581	-0.421811	0.570941	-0.11514	0.227901
ADSS_-_244614690.23-P1P2	0.402783	0.432032	0.417408	0.123339	0.340335	0.231837	0.0520002	0.187576	0.119788	0.0589201	0.224486	0.141703
ADSS_-_244614820.23-P1P2	0.208094	-0.116179	0.0459575	-0.309307	0.0185849	-0.145361	-0.465728	0.601802	0.0680372	-0.0454906	-0.0795474	-0.062519
ADSS_-_244614958.23-P1P2	-0.123665	-0.40871	-0.266188	-0.0178656	0.489353	0.235744	0.464568	0.836091	0.650329	-0.0407136	0.0897228	0.0245046
ADSS_-_244615191.23-P1P2	0.163341	0.25009	0.206716	-0.544031	0.765685	0.110827	0.265961	0.188748	0.227355	0.261773	-0.123093	0.0693399
ADSS_+_244614826.23-P1P2	0.0351196	0.123136	0.0791278	0.192315	-0.276155	-0.04192	-0.210763	-0.475263	-0.343013	-0.137093	-0.128634	-0.132864
ADSSL1_-_105190591.23-P1P2	-0.131925	-0.101459	-0.116692	-0.426014	0.206518	-0.109748	-0.131321	-0.00538008	-0.0683503	-0.492693	-0.417604	-0.455149
ADSSL1_-_105190615.23-P1P2	0.235906	-0.217834	0.009036	-0.00263509	-0.031499	-0.017067	0.280354	-0.0396028	0.120376	-0.269531	-0.193214	-0.231372
ADSSL1_+_105190776.23-P1P2	-0.0433122	0.21379	0.0852388	0.390613	0.626331	0.508472	-0.150048	0.297452	0.0737021	0.166984	0.0656769	0.116331
ADSSL1_+_105190789.23-P1P2	-0.142341	-0.172915	-0.157628	-0.131377	-0.40825	-0.269813	-0.035181	-0.0878693	-0.0615251	0.317038	0.482146	0.399592
ADSSL1_+_105190984.23-P1P2	-0.225028	-0.278439	-0.251733	0.483405	0.0567718	0.270088	-0.369124	0.178889	-0.0951174	0.613495	-0.337203	0.138146
ADTRP_-_11778993.23-P1P2	-0.125568	0.407369	0.1409	-0.0759354	0.989365	0.456715	-0.15853	0.340496	0.0909828	0.158594	0.431388	0.294991
ADTRP_-_11779009.23-P1P2	0.136209	0.192542	0.164376	-0.143136	0.549127	0.202995	-0.141563	0.318814	0.0886253	0.39127	0.48934	0.440305
ADTRP_-_11779051.23-P1P2	0.131557	0.390552	0.261055	0.706484	0.0817408	0.394113	0.53996	-0.187171	0.176394	-0.310982	-0.132774	-0.221878
ADTRP_+_11779004.23-P1P2	-0.144529	-0.360108	-0.252318	-0.190125	-0.330038	-0.260081	0.374891	-0.187454	0.0937183	0.18275	0.0098483	0.0962992
ADTRP_+_11779041.23-P1P2	0.0415465	-0.101499	-0.0299763	0.339285	-0.18228	0.0785026	-0.0113996	-0.189467	-0.100433	-0.101429	0.0276158	-0.0369068
AEBP1_-_44144382.23-P1P2	0.127834	0.0343437	0.081089	0.183847	-0.177233	0.00330723	-0.0477626	-0.399117	-0.22344	0.72852	0.0771524	0.402836
AEBP1_+_44143999.23-P1P2	0.305156	0.0120732	0.158615	0.356108	-0.540608	-0.0922502	-0.235688	0.228663	-0.00351255	-0.20804	0.460896	0.126428
AEBP1_+_44144173.23-P1P2	0.263812	0.365086	0.314449	0.0763666	0.342994	0.20968	0.122232	0.256814	0.189523	0.537901	0.255374	0.396638
AEBP1_+_44144323.23-P1P2	-0.0506987	-0.193708	-0.122203	0.47722	-0.436749	0.0202356	-0.203989	0.0810648	-0.0614621	0.33777	-0.217482	0.0601443
AEBP1_+_44144374.23-P1P2	-0.0158244	0.396531	0.190354	1.20621	0.870289	1.03825	0.0209931	-0.574468	-0.276737	-0.280997	0.136497	-0.07225
AEBP2_-_19592882.23-P1P2	0.093887	0.107098	0.100493	-0.459779	0.434179	-0.0128002	0.43305	-0.141483	0.145783	-0.621399	-0.0933764	-0.357387
AEBP2_-_19593012.23-P1P2	0.112015	-0.4948	-0.191392	0.168578	-0.379366	-0.105394	0.0305974	0.157526	0.0940615	-0.410927	0.582251	0.0856621
AEBP2_+_19592640.23-P1P2	0.567451	-0.565485	0.000982698	0.472407	-0.450579	0.0109142	-0.20744	0.116694	-0.0453727	0.44702	0.793389	0.620204
AEBP2_+_19592658.23-P1P2	0.226622	-0.103917	0.0613526	0.196066	0.188705	0.192386	-0.288543	-0.567671	-0.428107	-0.22939	0.135167	-0.0471118
AEBP2_+_19592704.23-P1P2	0.183537	0.272882	0.22821	0.207025	-0.16783	0.0195974	0.0693619	0.187106	0.128234	0.0409867	-0.355554	-0.157284
AEN_-_89164591.23-P1P2	-0.0861213	0.219514	0.0666965	-0.691187	-0.795262	-0.743225	-0.236157	-0.255153	-0.245655	0.080187	-0.214975	-0.067394
AEN_-_89164606.23-P1P2	-0.261772	0.106304	-0.0777338	0.305193	0.340558	0.322875	0.20251	-0.574618	-0.186054	0.171948	-0.160987	0.00548051
AEN_-_89164638.23-P1P2	-0.392043	-0.0559271	-0.223985	0.49754	0.425359	0.461449	0.329505	-0.104628	0.112439	-0.0606773	0.137607	0.0384647
AEN_+_89164562.23-P1P2	-0.465733	-0.174181	-0.319957	0.177349	-0.665228	-0.24394	0.233736	-0.400471	-0.0833674	-0.0727563	0.250524	0.0888838
AEN_+_89164789.23-P1P2	0.189465	-0.0779361	0.0557643	-0.109251	-0.0366823	-0.0729664	0.663381	-0.160133	0.251624	0.0558915	0.706258	0.381075
AES_-_3061802.23-P1P2	-0.180576	0.214447	0.0169356	-0.137848	-0.232186	-0.185017	-0.055838	0.262491	0.103327	-0.864147	0.521991	-0.171078
AES_-_3062083.23-P1P2	-0.121529	0.265294	0.0718821	0.174046	-0.256909	-0.0414311	-0.0502064	0.361627	0.15571	-0.0862321	-0.107714	-0.096973
AES_-_3062139.23-P1P2	0.0231436	-0.198945	-0.0879006	-0.439732	0.411764	-0.0139843	0.0695275	0.131025	0.100276	-0.471935	-0.169504	-0.32072
AES_-_3062479.23-P1P2	0.340413	-0.18365	0.0783815	0.0395765	0.0747632	0.0571699	0.284112	0.113911	0.199011	0.784685	0.0507213	0.417703
AES_+_3061863.23-P1P2	-0.0641779	-0.0226175	-0.0433977	-0.585488	0.0268715	-0.279308	-0.292423	0.182883	-0.0547703	0.0755495	0.17607	0.12581
AFAP1_-_7941481.23-P1P2				1.18197	0.298953	0.740462	-0.0620784	0.407369	0.172645
AFAP1_-_7941491.23-P1P2	0.923157	-0.31184	0.305658	0.94666	1.19206	1.06936	-0.366151	-0.0476685	-0.20691	0.081624	-0.267442	-0.0929092
AFAP1_+_7941011.23-P1P2	0.093887	-0.03942	0.0272335	0.123883	0.265843	0.194863	-0.422702	0.0647165	-0.178993	-0.155702	-0.359734	-0.257718
AFAP1_+_7941506.23-P1P2	-0.0476995	0.362574	0.157437	0.739423	0.22059	0.480006	-0.420583	-0.101689	-0.261136	-0.204436	-0.0790915	-0.141764
AFAP1_+_7941515.23-P1P2	-0.201444	-0.28524	-0.243342	-1.29781	0.880226	-0.208792	-0.462132	0.010042	-0.226045	0.277364	-0.184325	0.0465197
[truncated: 101,072 more rows]

## Sheet: Supplementary Table 2
Gene	PE3 FACS Phenotype	FDR
MSH2:P1P2	1.42876	0
MSH6:P1P2	1.5114	0
MLH1:P1P2	1.27345	5.18104e-16
PMS2:P1P2	1.1339	4.18415e-13
SUPT6H:P1P2	1.13666	5.45164e-12
RFC3:P1P2	0.957492	7.23777e-10
SSB:P1P2	-2.12227	2.54388e-09
HEATR1:P1P2	0.810532	1.79528e-07
CASP8AP2:P1P2	0.824012	3.67804e-07
B3GAT1:P1P2	0.762982	5.30103e-07
ATP6V1A:P1P2	0.691589	7.23389e-07
RFC4:P1P2	0.805591	1.83407e-06
LEO1:P1P2	0.781529	3.04132e-06
XPO1:P1P2	0.713403	7.58778e-06
HCN1:P1P2	0.567307	1.15889e-05
CYB5R3:P1P2	0.234584	3.53099e-05
RAD51:P1P2	0.696063	6.18121e-05
ATP8B2:P1	0.503956	8.60735e-05
NUP54:P1P2	0.680923	0.000188915
SAMD12:P1P2	0.471458	0.000308177
TYK2:P1P2	0.472346	0.000427956
PID1:P1P2	0.444681	0.000627012
RFC5:P1P2	0.67658	0.000827564
C4orf29:P1P2	0.426349	0.00115666
INTS12:P1P2	0.654656	0.00150303
NPAT:P1P2	0.583219	0.00182921
NUP43:P1P2	0.652074	0.00233288
KANSL2:P1P2	0.625233	0.00286586
VARS:P1P2	0.623145	0.00365062
POLR1D:P1	0.646385	0.00443824
NRDE2:P1P2	0.992342	0.00535435
RBP1:P1P2	0.263462	0.00628568
ZNF469:ENST00000437464.1	0.0764818	0.0071664
ATP6AP1:P1P2	0.6155	0.00800679
THEMIS2:P1P2	0.417958	0.00886003
GRM5:P2	0.448505	0.00971013
POLR1C:P1	0.585403	0.0105333
EXOSC2:P1P2	0.627499	0.0116392
NOL11:P1P2	0.39995	0.0127099
THUMPD3:P1P2	0.201949	0.0138168
NOL6:P1P2	0.673571	0.015067
INTS3:P1P2	0.616829	0.0163667
FDPS:P1P2	0.483737	0.0177534
GART:P1P2	0.446056	0.0193716
ASCC3:P1P2	0.550027	0.0210832
IK:P1	0.558795	0.0229362
TICRR:P1P2	0.482249	0.0247614
QARS:P1P2	0.277269	0.026517
EFR3A:P1P2	0.582448	0.0283701
BORA:P1P2	0.524848	0.0305086
SNRNP70:P1P2	0.577347	0.0326419
INTS4:P1P2	0.589522	0.0347285
DCTN2:P1P2	0.422583	0.0369961
MANSC4:P1P2	0.313452	0.039207
FCF1:P1P2	0.571055	0.041742
COG5:P1P2	0.397986	0.0442026
PAM16:P1P2	0.381304	0.0467556
RAD9B:P1P2	-0.103577	0.0494465
CHAF1B:P1P2	0.528348	0.052105
PWP2:P1P2	0.543491	0.0547652
PCNA:P1P2	0.319537	0.0576392
OGDH:P1P2	0.386623	0.0605789
SAE1:P1P2	0.575681	0.0634809
RPS23:P1P2	0.255959	0.0664016
FOLR4:ENST00000440961.2	0.320011	0.0693823
ANAPC4:P1P2	0.827973	0.0723903
ESYT3:P1P2	0.307488	0.0753503
SARS:P1P2	0.321625	0.078345
POLD1:P1P2	0.561235	0.0813212
EXOSC8:P1P2	0.27701	0.0844796
GTF3C6:P1P2	0.480833	0.0876598
SRSF5:P1P2	0.549792	0.0907621
DHDDS:P1P2	0.38208	0.0938207
ACTL7A:P1P2	0.320978	0.0968106
CES2:P2	0.377737	0.0997909
MIS12:P1P2	0.505133	0.102793
ELOF1:P1P2	0.566873	0.105835
PTTG1:P1P2	0.312082	0.10921
CYLC2:P1P2	0.192969	0.112609
TCEAL7:P1P2	0.301127	0.115982
TCERG1:P1P2	0.565766	0.119326
ATP5S:P1P2	0.157082	0.122818
TTK:P1P2	0.440648	0.126302
RAD17:P1P2	0.538676	0.129778
KANSL3:P1P2	0.558957	0.133179
DCN:P2	0.400137	0.136648
BRD1:P1P2	0.260372	0.140381
SCAF1:P1P2	0.453315	0.144029
SMC5:P1P2	0.525786	0.147618
C11orf85:P1P2	0.267345	0.151152
SLC35E1:P1P2	0.418117	0.1547
MAN2B1:P2	0.0791817	0.158267
MED7:P1P2	-0.0739313	0.161767
OSBPL6:P1P2	0.321453	0.165519
HOXD3:P1P2	0.298786	0.169236
DDX24:P1P2	0.350698	0.17309
INS-IGF2:P2	0.275601	0.177
ZMAT2:P1	0.39376	0.180885
GTF3C3:P1P2	0.547486	0.184773
TTI1:P1P2	0.511295	0.188704
PELO:P1	0.420909	0.192633
SMC2:P1P2	0.436645	0.19653
TMEM74:P1P2	-0.845556	0.200367
CERS3:P1P2	0.149632	0.204198
CCND3:P1P2	0.454074	0.20798
CHDC2:ENST00000313548.4	0.374056	0.211853
AKIRIN2:P1P2	0.136467	0.215692
ZNF229:P1P2	0.246315	0.219492
GSPT1:P1P2	0.477534	0.223316
RPL23:P1P2	0.459826	0.227121
NMD3:P1P2	0.518263	0.230875
CCDC12:P1	0.266861	0.234599
TRIM16L:P2	0.293756	0.238284
NSMCE1:P1P2	0.52415	0.241943
CPSF2:P1P2	0.438818	0.245545
EIF3K:P1P2	0.31551	0.249118
INCENP:P1P2	0.393756	0.252734
CNIH4:P1P2	0.299139	0.256383
REXO2:P1P2	0.281653	0.259975
YBX1:P1P2	0.22503	0.26355
SLBP:P1P2	0.472325	0.267112
TMOD1:P1P2	0.268579	0.270636
DNTTIP1:P1P2	0.478377	0.274139
RARS:P1P2	0.30482	0.277587
ZNF85:P1P2	0.164093	0.280985
IARS:P1P2	0.518327	0.284376
ESF1:P1	0.0788242	0.287724
CCDC88A:P1P2	0.369931	0.291035
AGK:P1P2	0.277319	0.294299
EXOSC5:P1P2	0.498207	0.297524
SCGB3A2:P1P2	0.243339	0.300807
MRPL33:P1P2	0.161298	0.304046
NRBP1:P1P2	0.526259	0.307238
RFC1:P1P2	0.498582	0.310425
MCM10:P1P2	0.486277	0.313606
ARPC1B:P1P2	0.0736302	0.31677
INTS2:P1P2	0.558617	0.319905
ATP6V1G3:P1P2	0.324989	0.32301
ZNF699:ENST00000591998.1	0.186988	0.326123
NIP7:P1P2	0.315692	0.329218
BCAS2:P1P2	0.354835	0.332317
GHDC:P1P2	0.228078	0.335408
ATP5F1:P1P2	0.424968	0.338475
NUDCD3:P1P2	0.516412	0.341558
FBXL18:P1P2	0.408272	0.344657
EPRS:P1P2	0.353896	0.347793
RPP21:P1P2	-1.00479	0.35093
BAP1:P1P2	0.369314	0.354026
PNO1:P1P2	0.153854	0.357114
RPS3A:P1P2	0.0439743	0.360206
MAK16:P1P2	0.280595	0.363276
COG8:P1P2	0.463774	0.366312
DDI1:P1P2	-0.405902	0.369322
FBXO48:P1P2	0.170784	0.372318
DEFA1:ENST00000382679.2	0.298962	0.375296
GRB2:P1	0.308703	0.37824
SRRT:P1P2	0.157607	0.381159
ETHE1:P1P2	0.405273	0.384054
MTHFD1:P1P2	0.430896	0.38692
TUBB1:P1P2	0.389725	0.389757
RPL5:P1P2	0.0402576	0.39257
CTNNB1:P1P2	0.231828	0.39535
PFDN2:P1P2	0.205218	0.398097
ATP1A1:P1P2	0.508303	0.400819
ZNF277:P1P2	0.282176	0.403513
SLFN11:P1P2	0.403963	0.406198
SMC1A:P1P2	0.489177	0.408877
CDC23:P1P2	0.452443	0.411528
NELFA:P1P2	0.244661	0.414158
ESX1:P1P2	0.380891	0.416765
SAP25:P1P2	0.275346	0.419353
HLA-DMA:P2	0.357135	0.421926
ZNF703:P1P2	-0.556965	0.424485
ADK:P1	0.325368	0.427019
ALS2:P1P2	0.09084	0.429535
AVP:P1P2	0.310658	0.432045
MARS:P1P2	0.48639	0.434535
C12orf65:P1P2	0.305666	0.437004
DCAF10:P1P2	0.232496	0.439449
DES:P1	0.328342	0.441873
DONSON:P1P2	0.334226	0.444273
MTBP:P1P2	0.420755	0.446654
MRPL41:P1P2	0.378311	0.449055
MRPL21:P1P2	0.101616	0.451432
CACNG8:P2	0.253695	0.453793
MCM2:P1P2	0.523937	0.456164
RPA3:P1P2	0.436123	0.458525
HIST1H2BC:P1P2	0.242208	0.460865
DNMT3L:P1P2	0.247326	0.463183
RAP2B:P1P2	0.325494	0.465496
RNF40:P1P2	0.0892978	0.467788
GABRA5:P1P2	0.336319	0.470064
MED17:P1P2	0.180609	0.472321
HSD17B14:P1P2	0.254836	0.474555
GTF2A1L:P1P2	0.320814	0.476771
VWC2:P1P2	0.286058	0.478966
SH3GLB2:P1P2	0.343898	0.481139
LUC7L3:P1P2	0.292867	0.48329
CLNS1A:P1P2	0.48828	0.485425
C1orf131:P1P2	0.343245	0.487539
TRMT44:P1P2	0.17954	0.489637
CRISPLD1:P1P2	0.21588	0.491727
FAM135A:P1P2	0.292952	0.493804
RFX4:P1P2	-0.534095	0.495867
PICK1:P1P2	0.311817	0.497909
TXNDC11:P1P2	0.218228	0.499936
GPN3:P1P2	0.233146	0.501945
FARSA:P1P2	0.253933	0.503945
SH3BP2:P1	0.262017	0.505929
ACTL6A:P1P2	0.442543	0.507899
OSBPL5:P1P2	0.202628	0.509852
POLE:P1P2	0.460112	0.511788
FAM19A2:P2	0.295624	0.513706
ZCCHC9:P1P2	0.175911	0.515614
EXOSC6:P1P2	0.224838	0.517514
FAM96B:P1P2	0.45359	0.519397
SNRPE:P1P2	0.408427	0.521275
CNBD2:P1P2	0.180098	0.523137
PHLDB1:P2	0.258932	0.524984
OAZ1:P1P2	0.252626	0.526819
SATB2:P1P2	0.146607	0.528641
ATOH1:P1P2	0.201887	0.530451
ECT2:P1P2	0.472835	0.532245
RGL1:P2	0.221355	0.534027
RIOK2:P1P2	0.0411746	0.535795
PSMD4:P1P2	0.324553	0.537555
MOB4:P1P2	0.411521	0.5393
TAF12:P1P2	0.220696	0.541032
C9orf169:P1P2	0.198553	0.54275
WDR3:P1P2	0.242066	0.544455
SMARCE1:P1P2	0.168268	0.546147
C6orf1:P1P2	0.223295	0.547832
HIST1H4E:P1P2	0.19437	0.549507
PRB1:P1P2	0.356948	0.551168
RPAP1:P1P2	0.208066	0.552816
BYSL:P1P2	-0.0336917	0.554453
EXO1:P1P2	0.313915	0.556076
FST:P1P2	0.252442	0.557688
GUCD1:P1P2	0.382562	0.559288
FANK1:P1P2	0.232368	0.560876
C12orf49:P1P2	-0.00135631	0.562455
ALOX12:P1P2	-0.135718	0.564023
CARS:P1P2	0.496765	0.565579
POLR3B:P1P2	0.237151	0.567124
RAD1:P1P2	-0.416238	0.568657
DLD:P1P2	0.427804	0.570177
C6orf211:P1P2	0.109284	0.571694
RAB25:P1P2	0.31612	0.573199
AGBL5:P1	0.0756884	0.574694
ADCYAP1:P1P2	-0.00709538	0.576176
TRRAP:P1P2	0.229915	0.57765
NOP58:P1P2	0.229228	0.579114
MZT1:P1P2	0.098436	0.580566
RDX:P1P2	0.197999	0.582013
MCM6:P1P2	0.272697	0.583454
POLD2:P1P2	0.495343	0.584884
METAP2:P1P2	0.401294	0.586304
RBX1:P1P2	0.426488	0.587714
APLF:P1P2	0.0897966	0.589117
DGKD:P1P2	0.401079	0.590511
DMAP1:P1P2	0.356153	0.591896
TEX10:P1P2	0.422502	0.593272
NFIC:P1	0.363571	0.594637
RNF4:P1P2	0.393578	0.595996
C12orf54:P1P2	0.314278	0.597345
POLR2M:P1P2	0.0072541	0.598686
NELFE:P1P2	0.248071	0.60002
SGK1:P1	0.101395	0.601348
SEPT5:P1	0.290906	0.602667
KRT33A:P1P2	0.117528	0.603977
BUB3:P1P2	0.290939	0.605278
NAA25:P1P2	0.382287	0.606571
CD244:P1P2	0.265538	0.607856
WBP11:P1	0.559421	0.609132
CDCA8:P1P2	0.276877	0.610403
CRYZ:P1P2	0.0967935	0.611664
RUVBL2:P1P2	0.113713	0.612918
WDTC1:P1P2	0.318612	0.614163
MEAF6:P1P2	0.233178	0.615399
ZNF672:P1P2	0.256871	0.616628
CNIH2:P1	0.399559	0.617851
RBPJL:P1P2	0.325293	0.619065
LTV1:P1P2	0.249655	0.620272
RNPS1:P1P2	0.0632273	0.62147
ARRB2:P1P2	0.224926	0.62266
HELT:P1P2	0.185733	0.623841
WDR66:P1P2	0.1642	0.625015
CDC73:P1P2	0.481863	0.626182
FOXP2:ENST00000393494.2	0.323337	0.62734
LGI3:P1P2	0.198687	0.628492
GLT8D1:P1P2	0.166159	0.629636
DYNC1I2:P1P2	0.245378	0.630773
EMB:P1P2	0.0588062	0.631903
NOX4:P1P2	0.302475	0.633026
MFN2:P1	0.19448	0.634142
DNMT3A:ENST00000402667.1	-0.0248477	0.635251
EYA4:P1P2	0.0904665	0.636354
SNRNP35:P1P2	0.282079	0.63745
WNT10B:P1P2	0.336158	0.638541
HIST1H4B:ENST00000377364.3	0.141682	0.639625
MGEA5:P1P2	0.206712	0.640703
SLC25A27:P1P2	0.428695	0.641775
ATXN7:ENST00000398590.3	0.0379117	0.642839
SFMBT2:P2	0.275057	0.643896
RRS1:P1P2	-0.0512796	0.644946
TAF4:P1P2	0.36486	0.64599
MED21:P1P2	0.173089	0.647029
FIBP:P1P2	0.447556	0.648062
FUT3:P1P2	0.115602	0.649088
LDLRAD2:P1P2	0.275426	0.650109
RELL2:P1P2	0.273145	0.651124
C17orf72:P1P2	0.34429	0.652134
RRP12:P1P2	0.257528	0.653137
POLR3G:P1P2	0.475807	0.654135
UTP6:P1P2	0.21936	0.655128
DHX30:P1	0.270198	0.656114
ETF1:P1P2	0.428688	0.657095
BRD8:P1P2	0.465168	0.658069
MSR1:P1P2	0.242449	0.659039
PNISR:P1	0.206991	0.660003
FXN:P1P2	0.157099	0.660961
SRSF1:P1P2	-0.803254	0.661913
GPR65:P1P2	0.18771	0.66286
LRP1B:P1P2	0.0481135	0.663803
LCE1D:P1P2	0.242674	0.66474
ZNF710:P1P2	0.196349	0.665671
COG2:P1P2	0.485979	0.666597
KIF20A:P1P2	0.426502	0.667518
ICOSLG:P1P2	0.223157	0.668433
OGN:P2	0.201032	0.669343
PLRG1:P1P2	0.0602594	0.670248
MRPL51:P1P2	0.235875	0.671149
ATXN7L2:P1P2	0.14395	0.672044
NUP88:P1P2	0.0830304	0.672935
RFC2:P1P2	0.377887	0.673822
GOT1L1:P1P2	0.168214	0.674704
TRMT5:P1P2	0.238769	0.675581
AQP1:ENST00000509504.1	-0.309535	0.676452
WDR24:P1P2	0.286847	0.677319
XRCC6:P1P2	0.380681	0.678182
YY1:P1P2	0.166714	0.67904
STX1B:P1P2	0.28419	0.679894
ATP2A3:P1P2	0.109774	0.680742
WDR36:P1P2	0.188199	0.681586
NRF1:P1P2	0.459785	0.682424
COL2A1:P1P2	0.018953	0.683259
CREBRF:P2	0.209841	0.684089
GSTCD:P1P2	0.166803	0.684915
NAPA:P1P2	0.0348834	0.685737
MRPS33:P1P2	-0.036663	0.686557
RPL17-C18orf32:P1P2	0.10397	0.687371
PAX1:P1P2	0.22962	0.688182
APOH:P1	0.201541	0.688987
TSR2:P1P2	0.303927	0.689789
GPATCH2:P1P2	0.155464	0.690586
KIF23:P1P2	0.156487	0.691379
RGS2:P1P2	0.153495	0.692168
RAC3:P1P2	0.183112	0.692954
FGF11:P2	0.443513	0.693735
RGMA:P2	0.052612	0.694512
MRPL55:P1P2	0.282454	0.695285
CHAF1A:P1P2	0.295018	0.696054
CNOT4:P1P2	0.474143	0.696819
BRIX1:P1P2	0.186356	0.69758
DNA2:P1P2	0.409838	0.698337
FARSB:P1P2	0.345356	0.699091
RPN2:P1P2	0.230741	0.699841
SMC6:P1P2	0.343217	0.700587
RAP1GAP:P2	0.198462	0.701329
DDX18:P1P2	0.352786	0.702068
RFX2:P1P2	0.344593	0.702803
KLF10:P2	-0.477951	0.703534
CALM3:ENST00000291295.9	0.170459	0.704263
ANKRD44:ENST00000450567.1	0.326192	0.704987
RCL1:P1P2	0.198852	0.705708
KIF14:P1P2	0.159258	0.706425
POLR2D:P1	0.386634	0.707139
FAM208A:P1P2	0.439506	0.707849
MCM3:P1P2	0.430304	0.708556
SERPINF2:P1P2	0.188325	0.70926
TLE3:P1P2	0.343872	0.70996
KRTAP19-7:ENST00000334849.2	0.195252	0.710657
CBFA2T3:P2	0.0699281	0.711351
PRIM1:P1P2	0.432852	0.712041
TNS3:P1P2	0.187586	0.712728
C17orf70:P1P2	0.00443314	0.713412
HR:P2	0.203755	0.714094
HN1:P1P2	0.0963995	0.714772
GTF2H1:P1P2	0.434095	0.715447
PAK7:P1P2	0.144279	0.716118
ZSCAN5A:ENST00000587340.1	0.203615	0.716787
HAMP:P1P2	0.182055	0.717453
C9orf9:P1P2	0.0180974	0.718116
STUB1:P1P2	0.283076	0.718775
FMO3:P1P2	0.246559	0.719432
HIST1H2AL:ENST00000357320.2	0.252011	0.720086
C1orf85:P2	0.319626	0.720737
EIF4EBP1:P1P2	0.198566	0.721385
EGR1:P2	-0.0114652	0.72203
NFYB:P1P2	0.305576	0.722672
DMC1:P1P2	0.191567	0.723312
NCAPH:P1P2	0.181981	0.723948
CHMP6:P1P2	0.226981	0.724581
NARFL:P1P2	0.392425	0.725211
PPID:P1P2	0.34283	0.725838
LRRCC1:P1P2	-0.603951	0.726463
OCM2:ENST00000257627.4	0.158824	0.727084
LRRC71:P1P2	0.321822	0.727703
CCK:P2	0.212551	0.728318
GOLPH3:P1P2	0.177326	0.728931
BRD2:P1	0.437617	0.729541
MTPAP:P1P2	0.214357	0.730148
VPS54:P1P2	0.379583	0.730753
FOXR2:ENST00000339140.3	0.407068	0.731355
DSCC1:P1P2	0.232262	0.731955
HNRNPC:P1P2	0.441303	0.732552
ZSCAN31:P1	0.176565	0.733147
CCNH:P1P2	0.416001	0.733739
ABI2:P1P2	0.268497	0.734328
TFB1M:P1P2	0.112091	0.734914
COX5A:P1P2	0.194264	0.735498
RPLP1:P1P2	0.152532	0.736079
MYBL2:P1P2	0.148284	0.736658
PRKAB2:P1P2	0.146253	0.737234
TMEM115:P1P2	0.0783764	0.737808
CHCHD4:P1P2	0.0717799	0.738379
FAIM3:P1P2	0.337285	0.738947
WDR41:P1P2	0.243264	0.739513
UTP18:P1P2	0.206235	0.740077
CECR2:P1P2	0.107916	0.740638
ZFHX2:P2	0.0668643	0.741196
KRT14:P1P2	-0.494703	0.741753
HIC2:P2	0.0667763	0.742307
CCM2L:P1	0.147587	0.742859
POP1:P1P2	-0.724243	0.743408
WWP2:P1P2	0.243188	0.743955
MOCOS:P1P2	0.199803	0.744499
HYLS1:P1P2	0.233896	0.745041
AARSD1:P1	0.0472978	0.745581
RPA2:P1P2	0.205378	0.746119
PPP1CA:P1	0.010017	0.746654
SMN1:ENST00000380707.4	0.109091	0.747718
SMN2:ENST00000380743.4	0.109091	0.747718
ARID4B:P1P2	0.179104	0.748247
WDR75:P1P2	0.140491	0.748773
DFFA:P1P2	0.204023	0.749297
ORAOV1:P1P2	0.225227	0.749819
TONSL:P1P2	0.423375	0.750339
ZNF169:P1P2	0.0143303	0.750856
PTCD3:P1P2	0.277627	0.751371
PDCD6IP:P1P2	0.216902	0.751884
CDK7:P1P2	0.38382	0.752395
EPM2AIP1:P1P2	0.445549	0.752904
TAF9B:P1P2	0.269327	0.753411
ZNF540:P1	0.217181	0.753915
ACTR6:P1P2	0.234386	0.754417
RPS20:P1P2	0.287777	0.754917
SCFD1:P1P2	0.162119	0.755416
DUSP13:P1P2	0.123587	0.755912
PARL:P1P2	0.400821	0.756406
MRPL40:P1P2	0.102539	0.756898
ASNA1:P1P2	0.194933	0.757388
ZNF502:P1P2	0.172099	0.757875
IKBKB:P1P2	0.254652	0.758361
DLEU7:P1P2	0.238702	0.758845
DLST:P1P2	0.33555	0.759327
TBRG4:P1P2	0.0731584	0.759807
LAMA3:ENST00000313654.9	0.0854772	0.760285
IGF2BP1:P1P2	0.027018	0.760761
ATP4A:P1	0.24128	0.761235
KCTD10:P1P2	0.185761	0.761707
SRSF7:P1P2	0.417771	0.762178
VIL1:P1P2	0.198901	0.762646
TET2:P1P2	0.117106	0.763112
SIRPD:P1P2	0.380642	0.763577
LTBP2:P1P2	0.429296	0.76404
CASKIN1:P1P2	0.168607	0.7645
PTX4:P1P2	0.244986	0.764959
JKAMP:P1P2	0.199361	0.765416
C9orf43:P1P2	0.138439	0.765871
TSN:P1P2	0.312262	0.766325
BCL2L11:P2	0.236524	0.766776
EP400:P1P2	0.221773	0.767226
HORMAD1:P1P2	0.251699	0.767675
MYT1:P1P2	0.0619932	0.768122
MRPL48:P1P2	-0.359456	0.768567
SAFB:P1P2	0.31393	0.76901
NCAPD2:P1P2	0.374262	0.769451
CDK6:P1	0.406418	0.769891
RUNX1T1:P2	-0.0556689	0.77033
PNN:P1P2	0.248789	0.770766
DOT1L:P1P2	0.113655	0.771201
NSRP1:P1P2	0.450897	0.771634
ARMC5:P1P2	0.21394	0.772065
EFS:P1P2	0.294359	0.772495
PRKCDBP:P1P2	0.189736	0.772923
SNRNP27:P1P2	-0.141719	0.77335
DPH2:P1P2	0.185013	0.773775
TSG101:P1P2	0.229329	0.774198
HIST1H4J:P1P2	0.115008	0.774619
ZNF705G:ENST00000400078.2	0.103057	0.775039
ZFP3:P1P2	0.163334	0.775458
PEX6:P1P2	0.167792	0.775875
SPANXN3:P1P2	0.0293846	0.77629
CCDC178:ENST00000403303.1	0.0844679	0.776704
RUSC1-AS1:P2	0.197812	0.777116
FTO:P1P2	0.192313	0.777526
HPS3:P1P2	0.327817	0.777935
POP5:P1P2	-0.712527	0.778343
HUS1:P1P2	0.345867	0.778749
ISYNA1:P1P2	0.0915107	0.779153
ARHGAP4:P2	0.185098	0.779556
DPY30:P1P2	-0.371076	0.779957
FOXL1:P1P2	0.242424	0.780357
ENY2:P1P2	0.190049	0.780755
PTPRU:P1	0.219033	0.781152
EEFSEC:P1P2	0.255506	0.781547
GOLGA1:P1P2	0.177553	0.781941
IL31RA:P2	0.198917	0.782334
AP2M1:P1	0.191599	0.782725
NCBP1:P1P2	0.209002	0.783114
CCDC39:ENST00000442201.2	0.168925	0.783502
FAM206A:P1P2	0.191421	0.783889
OFCC1:ENST00000316020.6	0.179689	0.784274
RSL24D1:P1P2	0.0687466	0.784658
DNAH11:P1P2	0.312479	0.78504
MFAP1:P1P2	0.436029	0.785421
UBE2I:P1P2	0.096493	0.785801
CYP2A7:P1P2	0.240974	0.786179
CPXM1:P1P2	0.196025	0.786556
BRCA1:P1P2	0.352503	0.786932
LMBRD2:P1P2	0.103953	0.787306
C11orf57:P1P2	0.376217	0.787678
ESD:P1P2	0.12876	0.78805
FITM2:P1P2	-0.707633	0.78842
ZCCHC11:P1P2	0.175433	0.788788
MED23:P1P2	0.23695	0.789155
MMP26:ENST00000380390.1	0.0947822	0.789521
PEX14:P1P2	0.213018	0.789886
ADAMTS7:P1P2	0.107674	0.790249
DDX20:P1P2	0.0481288	0.790611
ADRBK2:P1P2	-0.363277	0.790972
ERCC6L:P1P2	0.217712	0.791331
C12orf45:P1P2	0.190954	0.791689
OBP2A:ENST00000371776.1,ENST00000539850.1	0.0255987	0.792046
TP53TG3C:ENST00000398667.4	0.0847847	0.792401
RRP1:P1P2	0.332049	0.792755
TTC23L:P1P2	0.318318	0.793108
KLHDC3:P1	-0.418395	0.79346
PSTPIP2:P1P2	0.13581	0.793811
ESPL1:P1P2	0.127719	0.79416
NLRC5:P1P2	0.394092	0.794508
DNM2:P1P2	0.259143	0.794855
RGPD6:ENST00000329516.3	-0.00333115	0.795201
NFKBIE:P1P2	0.271035	0.795545
DEXI:P1P2	0.0699871	0.795889
PRMT6:P1P2	0.219147	0.796231
MRPL17:P1P2	0.180225	0.796572
EFCAB9:P1P2	0.131362	0.796912
LEF1:P2	0.23868	0.797251
SAP30BP:P1P2	0.0982992	0.797588
XRCC5:P1P2	0.397783	0.797924
WDR12:P1P2	-0.113905	0.79826
NDUFS2:P1P2	0.0379595	0.798594
ELP2:P1P2	0.179251	0.798927
AFG3L2:P1P2	0.355246	0.799258
HNMT:P1P2	0.204407	0.799589
MRPL10:P1P2	0.135158	0.799918
ASPHD2:P1P2	0.0723579	0.800247
REEP3:P1P2	0.147696	0.800574
INPP5B:P1	0.188481	0.8009
IKZF2:P1	0.177031	0.801225
DEGS1:P1P2	0.366817	0.801549
HIST2H2AB:P1P2	0.385078	0.801872
RGS18:P1P2	0.069891	0.802194
CRB3:P1P2	0.270228	0.802515
TMEM223:P1P2	-0.187739	0.802834
NFS1:P1P2	0.356432	0.803153
FAM216B:P1P2	0.257595	0.80347
CTBP2:P1P2	0.104615	0.803787
WAPAL:P1P2	0.26049	0.804102
NUP98:P1P2	0.330971	0.804417
RPN1:P1P2	0.260657	0.80473
SEPHS2:P1P2	0.178066	0.805042
RABL6:P1P2	0.187831	0.805353
MEMO1:P1	-0.371076	0.805664
EEF1G:P1P2	0.179274	0.805973
FEN1:P1P2	-0.630266	0.806281
HIST1H3E:ENST00000360408.1	-0.0546574	0.806588
MYT1L:P1P2	0.3032	0.806894
PRPF18:P1P2	0.207922	0.807199
GRP:P1P2	0.267493	0.807503
PURB:P1P2	0.0263064	0.807807
PRDM16:P1P2	0.211294	0.808109
CHRM2:P1P2	0.288358	0.80841
SLC1A5:P1	0.25888	0.80871
DAAM1:P1P2	0.271801	0.80901
UTP11L:P1P2	0.266829	0.809308
RNF213:P2	0.297821	0.809606
PLXNA4:P1P2	0.276376	0.809902
UQCRC2:P1P2	0.130315	0.810197
TSPAN15:P1P2	0.159917	0.810492
NDUFAF6:P1P2	0.406782	0.810785
ISM1:P1P2	0.349139	0.811078
TMEM52B:P1P2	0.0473547	0.811369
RAB11B:P1P2	0.220462	0.81166
MCU:P1P2	0.298498	0.81195
FAM219B:P1P2	0.172165	0.812239
SIRPB1:P1P2	0.179463	0.812527
SMARCA5:P1P2	0.296388	0.812814
TAF5:P1P2	0.324137	0.813101
HTR3A:P1	0.220688	0.813386
RABEP1:P1P2	0.189618	0.81367
KRT9:P1P2	0.0999841	0.813954
TLE2:P1P2	0.181479	0.814236
H1FOO:P1P2	0.182781	0.814518
CENPI:P1P2	0.290719	0.814799
TOPBP1:P1P2	0.409303	0.815079
PPCS:P1P2	0.184405	0.815358
C1orf189:P1P2	0.2717	0.815636
MMS22L:P1P2	0.153918	0.815913
SMYD4:P1P2	0.309465	0.81619
NDC80:P1P2	-0.26301	0.816465
POT1:P1P2	0.323514	0.81674
PPIB:P1P2	0.160423	0.817014
ATP12A:P1P2	0.0803566	0.817287
COPS7B:P2	0.341822	0.81756
EXOSC4:P1P2	0.323359	0.817831
SWI5:P1P2	0.129507	0.818102
TGFB3:P1P2	-0.32261	0.818372
RAD9A:P1P2	0.389727	0.818641
ZNF134:P1P2	0.0466024	0.818909
MB21D1:P1P2	0.0571976	0.819176
C11orf95:P1P2	0.207657	0.819442
GLB1:P1P2	-0.312428	0.819708
STIM2:P1P2	0.248582	0.819973
NR2E1:P1P2	0.325484	0.820237
ZNF19:P1P2	-0.402646	0.8205
C2CD5:P1P2	0.295705	0.820763
HLA-DOA:P1P2	0.317027	0.821024
HMP19:P1P2	-0.343552	0.821285
TTLL10:P1	0.139306	0.821545
ZNF100:P1P2	0.242596	0.821804
RPL21:P1P2	0.0647864	0.822063
RANBP3:P1P2	0.188199	0.822321
GPR82:P1P2	-0.278391	0.822577
NLE1:P1P2	0.190648	0.822833
C11orf45:P2	0.189954	0.823089
SZRD1:P1P2	0.087923	0.823343
CPSF3:P1P2	0.176697	0.823597
TSEN2:P1P2	-0.111532	0.82385
CDHR2:P2	0.291827	0.824102
MAPRE3:P1P2	0.162592	0.824354
SLC16A7:P1P2	0.018819	0.824605
NRBF2:P1P2	0.14612	0.824855
SYNGR4:P1P2	0.250643	0.825104
SVIL:P1	0.0810023	0.825353
ITM2C:P1P2	0.0988924	0.8256
SP3:P1P2	0.366484	0.825847
AP2A1:P1P2	0.223229	0.826094
GRAMD1C:P1P2	0.285073	0.826339
HINFP:P1P2	0.245184	0.826584
RGS11:P1P2	0.260652	0.826829
ADNP2:P1P2	-0.22039	0.827072
RRM1:P1P2	0.371933	0.827315
SNAPC1:P1P2	-0.649096	0.827557
ZMYM4:P1P2	-0.295688	0.827798
UBE2B:P1P2	0.31702	0.828039
IL17B:P1P2	0.151804	0.828279
ATRX:P1P2	0.351861	0.828518
ZNF225:P1P2	-0.0288314	0.828756
ARHGAP26:P1P2	0.198581	0.828994
GK2:P1P2	0.129951	0.829232
NUP62:P1P2	0.367131	0.829468
ABCB7:P1P2	0.420486	0.829704
TIPIN:P1P2	0.358526	0.829939
PSPH:P1	0.171345	0.830173
R3HDM1:P2	0.289734	0.830407
ZNF645:P1P2	0.355263	0.83064
MDK:P1P2	0.102724	0.830873
RPL14:P1P2	-0.617289	0.831104
SIMC1:P1P2	0.358627	0.831335
SLC12A5:P1	0.16893	0.831566
ZNF431:P1P2	0.199821	0.831795
ARL15:P1P2	0.356622	0.832025
RCHY1:P1P2	0.195851	0.832253
CHD1L:P1P2	0.157867	0.832481
PDHA2:P1P2	0.350043	0.832708
ZW10:P1P2	0.271373	0.832934
ZNF557:P1P2	0.264415	0.83316
HYAL2:P2	0.0297377	0.833385
ANKRD55:ENST00000341048.4	-0.0829274	0.83361
ATP6V0E2:P1P2	-0.0555049	0.833834
SON:P1	0.401136	0.834057
TMEM184A:P1	-0.151629	0.83428
RPP40:P1P2	-0.730915	0.834502
VPS13A:P1P2	0.332393	0.834723
FBXL7:P1P2	0.339427	0.834944
LPCAT3:P1P2	0.392649	0.835164
MAGEB6:P1P2	0.254033	0.835384
DHODH:P1	0.29419	0.835603
GANAB:P1P2	0.203773	0.835821
CHST5:P1P2	0.418418	0.836039
IDI1:P1P2	0.1902	0.836256
RPS19BP1:P1P2	0.255769	0.836472
TEF:P2	-0.27861	0.836688
GNRHR:P1P2	0.0831778	0.836903
CCBL1:P1P2	0.34405	0.837118
CTH:P1P2	0.112347	0.837332
IGFBPL1:P1P2	-0.32658	0.837546
CENPJ:P1P2	-0.0280739	0.837759
FOXD3:P2	0.168052	0.837971
SUCLA2:P1P2	0.197479	0.838183
SYTL4:P1P2	0.201113	0.838394
NOB1:P1P2	0.330757	0.838605
GLE1:P1P2	0.294229	0.838815
DOK2:P1P2	0.162965	0.839024
PRPH:P1P2	-0.128795	0.839233
COX4I1:P1P2	0.171434	0.839442
EFTUD1:P1P2	-0.0192862	0.839649
KISS1R:P1P2	0.153251	0.839857
MAPK8IP1:P1	-0.330168	0.840063
CLIP2:P1P2	0.0367196	0.84027
WDR33:P1P2	0.232572	0.840475
HLA-DRB5:P1P2	0.132127	0.84068
NFYC:P1P2	0.334776	0.840885
RIBC1:P1P2	0.194092	0.841088
CCT4:P1P2	0.141641	0.841292
GLYATL1:P1	-0.0149114	0.841495
C14orf166:P1P2	0.293091	0.841697
FAM195A:P1P2	0.417055	0.841899
RPL12:P1P2	0.269923	0.8421
SPANXN5:P1P2	-0.0819632	0.842301
TSPAN2:P1P2	0.272002	0.842501
TCP10L:P2	0.205797	0.8427
EIF3A:P1P2	-0.552329	0.842899
SNAP47:P1	0.124715	0.843098
SNX13:P1P2	-0.282008	0.843296
LYNX1:P1P2	0.323102	0.843493
CHMP2A:P1P2	0.0649469	0.84369
UBA1:P1	0.327532	0.843886
NXPH3:P1P2	0.0402366	0.844082
MRPL53:P1P2	0.115635	0.844278
SPATS2:P1P2	-0.21836	0.844473
SURF4:P1P2	0.0622194	0.844667
ACPT:ENST00000270593.1	0.266935	0.844861
TIMM23B:P1P2	0.310148	0.845054
RPL13A:P2	-0.449809	0.845247
RARS2:P1P2	0.402044	0.845439
SHBG:P1P2	0.101664	0.845631
KIAA0100:P1P2	-0.256287	0.845822
GTF2B:P1P2	0.261026	0.846013
UTP20:P1P2	0.144978	0.846203
NUP155:P1P2	0.353276	0.846393
POLA2:P1P2	0.249288	0.846583
TAF1D:P1	0.337171	0.846771
LRRC59:P1	0.399051	0.84696
EIF4G3:P1	0.231	0.847148
ATP5A1:P1	0.173662	0.847335
FMN1:ENST00000334528.9	0.204875	0.847522
RPP30:P1P2	-0.530312	0.847708
WDR5:P1P2	0.309969	0.847894
C10orf32:P1P2	-0.0981835	0.84808
C19orf25:P1P2	0.343139	0.848265
ZNF397:P1P2	-0.375741	0.848449
RTTN:P1P2	-0.0967148	0.848633
TIMM23:ENST00000260867.4	0.194981	0.848817
SNRPD1:P1P2	0.26451	0.849
ZNF285:ENST00000330997.4,ENST00000544719.2	0.0289798	0.849183
RNGTT:P1P2	0.3896	0.849365
EIF2B4:P1P2	0.350307	0.849546
MED30:P1P2	-0.493999	0.849728
MYOF:P1P2	0.321978	0.849908
TNFSF15:P1P2	0.138977	0.850089
SLC4A1AP:P1P2	-0.336313	0.850269
KRT20:P1P2	0.0855283	0.850448
FAM214B:P2	-0.235664	0.850627
ANKRD37:P1P2	0.221029	0.850805
FAM25A:P1P2	0.290108	0.850983
PAX9:P2	0.0513987	0.851161
NAT10:P1P2	0.313628	0.851338
CMAS:P1P2	0.156288	0.851515
PRPF8:P1P2	0.280561	0.851691
PSMA5:P1P2	-0.384546	0.851867
BAIAP2L2:P1	0.163102	0.852042
TNNT1:P1	0.277605	0.852217
KIF15:P1P2	0.0465441	0.852392
SLC22A3:P1P2	0.00115995	0.852566
STT3B:P1P2	0.141056	0.85274
CXCL6:P1P2	0.211918	0.852913
C16orf72:P2	0.171524	0.853086
RCC1:P2	-0.453487	0.853258
MIEN1:P1P2	0.0453266	0.85343
EIF3C:P1P2	0.178965	0.853601
FBXL12:P1P2	0.190019	0.853772
HSPA1L:P1P2	0.0392863	0.853943
ZNF101:P1P2	0.1871	0.854113
WDR7:P1P2	0.324994	0.854283
SIPA1:P2	0.273623	0.854453
CENPK:P1P2	0.175675	0.854622
ZNF496:P1P2	0.246694	0.85479
MINOS1-NBL1:P1P2	0.391486	0.854959
PSMA1:P1P2	-0.263955	0.855126
HAUS5:P1P2	0.23831	0.855294
PHF15:P1	0.264968	0.855461
DNAJC19:P1P2	0.173726	0.855627
NKX3-1:P1P2	0.164725	0.855794
MYCN:P2	0.0446167	0.855959
PRPF19:P1P2	0.136259	0.856125
RPL17:P1P2	-0.345513	0.85629
CASZ1:ENST00000377022.3	0.238826	0.856455
ATF5:P1P2	0.2659	0.856619
ALKBH8:P1P2	0.26077	0.856783
FAM227A:P1P2	-0.268482	0.856946
APBB1:P1P2	-0.0141638	0.857109
MMD:P1P2	0.199198	0.857272
PNPLA2:P1P2	0.0978257	0.857434
BTF3:P1P2	0.30221	0.857596
DSN1:P1P2	-0.320467	0.857757
SNAI2:P1P2	0.0826613	0.857918
SNRPC:P1P2	0.242076	0.858079
MC5R:ENST00000324750.3	0.13504	0.858239
GINS3:P1P2	0.400232	0.858399
MS4A18:ENST00000529108.1	0.0491091	0.858558
MAGEC3:ENST00000443323.2,ENST00000536088.1	0.30961	0.858718
FAM58A:P1P2	0.297386	0.858876
SMU1:P1P2	0.164474	0.859035
PDCD11:P1P2	0.161491	0.859193
ATG12:P1P2	0.168718	0.85935
USP39:P1	-0.262524	0.859508
RPS4X:P1P2	0.155248	0.859664
CHTF18:P1P2	0.325376	0.859821
TCEB3B:P1P2	0.106527	0.859977
COPB2:P1P2	0.136204	0.860133
IMMT:P1P2	0.289582	0.860288
SPRED2:ENST00000443619.2	0.281837	0.860443
NLGN3:P1P2	0.155763	0.860598
ESCO2:P1P2	0.299973	0.860752
SNRPB:P1P2	0.163557	0.860906
GPN1:P1P2	0.143229	0.861059
MTMR14:P1P2	0.220588	0.861213
SPC24:P1P2	-0.201887	0.861365
EFTUD2:P1P2	0.102745	0.861518
NUP93:P1P2	0.100823	0.86167
SF3B3:P1P2	-0.181462	0.861822
POLR2H:P1P2	0.0956375	0.861973
SUPT5H:P1P2	0.0898055	0.862124
SERPINF1:P1P2	-0.318901	0.862275
NUP205:P1P2	-0.162395	0.862425
PLK1:P1P2	0.071444	0.862575
NOP2:P1P2	0.0664676	0.862725
TUBB:P1	0.0656484	0.862874
CRNKL1:P1P2	-0.132267	0.863023
IARS2:P1P2	-0.131548	0.863171
RPL31:P1P2	0.0549508	0.86332
C9:ENST00000263408.4	0.264756	0.863467
RPS27A:P1P2	0.049679	0.863615
CHMP3:P1P2	-0.12407	0.863762
PHB:P1P2	0.0294273	0.863909
SNW1:P1	0.0137126	0.864055
RPL6:P1P2	0.0128536	0.864202
NUPL1:P1P2	-0.0788311	0.864347
LSM5:P1	0.00477653	0.864493
YTHDC1:P1P2	-0.0384565	0.864638
SNRPF:P1P2	-0.0306353	0.864783
CARF:P1P2	-0.211318	0.864927
SCGB1A1:P1P2	0.192467	0.865072
GRB14:P1P2	0.308853	0.865215
MRPL42:P1P2	-0.0702848	0.865359
IFRD1:P1	0.323993	0.865502
PATL1:P1P2	0.186655	0.865645
SERPIND1:P1P2	0.192095	0.865787
HAUS7:P1	0.00165817	0.86593
TBC1D29:ENST00000579181.1	0.0151019	0.866071
ZNF7:P1P2	0.1551	0.866213
MAP4K3:P1P2	0.0302082	0.866354
TREX2:P1P2	0.0249085	0.866495
CLSPN:P1P2	0.273524	0.866636
PPWD1:P1P2	0.13483	0.866776
RPS27:P1P2	0.19808	0.866916
HAX1:P1P2	0.160594	0.867056
NR3C1:P1P2	0.191175	0.867195
FH:P1P2	0.320579	0.867334
TRIM35:P1P2	0.0819791	0.867473
HLTF:P1P2	0.396556	0.867611
NOP10:P1P2	0.395379	0.867887
NUTM1:P1P2	0.395379	0.867887
MED22:P1P2	0.217959	0.868025
SEPT7:P1P2	-0.0172479	0.868162
DBNDD1:P1P2	-0.0159603	0.868299
DHX35:P1P2	-0.114346	0.868436
CTDP1:P1P2	0.201803	0.868572
OR52K1:ENST00000307632.3	0.298884	0.868708
SCXA:ENST00000340695.2	0.053477	0.868844
ECEL1:P1P2	0.191727	0.868979
BCL2L1:P1	-0.543544	0.869114
IFLTD1:ENST00000282881.6,ENST00000458174.2,ENST00000539744.1	0.25917	0.869249
TUBGCP4:P1P2	0.13497	0.869384
C9orf41:P1P2	0.134086	0.869518
SDAD1:P1P2	-0.468138	0.869652
CCDC86:P1P2	0.0039722	0.869785
VGLL2:P1P2	0.230537	0.869919
LMAN2:P1P2	0.262032	0.870052
PSMA7:P1P2	0.0481818	0.870185
ZNF665:P1P2	0.178942	0.870317
RPF2:P1P2	-0.189723	0.870449
RRM2:P1P2	0.15609	0.870581
SEC24B:P1P2	0.158821	0.870713
BTBD19:P1P2	0.167639	0.870844
LEUTX:ENST00000396841.4	0.215356	0.870975
VWA1:P1P2	0.0285003	0.871106
GATA2:P2	0.219655	0.871237
TMEM176A:P1P2	0.117035	0.871367
HNRNPA2B1:P1P2	0.267695	0.871497
UROC1:P1P2	0.168179	0.871626
APBA1:P1P2	0.208885	0.871756
MRPS18B:P1P2	0.11166	0.871885
ZNF558:P1P2	0.0119243	0.872014
DYNC1LI2:P1P2	-0.443903	0.872142
KCNJ13:P1P2	0.215289	0.872271
CCT2:P1P2	-0.0699569	0.872399
HDAC7:P1P2	0.332205	0.872527
GCLC:P1P2	0.144792	0.872654
CDC27:P1P2	-0.396315	0.872781
CFL1:P1P2	0.167743	0.872908
ADCY10:P1P2	0.122712	0.873035
EIF3L:P1P2	0.263857	0.873161
BBOX1:P1	-0.00723964	0.873288
IFNA16:ENST00000380216.1	0.206935	0.873413
MAPRE2:P2	0.157876	0.873539
TEFM:P1P2	-0.264827	0.873665
KLK11:P2	-0.343109	0.87379
RPA1:P1P2	0.129833	0.873914
CCL11:P1P2	0.205112	0.874039
PHF17:P1P2	0.109078	0.874163
RAB13:P1P2	0.185709	0.874287
MINOS1:P1P2	0.356671	0.874411
TSHZ3:P1P2	0.312715	0.874535
HIST1H2BK:P1P2	0.183618	0.874658
GLUD1:P1P2	0.385942	0.874781
PDHB:P1P2	0.304226	0.874904
RPS5:P1P2	0.0990095	0.875027
FAM149A:P1P2	0.354811	0.875149
TCEA1:P1P2	0.185805	0.875271
PLD1:P1P2	-0.0278034	0.875393
NEURL:ENST00000369780.4	0.185107	0.875514
SPATA6:P1P2	0.36146	0.875636
SLC17A3:P1P2	0.32259	0.875757
NDUFB5:P1P2	0.189131	0.875877
FAM220A:P1P2	0.359401	0.875998
MROH9:P1P2	0.256529	0.876118
DDIT3:P1P2	0.221642	0.876238
CACYBP:P1P2	0.176927	0.876358
TAF1A:P1P2	0.377899	0.876478
ABCB10:P1P2	0.112223	0.876597
TMEM31:P1P2	0.260222	0.876716
ADPRM:P1P2	0.184629	0.876835
SET:P1P2	-0.350428	0.876954
SLC29A1:P1	0.291532	0.877072
ZNF580:P1	0.00757389	0.87719
UBA2:P1P2	0.347902	0.877308
UNC45A:P1	0.161419	0.877426
SUSD1:P1P2	0.30608	0.877543
JAG1:P1P2	0.137282	0.87766
NOG:P1P2	0.177141	0.877777
MRPL3:P1P2	0.244913	0.877894
DOK5:P1P2	0.0987428	0.87801
TXN:P1P2	0.217115	0.878126
TNNI1:P2	0.136968	0.878242
ZNF324B:P1P2	0.133711	0.878358
VPS29:P1P2	-0.243507	0.878474
MAEL:P1P2	-0.0315552	0.878589
TXNDC8:P1P2	-0.0246243	0.878704
PTPN7:P1P2	0.338816	0.878819
FBXO2:P1P2	0.100753	0.878933
NCBP2:P1P2	0.25886	0.879048
SLC19A1:P1P2	0.167731	0.879162
HSPA9:P1P2	0.247696	0.879275
CDK5RAP2:P1P2	0.212399	0.879389
RAPGEFL1:P1P2	0.151807	0.879503
SGCB:P1P2	-0.573552	0.879616
IL25:ENST00000329715.2,ENST00000397242.2	0.191853	0.879729
TAF10:P1P2	0.0867907	0.879841
OR6P1:ENST00000334632.1	0.25913	0.879954
SNRNP48:P1P2	0.285743	0.880066
STC2:P1P2	0.190688	0.880178
SLC46A2:P1P2	0.385366	0.88029
STK32C:P2	0.281305	0.880402
DDX41:P1P2	0.101545	0.880513
HOXB8:P1	0.0557343	0.880624
PSMB2:P1P2	-0.224825	0.880735
FAS:P1P2	0.161715	0.880846
TRAF3IP1:P1P2	0.241768	0.880956
MNAT1:P1P2	0.333721	0.881067
RPL7A:P1P2	0.254474	0.881177
UBA52:P1	-0.285859	0.881287
PDPN:P1P2	0.302185	0.881396
LRRC23:P1P2	0.0867651	0.881506
PSMC3:P1P2	0.36038	0.881615
TUBGCP3:P1P2	0.115145	0.881724
CPSF1:P1P2	0.366419	0.881832
GDF5:P1P2	-0.332397	0.881941
GATA1:P1P2	0.0112848	0.882049
RPS24:P1P2	-0.0103559	0.882157
HADHA:P1P2	0.0946334	0.882265
RPL24:P1P2	0.137025	0.882373
RNPC3:P1P2	0.156422	0.882481
SMIM10:P1P2	0.139554	0.882588
CD86:P2	0.135045	0.882695
HSPA8:P1P2	0.14012	0.882802
MKI67:P1P2	0.106665	0.882908
MED12L:P1P2	0.176044	0.883015
KIAA1161:P1P2	0.174315	0.883121
MRPS10:P1P2	0.330967	0.883227
DCAF17:P1P2	0.252323	0.883333
MCM3AP:P1P2	-0.475534	0.883438
ANKRD34B:P2	0.238659	0.883544
EIF3G:P1P2	0.00296622	0.883649
PCDHGB4:P1P2	0.187373	0.883754
CTNND2:ENST00000304623.8	-0.00483889	0.883859
PRKD1:P1P2	0.231988	0.883964
ALB:P2	0.158493	0.884068
HSPH1:P1P2	0.194242	0.884172
PSMD6:P1P2	0.067568	0.884276
DENND1C:P1P2	0.270698	0.88438
CDC5L:P1P2	0.140959	0.884483
NUP160:P1P2	0.221614	0.884587
DDX50:P1P2	0.18279	0.88469
UNC5B:P1P2	0.137502	0.884793
CORO6:P1P2	0.00784148	0.884896
RPTOR:P1P2	0.161464	0.884999
HSD17B10:P1P2	-0.00750956	0.885101
RPL19:P1P2	0.127802	0.885203
PKIB:P2	0.16863	0.885305
ANP32A:P1P2	0.184724	0.885407
ZNF729:P1P2	0.150937	0.885509
FBXO16:P1P2	0.308101	0.88561
CDC40:P1P2	0.166954	0.885711
NFX1:P1P2	0.322438	0.885812
DERL2:P1P2	0.165759	0.885913
SF3B5:P1P2	-0.173662	0.886014
HELZ:P1P2	0.154887	0.886114
GNPDA1:P1P2	0.18964	0.886215
BRCC3:P1P2	-0.384094	0.886315
MSH4:P1P2	0.247399	0.886415
UNC50:P1P2	0.350769	0.886515
SUSD3:P1P2	0.244992	0.886614
MRPL34:P1P2	0.21255	0.886713
COPB1:P1P2	0.0838342	0.886813
ERAP2:P1P2	0.188914	0.886912
ARGLU1:P1P2	0.32677	0.88701
FAM47E-STBD1:ENST00000237642.6	0.0881255	0.887109
POLR2C:P1P2	-0.338933	0.887207
SETDB1:P1P2	0.337751	0.887306
LIG3:P1P2	-0.02651	0.887404
HARS:P1P2	0.161185	0.887502
EIF2S1:P1P2	0.0589422	0.887599
TWISTNB:P1P2	-0.0548682	0.887697
PQLC3:P1P2	0.201927	0.887794
CCDC178:ENST00000300227.8,ENST00000383096.3	0.063381	0.887891
MCCC2:P1P2	-0.00936441	0.887988
ACTC1:P1P2	0.0151481	0.888085
RACGAP1:P1P2	-0.00984352	0.888182
C19orf43:P1P2	-0.526895	0.888278
ACCS:P1P2	0.102879	0.888374
ENKUR:P1P2	0.0997276	0.888471
RNASE11:P1P2	0.0712435	0.888566
POLN:P1P2	0.132975	0.888662
SNRPD3:P1P2	0.156109	0.888758
SSX7:P1P2	0.0134635	0.888853
SREK1:P1P2	0.226029	0.888948
PRPF4:P1P2	0.0753787	0.889043
GPATCH1:P1P2	0.189274	0.889138
YEATS4:P1P2	0.131083	0.889233
HAUS1:P1P2	0.127357	0.889327
DHX8:P1P2	0.138953	0.889422
CCDC157:P1P2	0.0248541	0.889516
THOC1:P1P2	0.311326	0.88961
PSMC4:P1P2	-0.173005	0.889703
RUVBL1:P1P2	-0.0679361	0.889797
TMEM170B:P1P2	0.0912271	0.88989
MRPL38:P1P2	0.107134	0.889984
DDX47:P1P2	0.123088	0.890077
PAF1:P1P2	0.046158	0.89017
NUDT21:P1P2	-0.533189	0.890263
RPL27A:P1P2	0.120797	0.890355
INTS8:P1P2	-0.0100849	0.890448
MX1:P1P2	0.20152	0.89054
PSMA3:P1P2	0.116344	0.890632
RPL10:P1P2	0.127194	0.890724
SEC61A1:P1	-0.114778	0.890816
SF3B2:P1P2	0.0720715	0.890907
NAA60:P1P2	0.340465	0.890999
U2AF1:P1P2	0.00392454	0.89109
SLU7:P1P2	-0.00432209	0.891181
VTCN1:P1P2	-0.205066	0.891272
VCP:P1P2	-0.144965	0.891363
PSMD7:P1P2	-0.0582702	0.891453
PHB2:P1P2	0.0628286	0.891544
NDUFAF5:P1P2	0.347532	0.891634
TBX4:P1	0.263557	0.891724
CTR9:P1P2	-0.16622	0.891814
RPL27:P1P2	-0.0430635	0.891904
PRKG1:ENST00000401604.2	0.165499	0.891993
RPS6:P1P2	0.0731528	0.892083
ISG20L2:P1P2	0.028426	0.892172
RPAP2:P1P2	-0.0726849	0.892261
ZNF528:P1P2	0.0728274	0.89235
NDRG3:P1P2	0.31446	0.892439
RPS13:P1P2	0.0508189	0.892527
DOCK6:P1P2	0.137063	0.892616
PSMB6:P1	0.0675722	0.892704
TUBG1:P1P2	-0.0217997	0.892792
SF3A1:P1	0.035276	0.89288
CYLD:P1P2	0.373095	0.892968
LSM2:P1P2	-0.0957763	0.893056
COPA:P1P2	-0.0500786	0.893143
SHFM1:P1P2	-0.0289164	0.893231
SF3B4:P1P2	0.00830418	0.893318
ZNF641:P1P2	0.171275	0.893405
RBM22:P1P2	-0.0740255	0.893492
SPCS3:P1	-0.123909	0.893579
HDAC6:P1P2	0.314634	0.893665
KIT:P1P2	0.137744	0.893752
NDUFB4:P1P2	0.159738	0.893838
MIIP:P1P2	0.143375	0.893924
TSPO:P1P2	0.298697	0.89401
SLC33A1:P1P2	0.121784	0.894096
RPL34:P1P2	0.176852	0.894182
WFDC1:P1P2	0.0351513	0.894268
MALT1:P1P2	-0.00135407	0.894353
ANKIB1:P1P2	0.0950731	0.894438
BNIP1:P1P2	-0.353995	0.894523
C17orf103:P1P2	0.0386391	0.894608
KRTAP1-5:P1P2	0.204677	0.894693
GSDMB:P1P2	0.282889	0.894778
TTC1:P1P2	0.111509	0.894862
OR51M1:ENST00000328611.3	0.15287	0.894947
XRCC2:P1P2	0.319327	0.895031
SAP130:P1P2	0.235335	0.895115
PRIMA1:P1P2	0.143559	0.895199
TMEM14A:P1P2	0.176015	0.895283
PPP6C:P1P2	-0.110458	0.895367
ENTPD6:P1P2	0.122359	0.89545
AAR2:P1P2	0.205381	0.895534
TRPC6:P1P2	0.172716	0.895617
BCAR1:P1	-0.0694104	0.8957
ADSL:P1P2	0.19414	0.895783
AGFG2:P1P2	0.149539	0.895866
PLCD1:P1P2	0.16975	0.895948
RASSF1:P1	0.181136	0.896031
RPL15:P1P2	-0.109538	0.896113
ZNF384:P1P2	0.33448	0.896195
MFI2:P2	0.293285	0.896278
ACP6:P1P2	0.00796464	0.89636
CCT8:P1P2	0.242343	0.896441
ARFGAP1:P1P2	-0.268056	0.896523
PKHD1:P1P2	0.218895	0.896605
SYT11:P1P2	0.111436	0.896686
SPINT1:P1P2	0.14506	0.896767
MBLAC2:P1P2	0.314926	0.896848
CPXM2:P1P2	0.129677	0.896929
KIF11:P1P2	-0.232195	0.89701
DMTN:P1	0.125837	0.897091
TAF8:P1P2	0.130054	0.897172
MED19:P1P2	0.17313	0.897252
IL34:P2	0.138938	0.897332
CWC15:P1P2	0.117642	0.897412
RPL18:P1P2	0.100719	0.897492
PRF1:P1P2	-0.111079	0.897572
CPSF3L:P1P2	0.173181	0.897652
MMP20:ENST00000260228.2	0.123318	0.897732
DDX23:P1P2	0.0452956	0.897811
ZNF695:ENST00000339986.7	-0.0714784	0.897891
TLK2:P1P2	0.182494	0.89797
FUT8:P1P2	-0.400294	0.898049
PRDX5:P1P2	0.161793	0.898128
CNRIP1:P1P2	0.126961	0.898207
ABHD6:P1P2	0.26318	0.898286
EIF4G1:P1P2	-0.062935	0.898364
KAT8:P1	0.253763	0.898443
RNF38:ENST00000350199.4,ENST00000357058.3	0.118448	0.898521
THAP8:P1P2	0.0760742	0.898599
ABHD3:P1P2	0.163387	0.898677
GHRL:P1P2	-0.00445289	0.898755
FBXO46:P1P2	0.141961	0.898833
DOC2A:P2	-0.0612048	0.89891
RAB18:P1P2	0.316601	0.898988
CYP4F8:P1P2	0.166886	0.899065
LGI2:P1P2	0.287456	0.899143
WNT5B:ENST00000310594.3	-0.291808	0.89922
NDUFA1:P1P2	-0.252766	0.899297
ZSCAN5A:ENST00000391713.1,ENST00000592355.1	-0.198111	0.899374
CKAP5:P1	0.151844	0.89945
ELP5:P1P2	0.335678	0.899527
MYO5A:P1P2	-0.018397	0.899604
NUMA1:ENST00000393695.3	0.29308	0.89968
UGGT1:P1P2	0.0217051	0.899756
RPS18:P1P2	0.157535	0.899832
ZC3H12A:P1P2	0.210009	0.899908
TBP:P1P2	0.270693	0.899984
FBL:P1P2	0.277742	0.90006
WDR81:P1	0.15389	0.900136
ATP6V0A1:P1P2	0.155714	0.900211
NCAPG:P1P2	0.355382	0.900286
DEPDC4:P1P2	0.144084	0.900362
S100A1:P2	0.275731	0.900437
SNX33:P1P2	0.161399	0.900512
ATP5I:P1P2	0.217109	0.900587
NRN1:P2	-0.0391806	0.900661
PSMD9:P1P2	0.273754	0.900736
RGS8:P1	0.17482	0.900811
PRAME:P1P2	0.244979	0.900885
MRPL24:P1P2	0.299775	0.900959
CPNE8:P1P2	0.244689	0.901033
NR2C2:P1P2	0.0107411	0.901108
CENPM:P1P2	-0.126216	0.901181
PSMC2:P1P2	0.0670234	0.901255
IL2RA:P1P2	0.296471	0.901329
KRR1:P1P2	0.309451	0.901402
MTOR:P1P2	-0.0343936	0.901476
RPL13:P1P2	-0.00538431	0.901549
POPDC3:P1	0.19385	0.901622
NOL7:P1P2	0.0753682	0.901696
PXMP2:P1P2	0.116258	0.901769
GCM1:P1P2	0.315124	0.901841
PITPNM2:ENST00000542749.1	0.121877	0.901914
TIGD2:P1P2	0.280281	0.901987
DLX5:P1P2	0.137312	0.902059
SERF2:P1	0.155291	0.902132
EEF2:P1	0.189537	0.902204
ATP8B4:P1P2	0.198106	0.902276
SUMF1:P1P2	0.249762	0.902348
PMFBP1:ENST00000355636.6	0.308248	0.90242
ZIC4:P1	-0.368422	0.902492
MYO1H:ENST00000431443.2	0.225672	0.902563
LZTR1:P1P2	0.295032	0.902635
MSX1:P1P2	0.0182537	0.902707
SSR2:P1P2	0.123603	0.902778
SLC9A5:P1P2	0.12287	0.902849
ACHE:P2	0.249843	0.90292
SPICE1:P1P2	0.14422	0.902991
KIAA1109:P1P2	0.25687	0.903062
TACC1:P1P2	0.193193	0.903133
NFE2:P1P2	-0.288204	0.903204
LDB1:P2	0.240673	0.903274
OLFML3:P1P2	0.318325	0.903345
BFAR:P1P2	0.230433	0.903415
CRYGD:P1P2	-0.0575618	0.903485
PRRG3:P1P2	-0.0243584	0.903555
NPAS4:P1P2	0.0525196	0.903625
MRPL32:P1P2	0.338225	0.903695
HBS1L:P1P2	0.0820508	0.903765
SSRP1:P1P2	0.3114	0.903835
RBM12:P1P2	0.344098	0.903904
GXYLT1:P1P2	0.174543	0.903974
SLC38A11:P1P2	0.223795	0.904043
ZNF711:P1P2	0.0285027	0.904112
PLAGL2:P1P2	0.108058	0.904181
SYNPO:P2	0.0594463	0.904251
PDE1C:P1P2	0.0961921	0.904319
RBMX:P1P2	0.0940515	0.904388
ZBTB7A:P1	0.110105	0.904457
PGAP2:P1	0.171205	0.904526
NFAM1:P1P2	-0.000340108	0.904594
DUSP28:P1P2	0.109551	0.904662
ITGB5:P1P2	-0.0497508	0.904731
ELMSAN1:P1	0.175073	0.904799
ULBP2:P1P2	0.316023	0.904867
SF3A3:P1P2	-0.126091	0.904935
HMGCS1:P1P2	0.159968	0.905003
C14orf164:P1P2	0.15045	0.90507
SETX:P1P2	0.248413	0.905138
UGT3A2:P1P2	0.156709	0.905206
RFPL4B:P1P2	0.0900684	0.905273
GPN2:P1P2	0.329125	0.90534
C4orf50:P1P2	0.0951674	0.905408
PRR16:P1	0.310473	0.905475
CSTF2T:P1P2	0.328151	0.905542
ZNF587B:ENST00000594901.1	-0.169742	0.905609
NLRP3:P1P2	0.229445	0.905675
CXCL2:P1P2	-0.476139	0.905742
ARID3C:P1P2	0.207472	0.905809
SCAMP2:P1	0.272943	0.905875
PPP2R4:P1P2	-0.34307	0.905942
GMNN:P1P2	-0.0145465	0.906008
WARS:P1P2	0.101453	0.906074
CD3G:P1P2	-0.0259519	0.90614
AMICA1:P1P2	0.276202	0.906206
SNRNP25:P1P2	0.0867978	0.906272
SIGLECL1:P1P2	0.170662	0.906338
AGGF1:P1P2	0.175774	0.906404
C10orf12:ENST00000286067.2	0.320427	0.906469
TBX10:P1P2	0.321967	0.906535
PBX3:P1P2	0.171004	0.9066
CHD1:P1P2	-0.0797569	0.906665
TMEM255A:P1P2	0.282483	0.906731
SPTBN5:P1P2	-0.115858	0.906796
GTF3C1:P1P2	0.356818	0.906861
WNK1:P1P2	0.295228	0.906926
NR1D2:P1P2	0.318051	0.90699
DIAPH1:P1P2	0.159451	0.907055
FAM105B:P1P2	0.150459	0.90712
AGPAT1:P1	0.280331	0.907184
GABRA2:P1P2	0.156698	0.907249
LEPROTL1:P1P2	0.0700839	0.907313
PIGB:P1P2	-0.0612407	0.907377
TM4SF1:P1P2	0.316327	0.907441
PFN2:P1P2	0.180149	0.907505
HIST1H2AC:P1P2	0.11448	0.907569
MRPL18:P1P2	0.322853	0.907633
NFKBIA:P1	0.224835	0.907697
SOX15:P1P2	0.103978	0.90776
ZCCHC13:P1P2	0.292673	0.907824
C14orf178:P1P2	0.172815	0.907887
XYLB:P1P2	-0.102486	0.90795
OXA1L:P1P2	-0.350729	0.908014
FZD10:P1P2	0.22165	0.908077
FLOT1:P1P2	0.149152	0.90814
LPO:P1P2	0.0537776	0.908203
SULF1:P1	-0.0134128	0.908266
ZKSCAN8:P1P2	0.102237	0.908329
TANC2:ENST00000424789.2	0.199778	0.908391
GNPDA2:P1P2	0.123395	0.908454
FIP1L1:P1P2	0.127645	0.908516
COL4A5:P1P2	0.280503	0.908579
LURAP1L:P1P2	0.277199	0.908641
SLC7A6OS:P1P2	0.358931	0.908703
GLI4:P1P2	-0.266962	0.908765
TNKS:P1P2	0.111057	0.908827
RHOA:P1P2	0.148969	0.908889
TFDP3:P1P2	0.217908	0.908951
JDP2:P1P2	0.0293444	0.909013
TMEM133:ENST00000303130.2	-0.183471	0.909075
MRPL1:P1P2	0.0744907	0.909136
IL17RD:P1P2	0.166959	0.909198
HNRNPDL:P1P2	0.125322	0.909259
MRPS21:P1P2	0.359399	0.90932
ZFYVE19:P1P2	-0.0876892	0.909381
MRPS31:P1P2	0.273837	0.909443
SSBP1:P1P2	0.148291	0.909504
DHX36:P1P2	0.341754	0.909565
ZFC3H1:P1P2	0.286642	0.909625
ELAVL1:P1P2	0.322834	0.909686
CENPE:P1P2	-0.357074	0.909747
STRIP1:P1P2	0.297083	0.909807
FGF1:P1P2	0.234176	0.909868
C3orf72:P1P2	-0.483433	0.909928
SLC10A5:P1P2	-0.246269	0.909989
POLR2F:P1P2	0.14202	0.910049
C2CD4D:P1P2	0.0144075	0.910109
TPH2:P1P2	0.149982	0.910169
SAP18:P1P2	0.324005	0.910229
PMAIP1:P1P2	0.0104873	0.910289
EIF2B3:P1P2	0.234285	0.910349
LGALS9C:P1P2	0.198246	0.910408
CXCR4:P1P2	0.159014	0.910468
EIF3I:P1P2	0.0382668	0.910527
CPNE1:P1P2	0.216015	0.910587
ZNF782:P1P2	0.30765	0.910646
CTAGE1:P1P2	-0.410564	0.910705
KCNH2:P2	0.311263	0.910765
BUB1:P1P2	0.0217771	0.910824
SNRNP200:P1P2	0.0404878	0.910883
C14orf119:P1P2	0.0414466	0.910942
RPL23A:P1P2	-0.125621	0.911
SPATC1L:P1	0.0181363	0.911059
KCNIP2:P1P2	0.266559	0.911118
HSPBP1:P1P2	0.174934	0.911176
MRP63:P1P2	0.19545	0.911235
SAMM50:P1P2	0.327134	0.911293
RPL10A:P1P2	-0.0611981	0.911352
GOLGA8B:P1P2	0.0419505	0.91141
MAGEC3:ENST00000544766.1	0.177309	0.911468
FUT11:P1P2	0.0208884	0.911526
LRRC14B:P1P2	0.278228	0.911584
CYB5R2:P1P2	0.0929367	0.911642
PGAP1:P1P2	0.0803026	0.9117
NUBP1:P1P2	0.341029	0.911757
SDF4:P1P2	0.322009	0.911815
C14orf93:P2	0.103542	0.911873
THOC2:P1P2	-0.0950729	0.91193
RPL11:P1P2	0.306408	0.911988
ANAPC10:P1P2	0.26691	0.912045
NEDD8:P1P2	0.198297	0.912102
MNT:P1P2	-0.399404	0.912159
KRTAP19-3:P1P2	0.270657	0.912216
KIF26B:P1P2	0.130253	0.912273
NEDD8-MDP1:P1P2	0.214599	0.91233
SERPINB11:P1P2	0.232364	0.912387
ABCE1:P1P2	0.0471868	0.912444
MAT2A:P1P2	-0.485674	0.912501
TOMM20L:P1P2	0.152769	0.912557
FAM178A:P1P2	0.364624	0.912614
ABCC2:P1P2	0.279141	0.91267
TBX19:ENST00000367821.3	0.141408	0.912726
CD320:P1P2	0.0707174	0.912783
MTHFR:P2	0.231868	0.912839
PSMC6:P1P2	0.131001	0.912895
ANAPC7:P1P2	0.190286	0.912951
TACC3:P1	0.0962642	0.913007
SSU72:P1P2	0.144354	0.913063
ADAM18:P1P2	0.155345	0.913119
C20orf197:P1P2	0.0322334	0.913174
EMX1:P2	0.231199	0.91323
BATF2:P1P2	0.295614	0.913286
RPL9:P1P2	-0.187756	0.913341
RPS12:P1P2	0.265844	0.913396
OR8D1:ENST00000357821.2	0.165033	0.913452
ZBTB18:P1P2	0.030114	0.913507
ZNF471:P1P2	0.0111565	0.913562
EIF3E:P1P2	0.102016	0.913617
HIST1H4F:ENST00000377745.2	0.030295	0.913672
KDELR2:P1P2	0.146664	0.913727
TMEM82:P1P2	-0.195049	0.913782
TSHZ1:P1P2	0.157035	0.913837
WDFY3:P1P2	0.30599	0.913892
ELF3:P1P2	0.304925	0.913946
TTLL8:ENST00000266182.6,ENST00000440475.1	-0.47446	0.914001
MRPL50:P1P2	0.138876	0.914055
INTS5:P1P2	0.162039	0.91411
RPS14:P1P2	0.161759	0.914164
LILRB3:P1P2	0.11006	0.914218
ANKRD22:P1P2	-0.0355826	0.914273
FNBP4:P1P2	0.204165	0.914327
KIAA1147:P1P2	0.344903	0.914381
CENPN:P1P2	0.14154	0.914435
PTPRC:P1P2	0.266225	0.914488
ZNF232:P2	0.0604933	0.914542
UTP3:P1P2	-0.177766	0.914596
PARP12:P1P2	0.15006	0.91465
CSNK2A2:P1P2	0.191801	0.914703
DNASE1L1:P1	-0.105864	0.914757
KCTD8:P1P2	0.297723	0.91481
CSE1L:P1P2	0.0206381	0.914864
ZNF808:P1	0.130857	0.914917
SCO2:P1P2	0.259325	0.91497
SPA17:P1P2	0.113212	0.915023
RTF1:P1P2	0.154793	0.915076
BCR:P1P2	0.0546566	0.915129
OR8B3:ENST00000354597.3	0.161496	0.915182
USP39:P2	0.208447	0.915235
ZNF33A:P1P2	0.182709	0.915288
HSD17B1:P1P2	0.163511	0.91534
C16orf13:P1P2	0.0762406	0.915393
EIF4G2:P2	0.191292	0.915446
YLPM1:P1P2	0.15861	0.915498
RPL32:P1P2	0.0696401	0.915551
CNTF:P1P2	0.347421	0.915603
GRM1:P1P2	-0.0205407	0.915655
TMEM179B:P1P2	0.196404	0.915707
DNTTIP2:P1P2	0.0911228	0.91576
AP4B1:P1P2	-0.263796	0.915812
MED1:P1P2	0.318752	0.915864
AGR3:P1P2	-0.0064387	0.915915
ZNF610:P1P2	-0.01966	0.915967
UBE3C:P1P2	0.253606	0.916019
POLD3:P1P2	0.167028	0.916071
B4GALNT4:P1P2	0.0315804	0.916122
IL36A:P1P2	0.049266	0.916174
TPCN1:P1P2	0.142725	0.916225
SCD:P1P2	0.323953	0.916277
LRRC26:P1P2	0.315497	0.916328
RFPL3:ENST00000397468.1	0.329081	0.91638
TDRD6:P1P2	-0.0610894	0.916431
B9D2:P1P2	0.133727	0.916482
ULK1:P1P2	0.000787152	0.916533
CHEK1:P1P2	-0.00406362	0.916584
CCT7:P1P2	0.157251	0.916635
BCL2L11:P1	0.273708	0.916686
H2AFX:P1P2	0.00135396	0.916737
CCT6A:P1P2	-0.186857	0.916787
C11orf68:P1P2	0.168706	0.916838
C19orf67:P1P2	0.199903	0.916889
TUBGCP5:P1P2	0.132076	0.916939
GGT5:P1P2	0.256876	0.91699
TXNDC15:P1P2	0.292986	0.91704
NUTF2:P1P2	0.153757	0.91709
SNX32:P1P2	0.314426	0.91714
PSMD3:P1P2	-0.242722	0.917191
OSTF1:P1P2	0.301479	0.917241
ZNF324:P1P2	0.0888005	0.917291
DPF2:P1	0.110727	0.917341
RPL37A:P1P2	-0.113685	0.917391
CDT1:P1P2	0.154994	0.917441
LLGL2:P1	0.135631	0.91749
RPS29:P1	0.106054	0.91754
C1orf226:P2	-0.450188	0.91759
PRPF3:P1P2	0.116555	0.917639
TOX3:P1P2	0.126257	0.917689
ADAP1:P1P2	0.187092	0.917738
SRSF3:P1P2	0.0830052	0.917788
IDH2:P1P2	0.0980641	0.917837
GNG11:P1P2	-0.0229914	0.917886
DBX1:P1P2	0.148875	0.917935
NFIL3:P1P2	0.1416	0.917985
GBAS:P1P2	-0.284002	0.918034
LIN52:P1P2	0.0466714	0.918083
SEC13:P1P2	-0.0442364	0.918132
COX10:P1P2	-0.0568315	0.91818
POLR2G:P1P2	0.0858598	0.918229
TCP1:P1P2	0.102791	0.918278
ZNF850:P1P2	-0.193347	0.918327
ETV2:P1P2	0.132805	0.918375
VAC14:P1P2	0.167066	0.918424
CLCC1:P1P2	-0.59206	0.918472
VPS28:P1P2	-0.059608	0.918521
DUT:P1P2	-0.0722608	0.918569
BIRC5:P1P2	-0.0886856	0.918617
ATP6V1B2:P1P2	-0.0867548	0.918666
PLA2G4A:P1P2	-0.23539	0.918714
NUDT9:P1P2	0.128467	0.918762
C4orf19:P1P2	0.263918	0.91881
TUBGCP2:P1P2	0.100967	0.918858
USP54:P2	-0.182248	0.918906
TMED7:P1P2	-0.00189518	0.918954
NOL10:P1P2	0.188682	0.919001
RPS19:P1P2	-0.00636088	0.919049
PSMD14:P1P2	0.0665339	0.919097
NAT6:P1P2	0.192536	0.919144
VPS35:P1P2	-0.139571	0.919192
FOXO6:P1P2	0.262011	0.919239
RREB1:P1P2	0.142742	0.919287
MRPL14:P1P2	0.342827	0.919334
SEPT4:P1	0.147443	0.919381
PLEKHM2:P1P2	0.154335	0.919429
DDX39B:P1P2	-0.112356	0.919476
LOR:P1P2	-0.0149749	0.919523
FERMT3:P2	0.0279376	0.91957
ANO3:P1P2	0.0923582	0.919617
CCDC22:P1P2	0.297495	0.919664
CCDC3:P1P2	0.237829	0.919711
TRAP1:P1P2	0.194405	0.919757
NT5DC2:P1P2	0.0876964	0.919804
GRIK1:P1P2	-0.0185628	0.919851
LMO2:P1P2	0.132498	0.919897
POLR2I:P1P2	0.106826	0.919944
CHD9:P1	0.224993	0.91999
NDUFA2:P1P2	0.254258	0.920037
CCNB2:P1P2	-0.1671	0.920083
PRIM2:P1P2	0.024025	0.92013
CSRP3:P1P2	0.12718	0.920176
DIMT1:P1P2	0.0702187	0.920222
SNRPG:P1P2	0.0688191	0.920268
PRPF31:P1P2	0.024244	0.920314
ZNHIT6:P1P2	0.0742135	0.92036
NUF2:P1P2	-0.0992377	0.920406
ERH:P1P2	-0.131042	0.920452
PES1:P1P2	-0.108634	0.920498
EIF3D:P1P2	-0.147368	0.920544
VEPH1:ENST00000362010.2	0.0710539	0.920589
TAF1:P1P2	0.352505	0.920635
SH3RF1:P1P2	0.0272085	0.920681
RAG2:P1P2	0.0421387	0.920726
SCML4:P1P2	0.182244	0.920772
DYNLRB1:P1	-0.0044181	0.920817
TRIM29:P2	-0.00328613	0.920863
GFI1B:P1P2	0.0279481	0.920908
MRPS17:P1P2	0.351316	0.920953
VWF:P1P2	0.0783804	0.920998
KPNA6:P1P2	-0.025937	0.921044
XDH:P1P2	-0.0355783	0.921089
TFCP2L1:P1P2	-0.0889589	0.921134
AGMO:P1P2	0.165343	0.921179
RPL38:P1P2	-0.112586	0.921224
C9orf172:P1P2	0.0319498	0.921268
PSMD2:P1P2	-0.0368692	0.921313
MCOLN1:P1P2	0.140431	0.921358
MED9:P1P2	0.0390517	0.921403
PANK1:P1	0.179822	0.921447
ILDR1:P1P2	0.294842	0.921492
ZNF142:P1P2	0.00130329	0.921536
LEF1:P1	0.00684744	0.921581
XAB2:P1P2	-0.0350154	0.921625
VMO1:P1P2	0.130976	0.921669
RPS8:P1P2	-0.0988574	0.921714
MPZL1:P1P2	0.0161858	0.921758
TBR1:P1P2	-0.18921	0.921802
RPS7:P1P2	-0.0194746	0.921846
RPL26:P1P2	0.00790778	0.92189
DDOST:P1P2	-0.0354051	0.921934
SH3GL2:P1P2	-0.0221506	0.921978
DYX1C1:ENST00000321149.3	0.294054	0.922022
EXOSC9:P1P2	0.201282	0.922066
DFFB:P1P2	0.334297	0.92211
ASRGL1:P1P2	0.22092	0.922154
TTC22:P1P2	0.153808	0.922197
RAB8A:P1P2	-0.0382114	0.922241
UBE2G1:P1P2	0.0664516	0.922285
OPTC:P2	0.123401	0.922328
OVCH1:ENST00000318184.5	0.154582	0.922372
GATAD2B:P1P2	0.16827	0.922415
DGKQ:P1	0.147459	0.922458
PMP22:P1P2	0.04448	0.922502
MAVS:P2	0.284971	0.922545
SMIM8:P1P2	0.194281	0.922588
BPTF:P1P2	0.284928	0.922631
SNRPD2:P1P2	-0.212526	0.922674
L1TD1:P1	0.228238	0.922717
ENDOU:P1P2	0.292533	0.92276
NEIL1:P1P2	-0.331894	0.922803
CYSLTR2:ENST00000282018.3	-0.00759262	0.922846
FAM71E2:P2	0.294433	0.922889
KDM1B:P1P2	0.223384	0.922932
MYBBP1A:P1P2	-0.425371	0.922974
KHNYN:P1P2	0.239233	0.923017
PLEKHH1:P1P2	0.175875	0.92306
TIMM44:P1P2	0.00146704	0.923102
CPA2:P1P2	0.23065	0.923145
RBM42:P1P2	0.28566	0.923187
FAM214A:P1P2	0.0884542	0.92323
SPRR1A:P2	-0.151429	0.923272
KRT15:P2	0.114081	0.923314
CLEC4E:P1P2	0.168121	0.923356
CIDEB:P2	0.0349442	0.923399
TSPAN31:P1P2	0.218968	0.923441
PDE1B:P2	0.0728081	0.923483
NKX2-6:P1P2	0.218789	0.923525
NNT:P1P2	0.157196	0.923567
BMP2K:P1P2	0.285253	0.923609
CCR7:P1	0.215773	0.923651
RNFT1:P1P2	-0.0222543	0.923693
HELQ:P1P2	-0.105328	0.923734
INHBA:P1P2	0.110131	0.923776
DEFA5:P1P2	0.205508	0.923818
NTN5:ENST00000270235.4	0.208315	0.923859
MRPL46:P1P2	0.249806	0.923901
OLFML2A:P1P2	0.134401	0.923943
CAMTA2:P1P2	0.179398	0.923984
EHF:P1P2	0.148418	0.924025
C18orf42:P1P2	0.339155	0.924067
ARHGAP11A:P1P2	0.345157	0.924108
SLC2A6:P1P2	0.219885	0.924149
C17orf51:P1	0.0236687	0.924191
PRMT3:P1P2	0.107069	0.924232
SYVN1:P1P2	-0.498313	0.924273
ZFP69B:P1P2	0.0137755	0.924314
CHML:P1P2	0.138037	0.924355
NSL1:P1P2	0.0651493	0.924396
THEM4:P1P2	0.138978	0.924437
SPNS3:P1P2	0.181584	0.924478
LCE3C:P1P2	0.112504	0.924519
MYO15A:P1P2	0.156182	0.92456
SCMH1:ENST00000402904.2	0.150968	0.9246
ZFP30:P1P2	0.0618202	0.924641
NUP210:P1P2	0.184379	0.924682
GTF2H3:P1P2	0.332923	0.924722
DBR1:P1P2	0.160472	0.924763
E2F2:P1P2	0.288513	0.924803
HIST1H2BL:P1P2	0.147294	0.924844
HMCES:P1P2	0.162036	0.924884
C6orf165:P1P2	0.268613	0.924924
CCDC148:ENST00000409187.1	0.152354	0.924965
CSNK1A1:P1P2	-0.183286	0.925005
UQCRB:P1P2	0.202433	0.925045
R3HDML:ENST00000217043.2	0.171839	0.925085
ETNPPL:P1P2	0.158885	0.925125
ZNHIT1:P1P2	0.159532	0.925165
UCK1:P1P2	-0.0683057	0.925205
CSRP2BP:P1P2	0.292749	0.925245
FAM208B:P1P2	-0.192682	0.925285
BRF1:P1P2	0.192766	0.925325
MAGED2:P1	0.198273	0.925365
DTNA:P1P2	0.111495	0.925405
NAB2:P1P2	-0.447301	0.925444
RCAN1:P1P2	0.146	0.925484
SLC7A1:P1P2	0.223974	0.925524
CRTC2:P1P2	0.298341	0.925563
TTR:P1	0.137898	0.925603
MMP27:P1P2	0.301062	0.925642
TAF1C:P1P2	0.148034	0.925682
CANX:P2	0.185905	0.925721
OR7D4:ENST00000308682.2	-0.0997576	0.925761
FBXW11:P1P2	0.149354	0.9258
CNDP1:P1P2	0.121313	0.925839
TRPM3:ENST00000377110.3	-0.0910694	0.925878
MIER1:P1	0.0498837	0.925918
PEX12:P1P2	0.18997	0.925957
RNF186:P1P2	0.0374197	0.925996
LRRTM2:P1P2	-0.176489	0.926035
NSMCE4A:P1P2	0.321387	0.926074
SYNDIG1L:P1P2	-0.0505954	0.926113
ZNF408:P1P2	0.27408	0.926152
COX20:P1P2	-0.304118	0.92619
PCDHGB1:P1P2	0.255023	0.926229
FAM20C:P1P2	-0.0110145	0.926268
COL3A1:P1P2	-0.388818	0.926307
REEP6:P1P2	0.0586968	0.926345
CEBPB:P1P2	0.276244	0.926384
C11orf30:P1P2	-0.0586452	0.926422
FZD6:P1P2	0.0564695	0.926461
TWF1:P1P2	-0.32422	0.926499
PLN:P1P2	-0.0249255	0.926538
FKBP1B:P1P2	0.131944	0.926576
HIST1H2BH:P1P2	0.217269	0.926615
TRIM42:P1P2	0.210742	0.926653
C12orf60:P1P2	-0.144146	0.926691
C15orf53:P1P2	0.151282	0.926729
GALNT15:P1P2	0.0938804	0.926768
PABPC4L:P1P2	0.256021	0.926806
PLEKHG5:P2	-0.280142	0.926844
GNL3L:P1P2	0.205023	0.926882
METTL10:P1P2	0.314137	0.92692
PTPRN2:ENST00000389416.4,ENST00000389418.4,ENST00000409483.1	0.165373	0.926958
THAP4:P1P2	0.00688415	0.926996
CEP192:P1P2	0.203444	0.927033
TAL1:ENST00000294339.3,ENST00000371883.3	0.276065	0.927071
DOK3:P1P2	0.158323	0.927109
NAA38:P1P2	0.127968	0.927147
MAD2L1:P1P2	0.337238	0.927184
KRT8:P1	0.210546	0.927222
WNT5A:P1P2	-0.0231929	0.92726
RTKN2:P1P2	0.0266552	0.927297
WDR43:P1P2	-0.0957264	0.927335
INMT:P1P2	0.0310141	0.927372
ECI2:P1P2	0.038261	0.92741
SLC8B1:P1	0.170492	0.927447
CA13:P1P2	0.279301	0.927484
RSBN1L:P1P2	0.180682	0.927522
OR4D11:ENST00000313253.1	0.0454695	0.927559
TWIST1:P1P2	-0.26768	0.927596
C4orf36:P2	0.0397992	0.927633
C22orf15:P1P2	-0.298422	0.92767
GPR17:P1P2	0.260411	0.927707
IL36RN:P1P2	0.251692	0.927745
AOC2:P1P2	0.0366282	0.927782
HIF3A:P1	0.11771	0.927818
NXPH4:P2	-0.0444815	0.927855
MYF6:P1P2	0.136712	0.927892
COG7:P1P2	0.304535	0.927929
POSTN:P1	0.118523	0.927966
MTMR9:P1P2	-0.0463632	0.928003
TAF6:P1P2	0.194062	0.928039
CDH19:P1P2	0.207216	0.928076
B4GALNT2:P1P2	0.159386	0.928113
TBPL2:ENST00000247219.5	0.14339	0.928149
SF1:P1P2	0.111133	0.928186
ZCCHC6:P1P2	0.340335	0.928222
CDKN1A:P1P2	0.262957	0.928259
MSRB1:P1P2	-0.0280221	0.928295
ABHD15:P1P2	-0.0681001	0.928331
OR52E2:ENST00000321522.2	0.146736	0.928368
XIRP1:P1P2	0.147358	0.928404
CD55:P1P2	0.243101	0.92844
RNASE9:P1P2	0.260153	0.928476
BAIAP3:P1P2	0.12923	0.928513
DENND6B:P1P2	-0.454402	0.928549
BCAR3:P2	-0.0167549	0.928585
FLII:P1P2	0.155841	0.928621
GPLD1:P1P2	0.181986	0.928657
TUBA1B:P1P2	0.128156	0.928693
NUDT12:P1P2	0.102566	0.928729
PJA1:P1P2	-0.025045	0.928765
DDX6:P1P2	-0.363179	0.9288
MRPL20:P1P2	0.142533	0.928836
KIAA0930:P2	0.180541	0.928872
IMP4:P1P2	0.103259	0.928908
SS18:P1P2	0.166027	0.928943
BVES:P1P2	0.178182	0.928979
PPP2R1A:P1	-0.110171	0.929015
AKAP5:P1P2	-0.0489461	0.92905
WHSC1L1:P1P2	0.271217	0.929086
ACADSB:P1P2	0.248034	0.929121
WDR81:P2	-0.206931	0.929157
OR52D1:ENST00000322641.5	0.167912	0.929192
OR4N4:ENST00000328795.4	0.15143	0.929227
COPS7B:P1	-0.508214	0.929263
PYCARD:P1P2	-0.0234892	0.929298
C14orf2:P1P2	0.257972	0.929333
MAGED1:P2	-0.00843472	0.929368
LDHA:P1P2	0.0361921	0.929404
SHC4:ENST00000332408.4	0.205192	0.929439
LIPC:P1	0.152472	0.929474
MOGS:P1P2	0.124397	0.929509
HSH2D:P1P2	0.252814	0.929544
ARSI:P1P2	0.0467181	0.929579
TEKT5:P1P2	0.137532	0.929614
SPACA7:P1P2	0.158492	0.929649
GLIPR2:P1P2	0.126908	0.929683
PITX3:P1P2	0.100927	0.929718
CAMSAP1:P1P2	0.235653	0.929753
DEFA1B:P1P2	-0.161454	0.929822
DEFA3:P1P2	-0.161454	0.929822
DDX3X:P1P2	0.150006	0.929857
FOXD1:P1P2	0.143481	0.929892
ESF1:P2	-0.0630368	0.929926
DHX16:P1P2	0.295384	0.929961
TBL3:P1P2	0.186733	0.929995
MARCH7:P1P2	0.00189757	0.93003
TAS2R19:ENST00000390673.2	0.137455	0.930064
KBTBD13:P1P2	-0.123121	0.930099
C9orf106:P1P2	0.220021	0.930133
PITRM1:P1P2	0.33002	0.930167
AHNAK:P2	0.239725	0.930201
TK2:P1P2	0.201636	0.930236
TRPM7:P1P2	-0.121767	0.93027
CEP152:P1P2	0.227221	0.930304
SLCO6A1:P1P2	0.272132	0.930338
IQCF3:P2	0.0138195	0.930372
MTMR11:P1P2	0.0854969	0.930406
ZBTB9:P1P2	0.254113	0.93044
SCYL1:P1P2	0.159159	0.930474
SPP1:P2	0.0575081	0.930508
TOMM20:P1P2	-0.0265761	0.930542
C9orf117:P1P2	0.191741	0.930576
FBN3:P1P2	0.00817438	0.93061
C8orf74:P1P2	0.122297	0.930644
RPL18A:P1P2	0.242659	0.930677
ONECUT3:P1P2	0.131267	0.930711
CHMP1A:P1P2	-0.540178	0.930745
ADSS:P1P2	0.119312	0.930778
TAF2:P1P2	0.0802687	0.930812
RPL4:P1P2	-0.25383	0.930846
MEIS3:P2	0.113896	0.930879
ANAPC1:P1P2	0.333369	0.930913
FAM43B:P1P2	0.0898546	0.930946
IKZF4:P1	0.0604166	0.930979
PRADC1:P1P2	0.166626	0.931013
ACCSL:ENST00000378832.1	0.256877	0.931046
CAPN9:P1P2	-0.20618	0.931079
C9orf24:P1P2	0.0508541	0.931113
LOC729020:NM_001143909	0.153365	0.931146
WDR16:P1P2	0.195492	0.931179
ZNF202:P1P2	0.297718	0.931212
PSMD5:P1P2	0.127438	0.931245
DYNC1H1:P1P2	0.307985	0.931279
GPR144:P1P2	0.156794	0.931312
CT45A1:ENST00000370741.3,ENST00000482795.1,ENST00000497301.2	-0.0162379	0.931345
CAB39L:P2	0.108733	0.931378
SPDL1:P1P2	0.250435	0.931411
CASP4:P2	-0.14908	0.931444
THADA:P1P2	0.0194338	0.931476
BCL2L13:P1P2	0.238847	0.931509
CCNT2:P1P2	0.106888	0.931542
C15orf61:P1P2	0.30583	0.931575
ANGPTL6:P1P2	-0.154722	0.931608
CEBPG:P1P2	-0.198709	0.93164
RAB17:P1P2	0.320535	0.931673
PCDHA7:P1P2	0.128096	0.931706
LAMA1:P1P2	0.152757	0.931738
POLA1:P1P2	0.307859	0.931771
NFE2L2:P2	-0.11767	0.931803
CCL24:P1P2	0.199045	0.931836
SRP14:P1P2	0.327154	0.931868
SMARCD1:P1P2	-0.154213	0.931901
AGR2:P1P2	0.15405	0.931933
PPP1R27:P1P2	0.040215	0.931965
DUSP27:P1P2	-0.0836463	0.931998
OR52N1:ENST00000317078.1	0.0305118	0.93203
HSD17B12:P1P2	0.165638	0.932062
C11orf49:P1P2	0.271364	0.932094
BCL2L14:P2	0.148121	0.932127
KIAA0195:P1	0.316487	0.932159
PRSS45:ENST00000442359.2	-0.254783	0.932191
SUSD2:P1P2	0.0867345	0.932223
LYRM9:P1P2	0.0660285	0.932255
FSIP2:P1	-0.0292651	0.932287
RPS15:P1P2	0.284252	0.932319
HPGDS:P1P2	0.341783	0.932351
FAM198A:P1P2	0.241747	0.932383
NOP14:P1P2	0.262681	0.932415
GLOD5:P1P2	0.158255	0.932447
FAM211B:P1P2	0.112081	0.932478
B3GALT4:P1P2	0.163093	0.93251
GBA2:P1P2	0.239431	0.932542
AWAT1:P1P2	0.181382	0.932574
NOP16:P1P2	-0.176911	0.932605
ASIC3:P1P2	-0.156082	0.932637
CCDC97:P1P2	-0.135229	0.932668
MESP2:P1P2	0.134658	0.9327
CHTOP:P1P2	-0.248258	0.932732
LOC158434:P1P2	0.0141242	0.932763
PRG3:P1P2	0.173672	0.932795
CSF2:P1P2	-0.243265	0.932826
PARPBP:P1P2	-0.251189	0.932857
TIGD1:P1P2	-0.339078	0.932889
TMEM144:P1P2	0.16559	0.93292
PTPRE:ENST00000254667.3	0.259564	0.932951
RAD51C:P1P2	0.325633	0.932983
TLE6:P1P2	-0.0260876	0.933014
HIST1H2BI:ENST00000377733.2	-0.00148954	0.933045
OR4A16:ENST00000314721.2	0.311582	0.933076
CLEC12A:P1P2	0.175628	0.933107
ANAPC5:P1P2	0.172437	0.933139
ZMIZ2:P1P2	0.259485	0.93317
C1R:P1P2	0.187975	0.933201
NASP:P1P2	0.0792307	0.933232
KRTAP5-9:ENST00000528743.2	0.0347193	0.933263
NT5C2:P1P2	0.137927	0.933294
TMEM59L:P1P2	0.147867	0.933325
PCBD2:P1P2	0.281409	0.933355
DNAH1:P1P2	0.142904	0.933386
ABCG2:P1P2	-0.10203	0.933417
TMEM132A:P1P2	-0.00764969	0.933448
OR4A5:ENST00000319760.6	-0.253595	0.933479
UHRF1BP1:P1P2	-0.144056	0.933509
ADAMTS3:P1P2	0.247885	0.93354
PCIF1:P1P2	-0.0558316	0.933571
ZNF488:P1	0.041069	0.933601
TIFA:P1P2	-0.141031	0.933632
USP21:P1P2	0.284782	0.933662
MTERFD1:P1P2	0.255946	0.933693
EIF2B5:P1P2	-0.0674992	0.933723
CLTC:P1P2	0.0761493	0.933754
FAT4:ENST00000394329.3	0.0695715	0.933784
PRRC1:P1P2	0.135987	0.933815
ZKSCAN4:P1P2	-0.103839	0.933845
S1PR3:P1P2	0.0324444	0.933875
KLHL29:P1P2	0.291849	0.933906
ARHGAP11B:P1P2	0.151838	0.933936
MS4A13:P1P2	0.0498522	0.933966
TRAM1L1:P1P2	0.170831	0.933996
CYP2A13:P1P2	0.338464	0.934027
HAS2:P1P2	0.242779	0.934057
CCL20:P1	0.127824	0.934087
DIP2B:P1P2	0.293482	0.934117
MYCN:P1	-0.00154053	0.934147
C3:P1P2	0.293605	0.934177
C1orf122:P1P2	0.148143	0.934207
ST6GALNAC1:P1P2	0.0818416	0.934237
ZNF536:P1P2	-0.0349878	0.934267
NUP107:P1P2	-0.31544	0.934297
SLIT1:P1P2	0.149777	0.934327
TPRG1:ENST00000433971.1	0.220188	0.934357
ZBED2:P1P2	0.276422	0.934386
FANCF:P1P2	0.169246	0.934416
ZSCAN16:P1P2	-0.289439	0.934446
VGLL1:P1P2	0.192526	0.934476
PRPF38A:P1P2	0.135555	0.934505
ZNF765:P2	-0.283379	0.934535
AKR1C3:P1P2	0.112795	0.934565
HTATSF1:P1P2	-0.169971	0.934594
DKC1:P1P2	0.303507	0.934624
SNX30:P1P2	-0.237521	0.934653
F5:P1P2	0.0257072	0.934683
NOL3:P1	-0.0555936	0.934712
SPEM1:P1P2	-0.102015	0.934742
C12orf73:P1	0.123171	0.934771
IL18BP:P1P2	-0.267178	0.9348
SLFN14:ENST00000415846.3	-0.24222	0.93483
RBM20:P1P2	-0.292419	0.934859
C11orf54:P1P2	-0.162231	0.934888
CORIN:P1P2	-0.0818099	0.934918
PLBD1:P1P2	0.0167271	0.934947
NXF1:P2	0.234188	0.934976
TNPO3:P1P2	-0.0538569	0.935005
MECP2:P1P2	0.24255	0.935034
FOXB1:P1P2	0.323036	0.935064
TNFRSF1A:P1P2	-0.163124	0.935093
NAA11:P1P2	0.169329	0.935122
HYAL1:P1	-0.128899	0.935151
INTS6:P1P2	0.136101	0.93518
ZNF485:P1P2	-0.0107858	0.935209
SCAMP5:P1P2	0.0526839	0.935238
C1orf116:P1P2	0.136197	0.935266
GBF1:P1P2	0.0790081	0.935295
TTLL9:P1	0.0213134	0.935324
ZNF16:P1P2	0.0967343	0.935353
ITPKB:P1P2	0.114461	0.935382
LRRC41:P1P2	0.00834038	0.935411
FARP1:P1P2	0.0850773	0.935439
ZNF785:P1P2	0.103044	0.935468
HIST3H2A:P1P2	0.213665	0.935497
C11orf73:P1P2	0.0496119	0.935525
CFDP1:P2	0.116839	0.935554
SSX2IP:P1P2	0.228596	0.935583
DSTN:P1P2	0.0364692	0.935611
ANKRD50:P1P2	-0.117261	0.93564
IL22RA2:P1P2	0.145009	0.935668
PRTG:P1P2	0.141266	0.935697
ROM1:P1P2	0.00833844	0.935725
NEURL2:P1P2	0.204445	0.935753
PTRH1:P1P2	-0.00214019	0.935782
TEC:P1P2	0.0166959	0.93581
OR13A1:ENST00000536058.1	0.240654	0.935839
SYT14:P1P2	0.0578679	0.935867
MRPS12:P1P2	0.145914	0.935895
EMD:P1P2	0.0445555	0.935923
ZNF534:P1P2	0.0727046	0.935952
SLC35D3:P1P2	-0.131544	0.93598
HAUS6:P1P2	0.0131334	0.936008
MAF1:P1P2	-0.536056	0.936036
BUD31:P1P2	0.190275	0.936064
TXNL4B:P1P2	0.309201	0.936092
WDR60:P1P2	-0.0124012	0.93612
EPB41L2:P1P2	0.188915	0.936148
PKM:P1	-0.313063	0.936176
GOSR1:P1P2	0.160524	0.936204
EIF4E3:P1P2	0.110005	0.936232
CD300LB:P1P2	0.237761	0.93626
DEFB121:P1P2	0.0177149	0.936288
NDUFB6:P1P2	-0.0155711	0.936316
FAM213A:P2	0.258286	0.936344
CNOT2:P1P2	-0.477862	0.936371
BRK1:P1P2	0.183423	0.936399
TMEM57:P1P2	0.0172061	0.936427
FAM117B:P1P2	0.284456	0.936455
KRTAP20-2:P1P2	0.116769	0.936482
GRM5:P1	-0.2458	0.93651
[truncated: 18,515 more rows]

## Sheet: Supplementary Table 3
Gene	PE3 MCS Phenotype	FDR
CHAF1B:P1P2	1.46756	1.01722e-06
MLH1:P1P2	1.58743	2.80804e-05
MSH6:P1P2	1.3557	4.11908e-05
MSH2:P1P2	1.48082	5.09943e-05
POLR1D:P1	1.22676	0.000845312
CASP8AP2:P1P2	1.29939	0.00236565
RBM14-RBM4:P1	1.25516	0.00667046
RBM4:P1	1.25516	0.00667046
PMS2:P1P2	0.840458	0.00990463
METAP2:P1P2	1.13138	0.0153421
EIF2B5:P1P2	1.08906	0.028578
RBM14:P1P2	1.10751	0.06203
B3GAT1:P1P2	0.472495	0.0957649
HCN1:P1P2	1.0367	0.127927
SSB:P1P2	-1.97704	0.155837
FDPS:P1P2	1.02958	0.181477
RARS:P1P2	0.992217	0.205539
LEO1:P1P2	1.11369	0.228375
CYB5R3:P1P2	0.815808	0.254992
DMAP1:P1P2	1.02697	0.279154
DBR1:P1P2	1.05325	0.301231
NPAT:P1P2	0.974379	0.323972
FHIT:P1P2	0.919313	0.345454
COX7A2:P1P2	0.716129	0.368164
PTGR2:P1P2	0.590403	0.389748
LY6H:P1P2	0.531294	0.409912
NUBP1:P1P2	0.787497	0.428645
NRF1:P1P2	0.455353	0.44618
SCYL2:P1P2	0.521155	0.462672
EP400:P1P2	0.833876	0.47832
EXOSC2:P1P2	0.94681	0.492986
HBS1L:P1P2	0.923682	0.506899
KANSL3:P1P2	0.418033	0.519992
PROL1:P1P2	0.260552	0.532344
MIIP:P1P2	0.563248	0.544055
C11orf85:P1P2	0.942598	0.555345
ZNF385D:P1P2	0.510381	0.566062
COG8:P1P2	0.881552	0.576305
HIST1H2BI:ENST00000377733.2	0.398981	0.586138
C16orf87:P1P2	0.225959	0.595488
BRD8:P1P2	0.91826	0.604383
NOL10:P1P2	0.941946	0.612945
PAXBP1:P1P2	0.647775	0.621131
OPCML:ENST00000331898.7	0.231432	0.628951
HEATR1:P1P2	1.27907	0.636501
TMEM110-MUSTN1:P1P2	0.494943	0.643723
NDNL2:P1P2	0.840688	0.650659
CARF:P1P2	0.694391	0.657325
SARS:P1P2	0.98827	0.663739
ATP5E:P1P2	0.806317	0.669969
ACER3:P1P2	0.605794	0.675967
TRA2B:P1P2	0.619457	0.681736
ZCCHC9:P1P2	0.865415	0.68729
DARS:P1P2	0.289542	0.692648
CCDC90B:P1P2	0.754	0.697822
UBA2:P1P2	0.954735	0.702845
NDUFAF2:P1P2	0.405259	0.707697
FBXO5:P1P2	0.828966	0.712382
HAUS2:P1P2	0.117535	0.716913
UMPS:P1P2	0.919305	0.721317
NEFM:P2	0.311887	0.725603
UBA52:P1	0.751998	0.729766
EIF2B3:P1P2	0.714776	0.733807
TPD52L2:P1P2	0.559075	0.737727
CR2:P1P2	0.922954	0.74153
COA4:P1P2	-0.0302339	0.74522
TICRR:P1P2	0.58815	0.748803
MYLK4:P1P2	0.258473	0.752287
NONO:P1P2	0.8089	0.755671
ADAM10:P1P2	0.352454	0.758965
LYPLA2:P1P2	0.888258	0.76217
POLA1:P1P2	0.405636	0.765287
SLC26A3:P1P2	0.405279	0.768321
TYK2:P1P2	0.438294	0.771281
C17orf51:P1	0.370766	0.774161
CABIN1:P1P2	0.174886	0.776971
PPFIA1:P1P2	0.554326	0.77971
EXOSC5:P1P2	0.803997	0.782385
CNR1:P1P2	0.190559	0.784993
EXO5:P1P2	0.398284	0.787543
INTS3:P1P2	0.759754	0.790035
FOXD4:ENST00000382500.2	0.0777809	0.792473
DAD1:P1P2	0.449594	0.794852
CNIH4:P1P2	0.411307	0.797176
RPL15:P1P2	0.770529	0.799449
TBX1:P1P2	0.381026	0.801672
PDIK1L:P1P2	0.0728872	0.803846
ZNF679:P1P2	0.197859	0.805974
ZNF705G:ENST00000400078.2	0.730658	0.808056
GLTP:P1P2	0.450031	0.810092
DDX54:P1	0.218127	0.812086
ESYT3:P1P2	0.656468	0.814036
TNFSF10:P1P2	0.443732	0.815945
TAMM41:P1P2	0.721139	0.817815
BOD1L1:P1	0.891501	0.819646
DDX3Y:P1P2	0.326235	0.821443
C3orf35:ENST00000328376.5	0.608686	0.823204
CNTN4:P1P2	0.778956	0.824931
RPS9:P1P2	0.809725	0.826624
BLM:P1P2	0.480463	0.828285
PELO:P1	1.05905	0.829914
ZNF213:P1P2	0.437279	0.83151
FCN2:P1P2	0.483004	0.833077
PITPNB:P1P2	0.644084	0.834614
PIP:P1P2	0.121053	0.836122
ATP8B2:P1	0.419035	0.837602
PSMB1:P1P2	0.217233	0.839055
SYF2:P1P2	0.511901	0.840481
DDX52:P1P2	0.489923	0.841882
TTLL2:P1P2	0.428239	0.843257
PLCB2:P1P2	0.418464	0.844608
ABCB7:P1P2	0.520241	0.845937
WDR86:P1P2	0.429802	0.847242
FNDC3B:P1P2	0.40194	0.848525
CHTF18:P1P2	0.411308	0.849787
TTF1:P1P2	0.82781	0.851027
EIF6:P1P2	0.335799	0.852247
ATL1:P1P2	0.493214	0.853446
ZWILCH:P1P2	-0.768078	0.854626
TIPIN:P1P2	0.778932	0.855787
ZNF579:P1P2	0.74672	0.85693
FAM89B:P1P2	0.627602	0.858055
FCN1:P1P2	0.594546	0.859162
WDR75:P1P2	0.614939	0.860252
LARP4:P1P2	0.0791217	0.861324
TMA7:P1P2	0.570749	0.862379
OTUB1:P1P2	0.101156	0.863418
CCNJ:P1P2	0.494386	0.864441
C19orf45:P1	0.585138	0.86545
TEX38:P1P2	0.294832	0.866443
PRLR:P1P2	-0.61745	0.867421
KNG1:P1P2	0.507067	0.868384
TMEM51:P2	0.56003	0.869334
GNPAT:P1P2	-0.664038	0.870269
TNPO3:P1P2	0.275782	0.87119
MRPL16:P1P2	0.355439	0.872098
HABP4:P1P2	0.219697	0.872994
LRRN2:P1P2	0.263492	0.873876
DHX57:P1P2	0.20149	0.874746
ATP5B:P1P2	0.196215	0.875604
UBL3:P1P2	0.372766	0.876449
RCBTB1:P1P2	0.58256	0.877283
SMARCA5:P1P2	0.830598	0.878105
PHACTR3:P1P2	0.640777	0.878916
AGMAT:P1P2	0.358053	0.879716
TRERF1:P1P2	0.221661	0.880506
MPHOSPH10:P1P2	0.497573	0.881285
ZNF534:P1P2	0.168871	0.882054
LIN37:P1P2	-0.238512	0.882812
AK7:P1P2	0.425582	0.883561
ING2:P1P2	0.335026	0.884301
ZC3H8:P1P2	0.711356	0.885031
CCDC144A:P1P2	0.457879	0.885752
ACTC1:P1P2	0.458127	0.886463
EIF2B2:P1P2	0.510636	0.887166
KPNA5:P1P2	0.197229	0.88786
CMAS:P1P2	0.408416	0.888545
CRB3:P1P2	0.80792	0.889222
CTDP1:P1P2	0.443913	0.88989
MORC3:P1P2	0.520187	0.890551
MAP2:P2	0.121483	0.891203
TAF1A:P1P2	0.574924	0.891847
MRPS14:P1P2	0.182922	0.892483
CEP192:P1P2	0.780569	0.893112
PDZD4:P1P2	0.661077	0.893734
ATP6V1A:P1P2	0.964038	0.894348
SUCLG2:P1P2	0.376241	0.894954
VSX1:P1P2	0.244378	0.895554
NHLRC1:P1P2	0.249656	0.896147
GIPC3:P1P2	0.471356	0.896732
LAS1L:P1P2	0.565887	0.897311
SRSF3:P1P2	0.570751	0.897884
SPRR2A:P1P2	-0.0130728	0.898451
ECD:P1P2	0.690563	0.899011
ARHGEF11:P1P2	0.208655	0.899565
ZNF155:P1P2	0.214534	0.900113
TJAP1:P1	0.358979	0.900655
NELL2:P1P2	0.60575	0.901191
TIGD3:P1P2	0.324991	0.901722
APOL3:P1P2	0.431161	0.902246
GALNT4:P2	0.150281	0.902765
AFAP1:P1P2	0.763276	0.903279
LHX6:P2	0.599374	0.903786
PHF21A:P1P2	0.0590465	0.904289
RBM42:P1P2	0.821549	0.904786
STT3A:P1P2	0.103905	0.905278
SCGB3A2:P1P2	0.39014	0.905765
NLRP10:P1P2	0.554268	0.906246
RASGRP1:P2	0.274342	0.906723
GPN1:P1P2	0.649718	0.907195
PKIB:P2	0.549861	0.907662
C4orf36:P2	0.416647	0.908124
POLR1A:P1P2	0.0688846	0.908582
TGIF1:P1P2	0.518406	0.909035
RIOK1:P1P2	0.375459	0.909483
INTS4:P1P2	0.512358	0.909927
SLMO2:P1P2	0.610606	0.910367
CDK6:P1	0.796176	0.910802
ROR1:P1P2	0.151085	0.911233
PRPF18:P1P2	0.70836	0.91166
CHST1:P1P2	0.346353	0.912083
DEPDC7:P1P2	0.290806	0.912501
GSPT1:P1P2	0.373878	0.912916
MN1:P1P2	0.424814	0.913326
PCBP1:P1P2	0.743971	0.913733
WNT1:P1	0.391185	0.914136
SMYD4:P1P2	0.371982	0.914535
CARS:P1P2	0.588681	0.91493
LIAS:P1P2	0.305165	0.915321
MYRFL:ENST00000299350.4,ENST00000548892.1	-0.862932	0.915709
TTI1:P1P2	0.705943	0.916093
CORO1B:P1	0.172518	0.916474
RRBP1:P1P2	0.211527	0.916851
C9orf169:P1P2	0.629667	0.917225
SERF2:P2	0.00839925	0.917596
SAMHD1:P1P2	0.515867	0.917963
SH3BP2:P2	0.233595	0.918327
ZNF91:P1P2	0.483719	0.918688
KRT8:P1	0.228144	0.919045
BAP1:P1P2	0.153969	0.919399
GSTT1:P1P2	0.438717	0.91975
TOMM40:P1P2	0.122571	0.920098
RNASE9:P1P2	0.666755	0.920443
RPA2:P1P2	0.87373	0.920785
C6orf118:P1P2	0.564598	0.921124
TAF1:P1P2	0.32313	0.921459
AP2S1:P1P2	0.678499	0.921792
SMN1:ENST00000380707.4	0.687341	0.922449
SMN2:ENST00000380743.4	0.687341	0.922449
RBM4B:P1P2	0.542554	0.922774
MAT2B:P1	0.437938	0.923095
FANCC:P1P2	0.483322	0.923414
SLC44A5:P1P2	0.205967	0.92373
CCDC130:P1	0.798879	0.924044
SNAPC2:P1P2	0.310516	0.924355
LGALS9C:P1P2	0.263875	0.924663
HIST3H2BB:P1P2	0.355542	0.924968
UROD:P1P2	0.438949	0.925272
C3orf67:P1P2	0.612186	0.925572
MEX3B:P1	0.210146	0.92587
ZFP42:P1	0.496113	0.926166
ATXN2L:P1P2	0.647325	0.926459
WNT9A:P1P2	0.0397963	0.92675
DOC2B:P1P2	0.693418	0.927039
FGD4:P1P2	0.351433	0.927326
TYW1B:ENST00000343721.5	0.356162	0.92761
ZNF703:P1P2	-1.07895	0.927892
COL5A3:P1P2	0.241927	0.928171
GPATCH8:P1P2	0.329669	0.928449
HIST1H2BE:ENST00000356530.3	0.210595	0.928724
EPC2:P1P2	0.633294	0.928997
MOB2:P1P2	0.245008	0.929268
NDUFS8:P1P2	0.173115	0.929537
FLNB:P1P2	0.382148	0.929804
ARPC1B:P1P2	0.385286	0.930069
MCM10:P1P2	0.835366	0.930332
WDR41:P1P2	0.595425	0.930593
NUDT10:P1P2	0.0922347	0.930851
ANKLE2:P1P2	0.324075	0.931108
PRIM1:P1P2	0.732503	0.931363
SNRNP200:P1P2	0.560633	0.931616
TNFRSF12A:P1P2	0.104687	0.931867
DIS3:P1P2	0.356673	0.932117
SIGLEC1:P1P2	0.14315	0.932364
DEFB132:P1P2	0.452593	0.93261
KDM4C:P1P2	0.286999	0.932854
RNASE6:P1P2	0.00602607	0.933096
NRBP1:P1P2	0.491958	0.933336
CHRNG:P1P2	0.336157	0.933574
NSD1:P1P2	0.455854	0.933811
LPCAT3:P1P2	0.761641	0.934046
RPS25:P1P2	0.371075	0.934279
MRPL50:P1P2	0.11737	0.93451
SLC9B2:P1P2	0.34129	0.93474
UTP3:P1P2	0.720142	0.934968
C16orf70:P1P2	0.281415	0.935195
FOXO1:P1P2	0.335084	0.93542
SYT10:P1P2	-0.0092224	0.935643
SMARCAL1:P1P2	0.274216	0.935865
GORASP1:P1P2	0.504609	0.936085
MRPL17:P1P2	0.422255	0.936304
DLGAP3:P1P2	0.226968	0.936521
GPR35:P2	0.418009	0.936737
MBOAT2:P1P2	0.618224	0.936951
ATF5:P1P2	0.594502	0.937164
DCPS:P1P2	0.354558	0.937375
TANK:P1	0.275939	0.937585
HIST1H4L:P1P2	0.36383	0.937793
LRRCC1:P1P2	-0.199044	0.938
RANBP3:P1P2	0.440561	0.938206
POU2F2:P1P2	0.297989	0.93841
AEBP1:P1P2	0.385227	0.938613
TIGD6:P1P2	0.468374	0.938814
MAK16:P1P2	0.412416	0.939014
UNC5C:P1P2	0.248554	0.939213
NINJ1:P1P2	0.63855	0.93941
FCHSD1:P1P2	0.45337	0.939606
GTF2B:P1P2	0.333305	0.939801
GPN2:P1P2	0.611852	0.939995
FAM133B:P1P2	0.613631	0.940187
RALGDS:P2	0.366377	0.940378
SOWAHD:P1P2	0.216655	0.940568
MVD:P1P2	0.559904	0.940756
GEMIN5:P1P2	0.703643	0.940944
GCN1L1:P1P2	0.17788	0.94113
KIAA2013:P1P2	0.702493	0.941315
NELFE:P1P2	0.152495	0.941498
TARS2:P1P2	0.476976	0.941681
IL37:ENST00000263326.3,ENST00000349806.3,ENST00000352179.3,ENST00000353225.3	0.266088	0.941862
PPM1D:P1P2	0.367403	0.942042
IKBKB:P1P2	0.673726	0.942221
ZNF655:P1P2	0.0987528	0.942399
PTPRU:P1	0.160934	0.942576
STAT5B:P1P2	0.307847	0.942752
MCM6:P1P2	0.236064	0.942926
SAT2:P1P2	0.210898	0.9431
HIST1H1A:P1P2	0.61093	0.943272
SPRR3:P1	0.731414	0.943443
ABCF1:P1	0.288541	0.943613
ZNF460:P1P2	0.429268	0.943782
SSX7:P1P2	0.311061	0.943951
TMEM14E:ENST00000408960.3	0.505157	0.944118
SLFNL1:P1P2	0.180728	0.944284
CHRNA6:P1P2	0.253443	0.944449
MIEN1:P1P2	0.459523	0.944613
E2F1:P1P2	0.370285	0.944776
C1GALT1C1:P1P2	0.725791	0.944938
SAR1A:P1P2	0.331116	0.945099
ZC3H18:P1P2	0.512384	0.945259
RNASEH2C:P1P2	0.238566	0.945418
MRPL46:P1P2	0.583632	0.945576
RYK:P1P2	-0.389327	0.945734
YKT6:P1P2	0.558057	0.94589
FAM160B2:P1P2	0.265843	0.946045
CSTF2T:P1P2	0.637866	0.9462
SUPT6H:P1P2	0.568676	0.946353
RPS3:P1	0.181616	0.946506
ZNF526:P1P2	0.458367	0.946658
DNM2:P1P2	0.368035	0.946809
DOCK9:P1P2	0.148601	0.946959
ATP1A1:P1P2	0.60608	0.947108
KRTAP12-1:ENST00000391617.1	0.395555	0.947256
GPR25:P1P2	0.379152	0.947404
AHNAK:P2	0.0314184	0.94755
FXR1:P1P2	0.725494	0.947696
NBPF8:ENST00000369372.4	0.276435	0.947841
OR52E8:ENST00000537935.1	0.446088	0.947985
ARX:P2	0.610881	0.948128
CLDN24:ENST00000541814.1	0.325874	0.948271
DTX1:P1P2	0.451952	0.948412
RESP18:P1P2	-0.109648	0.948553
FGF22:P1P2	0.379165	0.948693
MTFP1:P1P2	0.1663	0.948832
NFAT5:P1P2	0.459591	0.948971
RPS11:P1P2	0.260048	0.949109
AFG3L2:P1P2	0.562124	0.949245
LIN54:P1	0.219254	0.949382
HYAL1:P1	0.276525	0.949517
ZNF169:P1P2	0.5042	0.949652
PTPRA:P1P2	0.415766	0.949786
S100A7L2:ENST00000368725.2	0.00444831	0.949919
FAM122C:P1P2	0.161874	0.950051
CDADC1:P1P2	0.0636263	0.950183
GTF3C1:P1P2	0.69024	0.950314
MOCOS:P1P2	0.346616	0.950445
ACKR4:P1P2	0.663264	0.950574
STK36:P1P2	0.119433	0.950703
MGST3:P1P2	0.4513	0.950831
MPHOSPH8:P2	0.342089	0.950959
COG6:P1P2	0.632428	0.951086
UGT2B17:P1P2	0.531622	0.951212
RPS3A:P1P2	0.42826	0.951337
RBM19:P1P2	0.40667	0.951462
CLCN1:P1P2	0.287727	0.951586
FZD1:P1P2	-0.698381	0.95171
NRL:P1	0.116277	0.951833
UHRF1BP1:P1P2	0.630874	0.951955
ANP32A:P1P2	0.0993124	0.952077
SH3TC1:P1P2	0.648612	0.952198
FBXO31:P1	0.164763	0.952318
ERICH2:P1P2	0.303352	0.952438
CPSF4L:P1P2	-0.0227253	0.952557
CTSZ:P1P2	0.53466	0.952675
UBE2U:P1P2	0.383026	0.952793
RFX2:P1P2	0.676345	0.95291
NAB2:P1P2	0.46156	0.953027
ACSL6:P2	0.0437246	0.953143
MESP2:P1P2	-0.0865621	0.953258
PXDN:P1P2	0.500518	0.953373
MAP7D1:P1P2	0.367715	0.953488
STXBP5:P1P2	0.612201	0.953601
AHR:P1P2	0.28374	0.953714
LONP1:P1P2	0.56272	0.953827
PHB:P1P2	0.714125	0.953939
LIPH:P1P2	0.353716	0.95405
PDZK1:P1P2	0.0408845	0.954161
HIST1H2AL:ENST00000357320.2	0.105276	0.954271
RPS20:P1P2	0.485476	0.954381
RTCB:P1P2	0.652494	0.95449
KRTAP4-7:ENST00000391417.4	0.221917	0.954599
GDAP2:P1P2	0.30452	0.954707
RPS24:P1P2	0.7102	0.954815
CCT6A:P1P2	0.160374	0.954922
RNPS1:P1P2	0.606312	0.955028
TMEM229A:P1P2	0.0688186	0.955134
PI16:P2	0.512035	0.95524
NUDC:P1P2	0.681065	0.955345
C6orf136:P1P2	-0.0578364	0.955449
DIRC1:P1P2	0.295566	0.955553
SLC34A1:P2	0.108872	0.955657
C6orf62:P2	-0.0203767	0.95576
GNG13:P1P2	0.462211	0.955862
GPN3:P1P2	0.632501	0.955964
ANXA13:P1P2	0.251426	0.956066
RAD9A:P1P2	0.67306	0.956167
CDH2:P1P2	0.450952	0.956267
TOMM6:P1P2	0.446546	0.956367
TRIM42:P1P2	0.598418	0.956467
SET:P1P2	0.155275	0.956566
RPL8:P1P2	0.38315	0.956665
TCP1:P1P2	0.554884	0.956763
SLC1A5:P1	0.36102	0.956861
ZNF749:P1P2	0.235483	0.956958
AGR2:P1P2	0.579589	0.957055
SERPINF1:P1P2	0.283237	0.957151
RCOR2:P1P2	-0.0744462	0.957247
RCL1:P1P2	0.275376	0.957342
RELL2:P1P2	0.287333	0.957437
TMTC1:P1P2	0.394904	0.957532
MTPN:P1P2	0.671483	0.957626
ORC1:P1P2	0.422779	0.95772
RNF113A:P1P2	0.0912872	0.957813
MCM2:P1P2	0.601102	0.957906
WDR7:P1P2	0.726884	0.957998
LRFN4:P1P2	0.197795	0.95809
COA5:P1P2	-0.431192	0.958182
EXOSC4:P1P2	0.331475	0.958273
CEP72:P1P2	0.401651	0.958364
CXCR3:P1P2	0.224143	0.958454
PITRM1:P1P2	0.52181	0.958544
NIP7:P1P2	0.526957	0.958634
H1FOO:P1P2	0.678761	0.958723
DKK4:P1P2	0.273782	0.958811
KIF23:P1P2	0.681322	0.9589
HIST1H4B:ENST00000377364.3	0.400191	0.958988
RRP7A:P1P2	0.662604	0.959075
PAFAH2:P1P2	0.0874435	0.959162
C2orf44:P1P2	0.534428	0.959249
SNW1:P1	0.678767	0.959336
NOTUM:P1P2	0.516135	0.959422
CLEC2L:P1P2	0.331616	0.959507
OR1G1:ENST00000328890.2	0.251992	0.959593
PRDX5:P1P2	-0.549236	0.959677
LIN52:P1P2	0.541942	0.959762
G3BP2:P1P2	0.708489	0.959846
NFIX:P2	0.298584	0.95993
BPHL:P1P2	-0.0588065	0.960013
CNFN:P1P2	0.452855	0.960096
ZBTB14:P1P2	0.292098	0.960179
ORMDL2:P1P2	0.41561	0.960261
BEX2:P1P2	0.221407	0.960343
SKP1:P1P2	0.246658	0.960425
HIST1H3I:ENST00000328488.2	0.299809	0.960506
NCLN:P1P2	0.460486	0.960587
EFR3B:P1P2	0.639435	0.960668
FRS3:P1P2	0.657305	0.960748
MRVI1:P1P2	0.539001	0.960828
CREB5:ENST00000357727.2	0.324956	0.960908
RRM2:P1P2	0.631778	0.960987
ERCC3:P1P2	0.523012	0.961066
TGM4:P1	0.438845	0.961144
WTIP:P1P2	0.334471	0.961222
SMC4:P1	0.155429	0.9613
ZNF99:P1P2	0.31556	0.961378
MAN2A2:P1P2	-0.050862	0.961455
SPAST:P1P2	0.687163	0.961532
NXF1:P2	0.502627	0.961609
NF1:P1P2	0.658173	0.961685
RBM28:P1P2	0.554855	0.961761
ZNF721:P1	0.608728	0.961837
KLF1:P1P2	0.576844	0.961912
KLRB1:P1P2	0.363847	0.961987
LRRC26:P1P2	0.43996	0.962062
MYBBP1A:P1P2	0.325768	0.962136
PATL1:P1P2	-0.0806113	0.962211
ZFPM1:P1P2	0.359115	0.962284
TTC17:P1P2	-0.571202	0.962358
SLC4A7:P1P2	0.334049	0.962431
WBP4:P1P2	0.257963	0.962504
RPL41:P1P2	0.308807	0.962577
PMP22:P1P2	0.268854	0.962649
MPST:P1P2	0.440707	0.962721
GJB6:P2	0.349013	0.962793
POLR2L:P1P2	0.372255	0.962865
SDR42E1:P1P2	0.152882	0.962936
CINP:P1P2	0.611382	0.963007
NLRP4:P1P2	0.347309	0.963077
MYRF:P2	0.286852	0.963148
SMIM7:P1P2	0.299043	0.963218
HAUS4:P1P2	0.334925	0.963288
PIGR:P1P2	0.346096	0.963357
GPHB5:P1P2	-0.0203669	0.963426
TRIM16:P1P2	0.337854	0.963495
SLC35E1:P1P2	0.388015	0.963564
P2RX1:P1P2	0.219166	0.963633
UTP6:P1P2	0.633589	0.963701
AP5Z1:P1P2	0.309224	0.963769
DSC2:P1P2	0.145185	0.963836
SLC5A12:P1P2	0.569578	0.963904
ZNF281:P1P2	0.230127	0.963971
TMC2:P1P2	0.284397	0.964038
EEFSEC:P1P2	0.579302	0.964104
CCDC180:P1P2	0.289804	0.964171
MTBP:P1P2	0.202163	0.964237
ORAOV1:P1P2	0.2768	0.964302
TCEANC2:P1P2	0.0794243	0.964368
POLR2I:P1P2	0.605332	0.964433
LCN15:P1P2	0.185361	0.964498
PDCD5:P1P2	-0.257921	0.964563
C4orf27:P1P2	0.363272	0.964628
CLCF1:P1P2	0.223072	0.964692
LOC100129216:NM_001242853	0.585008	0.964756
GPR12:P1P2	0.258767	0.96482
PRB1:P1P2	0.393454	0.964884
TET2:P1P2	0.647899	0.964947
CAPN6:P1P2	0.38454	0.96501
SURF4:P1P2	0.0122218	0.965073
ATP5C1:P1P2	0.62791	0.965136
MARS:P1P2	0.625939	0.965199
PPP1R8:P1P2	0.568533	0.965261
ATRX:P1P2	0.657834	0.965323
TAF2:P1P2	0.600409	0.965384
DLST:P1P2	0.310006	0.965446
LBH:P1P2	0.19747	0.965507
SLX4:P1P2	0.710021	0.965568
WSCD1:P1P2	0.177688	0.965629
OR8K1:ENST00000279783.2	0.55163	0.96569
POLE:P1P2	0.288716	0.96575
RPL31:P1P2	0.596512	0.96581
CEP97:P1P2	0.345235	0.96587
ZSCAN26:P1P2	0.199067	0.96593
BCAS2:P1P2	0.201609	0.965989
TMEM38B:P1P2	0.231411	0.966049
CCDC53:P1P2	0.0316517	0.966108
LSM4:P1P2	0.294437	0.966167
NANOGNB:ENST00000382119.1	0.477354	0.966225
KCNN3:P1P2	-0.0944863	0.966284
KCTD20:P1P2	0.0405156	0.966342
CD2AP:P1P2	0.461206	0.9664
CEBPZ:P1P2	0.666489	0.966458
ZBTB4:P2	0.37387	0.966515
CASC10:P1P2	-0.135121	0.966573
CCDC42B:P1P2	0.476137	0.96663
CABP2:P1P2	0.184086	0.966687
OXER1:P1P2	0.456303	0.966744
EIF4A2:P2	0.541372	0.9668
HIST3H2A:P1P2	0.355553	0.966857
HADHA:P1P2	-0.0108255	0.966913
TRNT1:P1P2	0.575775	0.966969
DCLK2:P1P2	0.193894	0.967025
ARID4B:P1P2	0.650631	0.96708
SPC24:P1P2	0.569083	0.967136
MKI67IP:P1P2	0.402911	0.967191
RSPH1:P1P2	0.320616	0.967246
ACOX3:P1	0.0262959	0.967301
DDX23:P1P2	0.56582	0.967355
MED12:P1P2	0.313655	0.96741
ZC3H12A:P1P2	0.376822	0.967464
ZDHHC3:P1P2	0.554027	0.967518
CCR4:P1P2	-0.748211	0.967572
EXOSC3:P1P2	0.476324	0.967626
DST:ENST00000370754.5	0.272788	0.967679
TAS2R31:ENST00000390675.2	0.391648	0.967732
MRPL38:P1P2	0.326798	0.967785
C1QTNF5:P2	0.332379	0.967838
MFRP:P1P2	0.149208	0.967891
FARSB:P1P2	0.505488	0.967944
N6AMT1:P1P2	0.524288	0.967996
GAPDH:P1	0.533336	0.968048
ZNF223:P1P2	0.0848947	0.9681
HLA-B:P1P2	0.362439	0.968152
ODF1:P1P2	0.195527	0.968204
FCF1:P1P2	0.548221	0.968255
SP2:P1P2	0.317984	0.968307
CIR1:P1P2	0.0580578	0.968358
RIOK2:P1P2	0.546222	0.968409
UBN2:P1P2	0.235318	0.96846
ABHD15:P1P2	0.0555469	0.96851
CHAF1A:P1P2	0.603502	0.968561
CLNS1A:P1P2	0.443158	0.968611
FMNL1:P1P2	0.162913	0.968661
TIMM17A:P1P2	0.553476	0.968711
ZBTB5:P1P2	0.389212	0.968761
ZACN:P1P2	0.189736	0.96881
FAM149B1:P1P2	0.610559	0.96886
CDC23:P1P2	-1.06943	0.968909
CCDC86:P1P2	0.167693	0.968958
ZNF175:P1P2	0.253736	0.969007
HSCB:P1P2	0.669496	0.969056
KIAA0754:P1P2	0.342661	0.969105
IL34:P2	0.147677	0.969153
NPEPPS:P1P2	0.000494891	0.969202
BTF3:P1P2	0.240979	0.96925
POU2F1:P1	0.534641	0.969298
INTS8:P1P2	0.529652	0.969346
TMEM71:P1P2	0.0598915	0.969393
BORA:P1P2	0.339979	0.969441
CCL3:P1P2	0.651856	0.969488
DPEP2:P2	0.366357	0.969535
RAB17:P1P2	0.462602	0.969582
WDR5:P1P2	0.526333	0.969629
U2AF1:P1P2	0.425763	0.969676
AMN1:P1P2	0.339774	0.969723
SMC5:P1P2	0.601769	0.969769
SELENBP1:P1P2	0.0620703	0.969815
EIF3G:P1P2	0.52226	0.969862
AXDND1:P1P2	-0.146348	0.969908
OLFM4:P1P2	0.557801	0.969953
PREP:P1P2	0.306489	0.969999
DIRAS3:P1P2	0.539374	0.970045
RPS15A:P1P2	0.516648	0.97009
CYP4F22:P1P2	0.5858	0.970135
CLCC1:P1P2	-1.09737	0.970181
RGP1:P1P2	0.29323	0.970226
DUSP1:P1P2	0.563197	0.97027
NUP93:P1P2	0.503575	0.970315
PTDSS1:P1P2	0.513874	0.97036
CSE1L:P1P2	0.500982	0.970404
ACTL6A:P1P2	0.54351	0.970448
PSMC1:P1P2	0.103014	0.970493
ZFAT:P2	0.0453665	0.970537
SRSF1:P1P2	-1.0217	0.97058
WDR12:P1P2	0.444359	0.970624
IRF2BP2:P2	0.36531	0.970668
RPL4:P1P2	0.340832	0.970711
DBP:P1P2	0.314116	0.970755
DGCR14:P1P2	-0.0827915	0.970798
SAE1:P1P2	0.484851	0.970841
XRN1:P1P2	0.504596	0.970884
YARS:P1P2	-0.860408	0.970927
CEP112:P1P2	0.687208	0.970969
ANAPC5:P1P2	-0.664305	0.971012
ZNF830:P1P2	0.51239	0.971054
TRRAP:P1P2	0.590302	0.971096
AQP12B:P1P2	0.251433	0.971139
ZNF768:P1	0.470496	0.971181
DPF3:P1P2	0.061659	0.971223
SUSD3:P1P2	0.562525	0.971264
GLCCI1:P1P2	0.132498	0.971306
GTF2E1:P1P2	0.639699	0.971347
MSLN:P1P2	0.0825531	0.971389
FAM96A:P1P2	0.29564	0.97143
TCEAL3:P1P2	0.490508	0.971471
MDH2:P1P2	0.590317	0.971512
MMS19:P1P2	0.483382	0.971553
DTNBP1:P1P2	0.326201	0.971594
SERPIND1:P1P2	0.320012	0.971634
FAM155B:ENST00000252338.4	0.287718	0.971675
DDX46:P2	-0.0236648	0.971715
PPM1G:P1	0.275486	0.971756
FZD6:P1P2	0.172336	0.971796
C17orf103:P1P2	0.336557	0.971836
EIF4G3:P1	0.633751	0.971876
RSL1D1:P1	0.453046	0.971915
PHF17:P1P2	0.372816	0.971955
THEMIS2:P1P2	0.447421	0.971995
C5orf49:P1P2	0.369517	0.972034
ANKRD33:P1P2	0.385981	0.972073
PCYT2:P1P2	0.416798	0.972113
TMEM167A:P1P2	-0.311855	0.972152
CCDC47:P1P2	0.328966	0.972191
CCT4:P1P2	0.115149	0.97223
EIF2B4:P1P2	0.484079	0.972268
SLC25A37:P1P2	0.35636	0.972307
SEC13:P1P2	0.397149	0.972345
SKI:ENST00000378536.4	0.0780143	0.972384
CHMP1A:P1P2	0.298079	0.972422
TTLL9:P1	0.168524	0.97246
FIP1L1:P1P2	-0.883443	0.972498
AVPR1A:P1P2	0.610128	0.972536
GNAQ:P1P2	0.230774	0.972574
ATXN7L2:P1P2	0.547727	0.972612
RPL12:P1P2	0.496798	0.97265
SPOCD1:P1P2	-0.156173	0.972687
ALDH18A1:P1P2	0.662218	0.972724
CSTF1:P1P2	0.0268067	0.972762
MNAT1:P1P2	0.596427	0.972799
OXA1L:P1P2	0.369803	0.972836
ENKUR:P1P2	0.419925	0.972873
DNAJB9:P1P2	0.462926	0.97291
CWC15:P1P2	0.357561	0.972947
PF4:P1P2	0.126418	0.972983
LDLRAP1:P1	0.244629	0.97302
PLSCR3:P2	-0.11802	0.973056
ATP5I:P1P2	0.397953	0.973093
C14orf166:P1P2	-0.128914	0.973129
DAXX:P1	0.451684	0.973165
S1PR4:P1P2	0.462814	0.973201
EXOC3L4:P1P2	0.448525	0.973237
ELOF1:P1P2	-0.818509	0.973273
SNAPC5:P1P2	0.353039	0.973309
RFX3:P1P2	0.505659	0.973344
MCM9:P1P2	0.288444	0.97338
COPB1:P1P2	0.33172	0.973415
ERH:P1P2	0.330668	0.973451
EXOSC10:P1P2	0.349223	0.973486
ZNF385C:ENST00000436535.3	0.127641	0.973521
RPS18:P1P2	0.319434	0.973556
USP39:P1	-0.795956	0.973591
HIST4H4:ENST00000539745.1	0.589336	0.973626
TSR2:P1P2	-0.787933	0.97366
GTF3C3:P1P2	0.601622	0.973695
ZFP36:P1P2	0.170312	0.97373
CDC42:P1P2	0.246288	0.973764
SF3B4:P1P2	0.297082	0.973798
CDS1:P1P2	0.329357	0.973833
SNRNP48:P1P2	0.148289	0.973867
VPS13B:P1P2	0.150248	0.973901
ZNF782:P1P2	0.350298	0.973935
RAD51:P1P2	0.281435	0.973969
CARD8:P2	0.456325	0.974003
PDLIM2:P2	0.236672	0.974036
MBD5:P1P2	0.0862415	0.97407
PSME4:P1P2	0.535206	0.974103
ARSI:P1P2	0.489342	0.974137
LGALS3:P1P2	-0.432777	0.97417
RPS6KA1:P2	0.0201461	0.974203
STARD7:P1P2	0.546779	0.974237
FAM189A1:P1P2	0.241671	0.97427
PAF1:P1P2	-0.704916	0.974303
PPAN:P1P2	-0.0315206	0.974335
C3orf17:P1P2	-0.183838	0.974368
GAPVD1:P1P2	0.100089	0.974401
MYLK2:P1P2	0.346834	0.974433
CRYGB:P1P2	0.11275	0.974466
CRYM:P1P2	0.0359785	0.974498
MROH5:P1P2	0.113892	0.974531
MFAP1:P1P2	0.211489	0.974563
CWC22:P1P2	0.208377	0.974595
PPAN-P2RY11:P1P2	0.220752	0.974627
RPL5:P1P2	-0.654338	0.974659
ZMYND8:P1P2	0.652165	0.974691
SNRPD1:P1P2	-0.653911	0.974723
PPP2R5C:P1P2	0.670683	0.974755
HDAC6:P1P2	0.486422	0.974786
UTP20:P1P2	0.188301	0.974818
EIF2S1:P1P2	0.174626	0.97485
MAFB:P1P2	0.360881	0.974881
DYNC1I2:P1P2	0.171548	0.974912
DDX24:P1P2	0.381045	0.974943
CENPI:P1P2	0.165746	0.974975
ZMAT2:P1	-0.611182	0.975006
DYNLRB1:P1	0.153154	0.975037
RPL6:P1P2	0.148191	0.975068
RPL38:P1P2	0.249453	0.975098
NOP58:P1P2	0.144082	0.975129
ESF1:P1	-0.592803	0.97516
TUBB:P1	-0.57919	0.97519
LSM7:P1P2	-0.57612	0.975221
SP1:P1P2	0.0404941	0.975251
LSM2:P1P2	0.118082	0.975282
KANSL2:P1P2	0.354402	0.975312
PSMB6:P1	0.109934	0.975342
MRPS9:P1P2	0.303201	0.975372
RPL7A:P1P2	-0.547176	0.975402
THOC2:P1P2	0.098462	0.975432
SNRPG:P1P2	0.0942413	0.975462
CLSPN:P1P2	-0.536986	0.975492
PSMA3:P1P2	0.0921969	0.975522
CENPE:P1P2	0.0908471	0.975551
EFTUD2:P1P2	0.089715	0.975581
IFFO1:P1	0.339711	0.97561
GPCPD1:P1P2	-0.0439476	0.97564
TAGLN:P2	0.50496	0.975669
RUVBL1:P1P2	0.0624486	0.975698
DDX39B:P1P2	0.0622866	0.975727
C20orf166:P1P2	0.281143	0.975757
CRNKL1:P1P2	-0.496953	0.975786
SF3B5:P1P2	0.0299397	0.975815
ITGAM:P1P2	0.28873	0.975843
PLK1:P1P2	-0.452349	0.975872
CHMP2A:P1P2	-0.44419	0.975901
PRPF8:P1P2	0.00698327	0.97593
PFDN2:P1P2	-0.00145715	0.975958
MFAP4:P1P2	-0.425643	0.975987
VARS:P1P2	-0.0104975	0.976015
DHX8:P1P2	-0.011745	0.976044
RCC1:P2	-0.0158211	0.976072
DEPDC4:P1P2	0.186602	0.9761
COPB2:P1P2	-0.402874	0.976128
ATP6V1B2:P1P2	-0.0325728	0.976156
SEC61G:P1P2	-0.035978	0.976184
POLR2H:P1P2	-0.0379619	0.976212
PSMA5:P1P2	-0.0598298	0.97624
DSN1:P1P2	-0.352756	0.976268
PSMC4:P1P2	-0.330732	0.976296
EIF4A3:P1P2	-0.112325	0.976323
TWISTNB:P1P2	-0.114394	0.976351
RPL10A:P1P2	-0.119284	0.976379
NDUFS7:P1P2	0.38719	0.976406
HIST1H4K:P1P2	-0.44571	0.976433
CHMP3:P1P2	-0.139082	0.976461
NUF2:P1P2	-0.139752	0.976488
POLR2D:P1	-0.281985	0.976515
SF3A1:P1	-0.27322	0.976542
RPS6:P1P2	-0.163901	0.976569
PDCD11:P1P2	-0.164984	0.976596
DDX18:P1P2	-0.258976	0.976623
RRN3:P1P2	-0.258466	0.97665
COPA:P1P2	-0.246599	0.976677
HAUS5:P1P2	-0.245906	0.976704
TTK:P1P2	-0.239778	0.97673
EIF3A:P1P2	-0.232071	0.976757
LSM5:P1	-0.229537	0.976783
SF3B2:P1P2	-0.200129	0.97681
RBM43:P1P2	0.553411	0.976836
WDR17:P1P2	0.60607	0.976863
CDC5L:P1P2	0.18249	0.976889
SCN1A:ENST00000303395.4,ENST00000423058.2	0.460696	0.976915
P2RY14:P1P2	0.251406	0.976941
SND1:P1P2	0.61447	0.976967
PXN:P1P2	0.230395	0.976993
INHBA:P1P2	0.34945	0.977019
PSMC2:P1P2	0.051872	0.977045
RHOT1:P1P2	0.342598	0.977071
SNRPB:P1P2	0.496759	0.977097
NOC2L:P1P2	0.413002	0.977122
PRB4:P1P2	-0.06291	0.977148
PTCHD3:P1P2	0.0609771	0.977174
BCL2L11:P1	0.396964	0.977199
CCDC13:P1P2	0.288133	0.977225
MACC1:P1P2	0.0809378	0.97725
LAMC1:P1P2	0.320627	0.977275
CBR3:P1P2	0.161485	0.977301
SUPT16H:P1P2	0.355524	0.977326
XRCC6:P1P2	0.194535	0.977351
NOL3:P2	0.357158	0.977376
PLTP:P1	0.185695	0.977401
PCSK7:P1P2	0.306304	0.977426
GPATCH3:P1P2	0.59955	0.977451
KIF3C:P1P2	-0.0408413	0.977476
PDIA4:P1P2	0.154652	0.977501
MRPS22:P1P2	0.50564	0.977526
UNC79:ENST00000256339.4	-0.120466	0.97755
TCAIM:P1P2	0.234458	0.977575
LYPD6B:P1P2	0.286375	0.977599
ZNF45:P1P2	0.236385	0.977624
EIF5A:P1P2	0.251324	0.977648
FTH1:P1P2	-0.0320137	0.977673
MTUS2:P1P2	-0.409771	0.977697
PTGER3:P1P2	0.177578	0.977721
ZNF704:P1P2	0.294827	0.977746
EXOSC1:P1P2	0.509532	0.97777
RASA4B:P1P2	0.0204107	0.977794
TRPC6:P1P2	0.261645	0.977818
C1orf110:P2	0.514264	0.977842
PNMT:P1P2	0.599285	0.977866
CD3EAP:P1P2	0.487796	0.97789
CKS2:P1P2	0.475938	0.977914
VEGFB:P1P2	0.47689	0.977937
CYP4F3:P1P2	0.428035	0.977961
LYZL2:P1P2	0.419668	0.977985
RTF1:P1P2	0.343505	0.978008
POLE3:P1P2	0.382694	0.978032
MYBL2:P1P2	0.418519	0.978056
BMS1:P1P2	0.372959	0.978079
CEP41:P1P2	-0.247886	0.978102
PRPF38B:P1P2	-0.503631	0.978126
PUF60:P1P2	0.307785	0.978149
ARHGEF40:P1P2	0.294878	0.978172
HPS3:P1P2	-0.0082729	0.978196
CCNH:P1P2	0.585567	0.978219
PID1:P1P2	0.378344	0.978242
NRXN1:P1P2	-0.529686	0.978265
CNTFR:P1P2	0.543819	0.978288
CT62:P1P2	0.281946	0.978311
PFKL:P1	-0.704899	0.978334
ZG16:P1P2	0.192847	0.978356
COL2A1:P1P2	0.182505	0.978379
RHBDL3:P1P2	0.406171	0.978402
RRP12:P1P2	0.148856	0.978425
BTBD1:P1P2	0.139994	0.978447
LAMA3:ENST00000313654.9	0.457586	0.97847
KIF11:P1P2	0.430262	0.978492
MAGEC3:ENST00000443323.2,ENST00000536088.1	-0.0766621	0.978515
UBE2J2:P1P2	0.464222	0.978537
ITPRIPL2:P1P2	0.283663	0.97856
DPEP2:P1	0.582528	0.978582
SEC24D:P1P2	0.115702	0.978604
TEX15:ENST00000256246.2	0.201046	0.978626
MYCN:P1	0.0172516	0.978648
GRSF1:P1P2	0.290396	0.978671
FAM167B:P1P2	0.4985	0.978693
DOT1L:P1P2	-0.0281306	0.978715
ZFC3H1:P1P2	0.318133	0.978737
AKAP13:P1P2	0.194379	0.978759
KCNG2:P1P2	0.434934	0.97878
DMGDH:ENST00000255189.3	0.53327	0.978802
CAMTA2:P1P2	0.570681	0.978824
PRPF3:P1P2	0.0148293	0.978846
NFKBIE:P1P2	0.399739	0.978868
POLR3GL:P1P2	0.502601	0.978889
GSC2:P1P2	-0.358864	0.978911
SNTB1:P1P2	-0.329448	0.978932
DOK4:P1	0.0454238	0.978954
KDR:P1P2	0.314814	0.978975
TMOD1:P1P2	0.619603	0.978997
HAGHL:P1P2	0.206043	0.979018
MLLT10:P1P2	0.246348	0.979039
TATDN3:P1	0.145851	0.979061
KRT37:P1P2	0.143774	0.979082
SNRNP70:P1P2	0.222777	0.979103
POLE4:P1P2	0.269094	0.979124
MED21:P1P2	0.408198	0.979145
SNRNP27:P1P2	0.274127	0.979166
GLUL:P1P2	0.146637	0.979187
PGD:P1P2	0.285923	0.979208
PPP2R3A:P1P2	0.303573	0.979229
ARL3:P1P2	0.248721	0.97925
RNASE8:ENST00000308227.2	0.597548	0.979271
FAM45A:P1P2	0.357798	0.979291
KLHL17:P1P2	0.647108	0.979312
PTX4:P1P2	0.271354	0.979333
WBSCR22:P1P2	0.177435	0.979353
CPSF1:P1P2	0.121212	0.979374
METTL21A:P1P2	0.393319	0.979394
GRIA1:P1P2	0.523145	0.979415
TXNIP:P1	0.509207	0.979435
SLC6A16:P1P2	0.279355	0.979456
NFE2L2:P1	0.370744	0.979476
CXCL10:P1P2	0.478139	0.979496
BZRAP1:P1P2	-0.0622092	0.979517
C5orf24:P1P2	0.180487	0.979537
FAM83G:P1P2	0.625211	0.979557
NSMCE1:P1P2	0.197953	0.979577
OR4X2:ENST00000302329.3	0.562723	0.979597
TSN:P1P2	0.538568	0.979617
GBF1:P1P2	0.280524	0.979638
SUPV3L1:P1P2	0.577419	0.979657
VARS2:P1P2	-0.239444	0.979677
KCNK7:P1P2	0.446821	0.979697
B3GNT1:P1P2	0.551578	0.979717
NUP160:P1P2	0.376293	0.979737
TRIM69:P1P2	0.304727	0.979757
KCNH2:P2	0.554799	0.979776
NR2E1:P1P2	0.380186	0.979796
ENC1:P1P2	0.121468	0.979816
ABCA1:P1P2	-0.104538	0.979835
S1PR2:P1P2	0.485326	0.979855
RPS26:P1P2	0.301381	0.979874
PRPF31:P1P2	0.120145	0.979894
TTC36:P1P2	0.27453	0.979913
C4orf50:P1P2	0.224606	0.979933
SAMD4B:P1P2	-0.0270775	0.979952
KPNB1:P1P2	-0.302638	0.979971
THUMPD1:P1P2	0.00824595	0.979991
TIMP1:P1	0.603264	0.98001
C7orf25:P1P2	-0.0939149	0.980029
YTHDC1:P1P2	0.406014	0.980048
LSM14A:P1P2	0.299694	0.980067
LIN28A:P1P2	-0.118168	0.980087
LPL:P1P2	0.334789	0.980106
CIB3:ENST00000269878.4	0.060537	0.980125
RCAN1:P1P2	0.120036	0.980144
TECPR1:P1P2	0.279203	0.980162
USP54:P2	0.128581	0.980181
TOP3A:P1P2	-0.351199	0.9802
RINT1:P1P2	0.0696828	0.980219
DAB2IP:P1P2	0.305876	0.980238
IGFL1:P1P2	0.327472	0.980256
RPAP3:P1P2	0.484691	0.980275
POU6F2:ENST00000518318.2	0.260996	0.980294
APOL5:ENST00000249044.2	0.269476	0.980312
STK17B:P1P2	0.599993	0.980331
CKAP2L:P1P2	-0.175734	0.98035
NUDT21:P1P2	0.344417	0.980368
KMT2C:P1P2	0.447217	0.980386
SDHC:P1P2	0.367458	0.980405
PSMB3:P1P2	0.497709	0.980423
IMP4:P1P2	0.238671	0.980442
CAMSAP3:P1P2	0.450878	0.98046
MTHFD1:P1P2	0.588758	0.980478
P2RY13:P1P2	0.339351	0.980496
RPL37A:P1P2	0.349217	0.980515
NUBPL:P1P2	0.375943	0.980533
RPL30:P1P2	0.233081	0.980551
KDM2A:P1P2	0.516107	0.980569
NFASC:P1P2	0.189824	0.980587
C3orf30:P1P2	0.257551	0.980605
DCAF16:P1P2	0.517075	0.980623
GDPGP1:P1P2	0.256925	0.980641
HDGFRP2:P2	-0.437997	0.980659
MRPL14:P1P2	0.5637	0.980677
SENP8:P1P2	0.341253	0.980695
RPL19:P1P2	0.109567	0.980712
TAB2:P1P2	0.256561	0.98073
NCKAP5L:P1P2	0.329359	0.980748
ZNF595:P1	0.244133	0.980766
SNRNP35:P1P2	0.308643	0.980783
CDK5RAP2:P1P2	0.259544	0.980801
WNT11:P2	0.0636785	0.980819
GPER1:P1P2	0.292744	0.980836
HSPA14:P1P2	0.269932	0.980854
AQP9:P1P2	0.321236	0.980871
DDX46:P1	0.543639	0.980889
BCL2L13:P1P2	-0.488843	0.980906
NFKBID:P1	0.253548	0.980923
FAM227B:P1P2	0.400886	0.980941
TRIP10:P1	0.453915	0.980958
NDST1:P1P2	0.489218	0.980975
ZNF202:P1P2	-0.0350052	0.980993
CETP:P1P2	0.154098	0.98101
PRCC:P1P2	0.272624	0.981027
RAB40A:P1P2	0.571721	0.981044
SLC26A6:P1P2	0.331656	0.981061
SEC14L1:P2	0.247657	0.981078
RPL18:P1P2	0.162984	0.981095
GPRIN3:P1P2	-0.0578526	0.981112
PODN:P1	0.394956	0.981129
PLP1:P1P2	0.311917	0.981146
RBMX:P1P2	0.335915	0.981163
SDCCAG3:P1P2	0.449937	0.98118
BRIX1:P1P2	0.122606	0.981197
HMHA1:P1P2	0.260113	0.981214
PLCG2:P1P2	0.281167	0.981231
RB1CC1:P1	0.19903	0.981247
BDKRB2:P1P2	0.279617	0.981264
HINFP:P1P2	0.14766	0.981281
TPT1:P1P2	0.29387	0.981297
NBPF3:P1P2	0.181356	0.981314
MMP2:P1P2	0.351893	0.981331
PWP2:P1P2	0.368756	0.981347
CCDC54:P1P2	-0.468229	0.981364
HSDL1:P1P2	0.101928	0.98138
MED7:P1P2	0.110388	0.981397
PSMA4:P1P2	0.35823	0.981413
TAF4:P1P2	0.226092	0.98143
TRAPPC10:P1P2	0.117254	0.981446
RPF2:P1P2	0.178436	0.981462
SMARCD1:P1P2	0.194609	0.981479
CD40LG:P1P2	0.529239	0.981495
POLR1E:P1P2	0.601795	0.981511
DMRT2:P1P2	0.347954	0.981527
CLTC:P1P2	0.112317	0.981543
HDX:P1P2	-0.0699727	0.98156
OLFM2:P1P2	-0.309864	0.981576
SMARCC1:P1P2	0.235603	0.981592
MRPL44:P1P2	0.507559	0.981608
CD53:P1P2	-0.00822365	0.981624
RFC3:P1P2	0.324625	0.98164
SNX22:P1P2	-0.130027	0.981656
SLC16A13:P1P2	0.514247	0.981672
SEPT8:P1P2	0.320604	0.981688
GXYLT1:P1P2	0.277403	0.981704
PLOD2:P1P2	0.289684	0.981719
CHMP6:P1P2	0.201617	0.981735
GRHL2:P1P2	0.204764	0.981751
WDR82:P1P2	0.629501	0.981767
NLGN4Y:P1	0.17151	0.981783
FCRL6:P2	0.170235	0.981798
PPWD1:P1P2	0.367752	0.981814
ARL6:P1P2	-0.0609869	0.98183
KIAA1462:P1P2	-0.163671	0.981845
VPS11:P1P2	0.015604	0.981861
VCP:P1P2	0.322078	0.981876
ATL3:P1P2	0.607301	0.981892
ZNF444:P1P2	0.0105092	0.981907
LRRC2:P1P2	0.377724	0.981923
PLAU:P1P2	0.28864	0.981938
RINL:P1	0.571744	0.981954
REM1:P1P2	0.269723	0.981969
NUP85:P1P2	-0.316555	0.981984
CORO1C:P1P2	0.056291	0.982
NR0B2:P1P2	0.0084059	0.982015
OR4K13:ENST00000315693.2	-0.158908	0.98203
POLD3:P1P2	0.404506	0.982046
SYMPK:P1P2	-0.287916	0.982061
FKBP14:P1P2	-0.108618	0.982076
KRT31:P1P2	0.0615999	0.982091
SLC37A2:P1P2	0.137742	0.982106
OR5M9:ENST00000279791.1	0.27657	0.982121
VPS53:P1P2	0.583734	0.982136
SCN11A:ENST00000302328.3,ENST00000450244.1	0.594969	0.982151
SEPT2:P1P2	0.148036	0.982166
PRPF4:P1P2	0.329273	0.982181
HAND1:P1P2	0.0906518	0.982196
EIF4E:P1P2	0.252348	0.982211
ZNF852:P1P2	-0.561845	0.982226
VPS28:P1P2	0.376787	0.982241
HJURP:P1P2	-0.0495614	0.982256
FAM83D:P1P2	0.512256	0.982271
KCTD13:P1P2	-0.57242	0.982286
SLC4A2:P2	0.318079	0.9823
IFI44L:P1P2	0.212716	0.982315
QARS:P1P2	0.0652337	0.98233
OCLM:P1P2	0.529261	0.982345
MED1:P1P2	0.317615	0.982359
EXOSC8:P1P2	0.241886	0.982374
C3orf83:P1P2	0.23339	0.982388
PTTG1:P1P2	0.38169	0.982403
DNAJC19:P1P2	0.266018	0.982418
KCNC1:P2	0.225923	0.982432
BBC3:P1P2	0.200991	0.982447
NUP98:P1P2	-0.382731	0.982461
TNFRSF17:P1P2	0.409406	0.982476
PNOC:P1	0.252551	0.98249
CD1D:P1P2	-0.520495	0.982504
CSRP2:P1P2	0.371987	0.982519
PRDM7:ENST00000449207.2	0.323215	0.982533
MINOS1-NBL1:P1P2	0.283403	0.982547
NUCKS1:P1P2	0.239012	0.982562
C8orf48:P1P2	0.189744	0.982576
SMC1A:P1P2	-0.115654	0.98259
KLF10:P2	0.224818	0.982604
CCT2:P1P2	0.34266	0.982619
TPGS1:P1P2	0.525866	0.982633
PAX3:P1P2	0.290225	0.982647
POLD2:P1P2	0.556381	0.982661
GLB1:P1P2	-0.118975	0.982675
SNRPD3:P1P2	0.224511	0.982689
ASIC3:P1P2	0.301802	0.982703
COL9A2:P1	-0.532006	0.982717
SSC5D:P1P2	0.505936	0.982731
SLU7:P1P2	0.174408	0.982745
MAGOH:P1P2	0.267699	0.982759
RAI14:P1P2	0.518659	0.982773
TUBG1:P1P2	0.291817	0.982787
DHX37:P1P2	0.33398	0.982801
NAA25:P1P2	0.363891	0.982815
RPL27A:P1P2	-0.0122866	0.982829
NHEJ1:P1P2	0.539619	0.982842
LIPE:P1	0.576904	0.982856
RPAP1:P1P2	-0.381574	0.98287
DTWD1:P1P2	0.310235	0.982884
SLC22A1:P1P2	0.195313	0.982897
SAMD13:P1	0.304381	0.982911
POLR1C:P1	0.289152	0.982925
C14orf182:P1P2	-0.667075	0.982938
SLC17A6:P1P2	-0.294808	0.982952
TBC1D7:P1P2	0.234741	0.982966
CLOCK:P1P2	-0.254365	0.982979
MOB3C:P1P2	-0.0819333	0.982993
HARS:P1P2	0.265487	0.983006
RPL23A:P1P2	0.176489	0.98302
TGFBR3:P1P2	0.582168	0.983033
KRT9:P1P2	0.24261	0.983047
TMEM184A:P1	0.164492	0.98306
NOC4L:P1P2	0.187529	0.983073
PCDHGA4:P1P2	0.300067	0.983087
RPA1:P1P2	0.215843	0.9831
MRPS21:P1P2	0.181707	0.983113
VASP:P1P2	0.571518	0.983127
RPL24:P1P2	0.223977	0.98314
SPA17:P1P2	0.513581	0.983153
HIST1H2BD:P1P2	-1.14859	0.983167
PARPBP:P1P2	0.562573	0.98318
DMXL1:P1P2	-0.181488	0.983193
RPS28:P1P2	0.295959	0.983206
PRPF6:P1P2	-0.0383592	0.983219
RNPC3:P1P2	0.500896	0.983232
EIF3E:P1P2	0.207368	0.983246
DNTTIP2:P1P2	0.111905	0.983259
NUP210:P1P2	0.239343	0.983272
SYTL2:P1P2	-0.570741	0.983285
KCNJ1:P1P2	0.193837	0.983298
RNASE2:P1P2	0.463587	0.983311
GIMD1:ENST00000507153.1	0.587731	0.983324
SSBP1:P1P2	0.191794	0.983337
PLA2G7:P1P2	0.503893	0.98335
ATR:P1P2	0.0844785	0.983362
ARGLU1:P1P2	0.221471	0.983375
HSPA12B:P1P2	0.240509	0.983388
SFRP5:P1P2	0.275026	0.983401
FABP12:ENST00000360464.4	0.216141	0.983414
CYSTM1:P1P2	0.218721	0.983427
OPN3:P1P2	0.0367417	0.983439
NUP54:P1P2	-0.202464	0.983452
ARHGAP31:P1P2	0.585706	0.983465
LINGO2:ENST00000379992.2	0.201731	0.983478
LPCAT1:P2	0.164984	0.98349
TAC3:P1P2	0.374965	0.983503
ANGPTL6:P1P2	0.264733	0.983516
PMPCB:P1	-0.115697	0.983528
HSPA9:P1P2	0.198221	0.983541
SAGE1:P1P2	0.218546	0.983553
RBM22:P1P2	0.181286	0.983566
TMEM181:P1P2	0.144353	0.983578
COG4:P1P2	0.16311	0.983591
PFKP:P1P2	0.324498	0.983604
GTF2H1:P1P2	0.555689	0.983616
MAT2A:P1P2	-0.465913	0.983628
CDH4:P1P2	0.221575	0.983641
OTOP3:P1P2	0.071438	0.983653
DDX47:P1P2	-0.214909	0.983666
CCNF:P1P2	0.525054	0.983678
MRPS35:P1P2	0.1117	0.98369
TIMM9:P1P2	0.326726	0.983703
PSMB5:P1P2	0.178974	0.983715
FUT11:P1P2	0.117463	0.983727
CCDC84:P1P2	0.396099	0.98374
FFAR3:P1P2	0.513517	0.983752
SLC5A2:P1	0.21972	0.983764
BUD13:P1P2	0.16389	0.983776
RPN1:P1P2	0.463132	0.983788
XAB2:P1P2	0.124889	0.983801
RAB27B:P1P2	0.299283	0.983813
REM2:P1P2	0.467574	0.983825
GLT1D1:P1P2	0.504218	0.983837
RRS1:P1P2	0.113844	0.983849
NUP133:P1P2	0.426444	0.983861
C17orf51:P2	0.4548	0.983873
TSPYL1:P1P2	0.490697	0.983885
TERF1:P1P2	0.263458	0.983897
NDC80:P1P2	0.079804	0.983909
DDX27:P1P2	0.124054	0.983921
MRPL42:P1P2	-0.809679	0.983933
MMS22L:P1P2	0.282275	0.983945
FAM157A:P1P2	-0.0184063	0.983957
AANAT:P1P2	0.454523	0.983969
DDX56:P1P2	0.10846	0.983981
WDR3:P1P2	0.108779	0.983993
AP2M1:P1	-0.0263488	0.984004
TONSL:P1P2	0.490762	0.984016
RPS13:P1P2	0.0696991	0.984028
COQ5:P1P2	-0.41959	0.98404
AMFR:P1P2	-0.0133366	0.984052
AVPI1:P1P2	0.33006	0.984063
LTV1:P1P2	-0.0163369	0.984075
ADSL:P1P2	0.628209	0.984087
RPL11:P1P2	0.0884001	0.984098
BCR:P1P2	-0.11333	0.98411
RPL18A:P1P2	0.0425478	0.984122
FAM211A:P1P2	0.246665	0.984133
COPS6:P1P2	-0.292748	0.984145
ACTR8:P1P2	0.277107	0.984157
SRRT:P1P2	0.0790033	0.984168
XPO5:P1P2	0.541492	0.98418
PSMD1:P1P2	-0.0426024	0.984191
DDX41:P1P2	0.0619017	0.984203
RAB9B:P1P2	0.176856	0.984214
DUSP12:P1P2	0.127661	0.984226
RFXANK:P1P2	0.537433	0.984237
GAS2L1:P1P2	-0.00717342	0.984249
KLHL38:P1P2	0.292097	0.98426
ZNF207:P1	0.0356934	0.984271
DNAJC3:P1P2	-0.672132	0.984283
VPS4A:P1P2	-0.446189	0.984294
EIF3I:P1P2	-0.111724	0.984305
AUH:P1P2	0.133994	0.984317
SGOL1:P1P2	-0.25702	0.984328
DNAJC5B:P2	0.206378	0.984339
PPP4R4:P1P2	0.480007	0.984351
LILRB2:P1P2	0.174166	0.984362
RPL32:P1P2	-0.105442	0.984373
RPS23:P1P2	0.0335714	0.984384
SAMM50:P1P2	0.537763	0.984396
WDR36:P1P2	0.0102993	0.984407
RPL21:P1P2	-0.176002	0.984418
ILF2:P1P2	0.0406587	0.984429
SLC51A:P1P2	-0.134104	0.98444
CDCA8:P1P2	-0.0680368	0.984451
IQCC:P1P2	0.1233	0.984462
SNRPE:P1P2	-0.00923246	0.984474
ZNF784:P1P2	0.274811	0.984485
CCT7:P1P2	-0.0523085	0.984496
THOC5:P1P2	-0.223856	0.984507
MTERFD1:P1P2	0.0186529	0.984518
PRDM16:P1P2	-0.0435461	0.984529
RPP30:P1P2	-0.371804	0.98454
GNG11:P1P2	-0.0042272	0.984551
EEF2:P1	-0.267079	0.984562
CCDC157:P1P2	-0.043809	0.984572
OR7E24:ENST00000456448.1	0.471854	0.984583
CPNE3:P1P2	-0.704541	0.984594
KLHL20:P1P2	0.180147	0.984605
FAM60A:P1P2	0.502972	0.984616
CDT1:P1P2	-0.18853	0.984627
RPAP2:P1P2	-0.0126606	0.984638
B3GALT2:P1P2	-0.187608	0.984648
EIF4G2:P1	-0.27507	0.984659
PSMC6:P1P2	-0.0709116	0.98467
RAD9B:P1P2	-0.32372	0.984681
SETD1A:P1P2	0.59138	0.984692
HSP90AB1:P1P2	0.346301	0.984702
EIF3CL:ENST00000380876.4,ENST00000398943.3,ENST00000398944.3	-0.257543	0.984713
FBN3:P1P2	-0.657801	0.984724
MATN2:P1	0.555906	0.984734
VSX2:P1P2	0.38007	0.984745
MCUR1:P1P2	0.106941	0.984756
RBFA:P1P2	0.202396	0.984766
RPL27:P1P2	-0.0713525	0.984777
RUFY3:P1	0.433016	0.984787
HAUS1:P1P2	-0.146298	0.984798
PSMC3IP:P1P2	0.560665	0.984809
PRPF19:P1P2	-0.317571	0.984819
RPS14:P1P2	-0.280704	0.98483
TTC1:P1P2	-0.20026	0.98484
C12orf60:P1P2	-0.134108	0.984851
RANGAP1:P1P2	-0.271023	0.984861
MRPS5:P1P2	-0.190162	0.984872
GALNT14:P1P2	0.130475	0.984882
TSEN2:P1P2	0.596566	0.984892
POLR2C:P1P2	-0.209402	0.984903
OR2W3:ENST00000537741.1	0.105677	0.984913
SLC14A2:P1P2	0.446195	0.984924
WLS:P1P2	0.349374	0.984934
USP12:P1P2	0.107177	0.984944
GON4L:P1	0.0129948	0.984955
PKDREJ:P1P2	0.520995	0.984965
THAP2:P2	0.446874	0.984975
SMARCD3:P1	0.011388	0.984986
CENPC:P1P2	0.193305	0.984996
C4orf29:P1P2	0.20201	0.985006
CPSF2:P1P2	0.288975	0.985016
IGF2:P1P2	0.205815	0.985027
DOCK11:P1P2	-0.534887	0.985037
HSPA13:P1P2	0.549084	0.985047
SLC25A45:P1P2	0.0183309	0.985057
RER1:P1P2	0.33418	0.985067
DHX16:P1P2	0.359708	0.985077
PCGF3:P1P2	0.266059	0.985088
ZMYM3:P2	0.528639	0.985098
DFFA:P1P2	0.279875	0.985108
KIAA0430:P1P2	0.0480101	0.985118
CCDC114:P1	0.181472	0.985128
TSR1:P1	0.169367	0.985138
NLGN4X:P1	0.131289	0.985148
FCGR2A:P1P2	-0.693007	0.985158
C1orf226:P1	0.460339	0.985168
CYSLTR1:P1P2	0.423225	0.985178
MYH11:P1P2	-0.432112	0.985188
C14orf178:P1P2	0.267384	0.985198
MAGEH1:P1P2	-0.0101777	0.985208
CCDC85C:P1P2	0.272484	0.985218
RBMX2:P1P2	0.488107	0.985228
FGL1:P1P2	0.293351	0.985238
PPP1R15B:P1P2	0.01109	0.985248
ABCE1:P1P2	-0.174275	0.985258
HIST1H3E:ENST00000360408.1	0.250284	0.985267
DNTTIP1:P1P2	0.452224	0.985277
PKMYT1:P1P2	-0.0252153	0.985287
SKIV2L:P1P2	-0.0883508	0.985297
ZNF259:P1P2	0.443114	0.985307
AGAP1:P1P2	0.479745	0.985317
LRRC37A2:ENST00000576629.1	0.333171	0.985326
CCDC126:P1P2	0.446518	0.985336
C12orf73:P1	0.00717133	0.985346
BTG2:P1P2	0.517059	0.985356
ZDHHC20:P1P2	0.314052	0.985365
JAZF1:P1P2	0.240656	0.985375
KIF20A:P1P2	0.23803	0.985385
BAI2:P1P2	0.502877	0.985394
MOB3A:P2	0.338905	0.985404
RPS19BP1:P1P2	0.405059	0.985414
POTED:P1P2	0.218294	0.985423
TUBA3C:P1P2	0.21925	0.985433
C14orf180:P2	0.0956043	0.985443
IDNK:P1P2	0.440743	0.985452
DEF8:P1P2	0.00598866	0.985462
RHBDL1:P1P2	-0.025628	0.985471
ZNF497:P1P2	0.36581	0.985481
CDCA2:P1P2	0.121422	0.98549
TCF7:P1P2	0.577886	0.9855
FOXC1:P1P2	0.231172	0.985509
TTC27:P1P2	0.0257016	0.985519
C3orf35:ENST00000425564.2	0.180326	0.985528
POLR1B:P1P2	0.177704	0.985538
UBL4B:P1P2	0.175695	0.985547
ZNF710:P1P2	0.154831	0.985557
DAB1:ENST00000371236.2	-0.343501	0.985566
ABCC5:P1P2	0.0953582	0.985576
TNFRSF13B:P1P2	0.282358	0.985585
STOML2:P1P2	0.56728	0.985594
YBX1:P1P2	-0.0453361	0.985604
FANCD2:P1P2	-0.429155	0.985613
KIF13B:P1P2	-0.509348	0.985622
ATP8B4:P1P2	0.22342	0.985632
RGS14:P1	0.595312	0.985641
SCAND1:P1P2	0.269346	0.98565
PCTP:P1P2	-0.403187	0.98566
OTOS:P1P2	0.462571	0.985669
GPR180:P1P2	0.389232	0.985678
PCDHGA11:P1P2	0.240798	0.985687
LEPROTL1:P1P2	0.31019	0.985697
CNRIP1:P1P2	0.139125	0.985706
BMP6:P1P2	0.462791	0.985715
ARMCX1:P1P2	0.441419	0.985724
CCDC92:P1P2	0.260551	0.985733
CXXC1:P1P2	0.241225	0.985743
UCK2:P1P2	0.387461	0.985752
NCOA3:P1P2	0.517903	0.985761
SPCS1:P1P2	0.317372	0.98577
OR1B1:ENST00000304833.3	-0.0367228	0.985779
GTF2I:P1P2	0.0508681	0.985788
LOXL4:P1P2	0.14817	0.985797
ABTB1:P1P2	0.0631128	0.985806
RPF1:P1P2	-0.133511	0.985816
FTSJ2:P1P2	0.321247	0.985825
INF2:P1P2	0.280197	0.985834
LRRC56:P1P2	0.39657	0.985843
SOGA3:P1P2	0.494351	0.985852
ORC2:P1P2	0.0927319	0.985861
PLIN2:P2	0.297996	0.98587
A2ML1:P1P2	-0.381137	0.985879
ETFB:P2	0.565162	0.985888
WDR66:P1P2	0.473538	0.985897
LOC100505478:P1P2	0.537675	0.985906
TBCCD1:P1	0.191531	0.985914
KIFC2:P1P2	0.284338	0.985923
MED17:P1P2	0.116767	0.985932
RBMS2:P1P2	-0.233501	0.985941
XRCC5:P1P2	0.0858365	0.98595
SEPT4:P1	0.289835	0.985959
C6orf201:P1	0.456784	0.985968
ECHDC2:P1P2	0.486719	0.985977
VTA1:P1P2	0.488951	0.985985
AGXT2:P1P2	-0.340267	0.985994
BCL2L1:P2	0.140665	0.986003
ANKIB1:P1P2	-0.179942	0.986012
TCERG1:P1P2	0.588095	0.986021
DYNLT1:P1P2	0.25844	0.986029
PHKG1:P1P2	-0.113412	0.986038
DLG4:P2	-0.0199339	0.986047
ATP6V1C1:P1P2	0.279422	0.986056
BIRC8:P1P2	0.24861	0.986064
PRRT4:P1P2	-0.457289	0.986073
EML2:P1	-0.36836	0.986082
REPS2:P1P2	0.282656	0.98609
TOE1:P1P2	0.402129	0.986099
C17orf77:ENST00000392620.1	0.146387	0.986108
FBXO45:P1P2	0.377284	0.986116
C14orf1:P1P2	0.186197	0.986125
ZNF8:P1P2	0.348211	0.986134
RPL39:P1P2	0.278189	0.986142
NUDT22:P1P2	0.541272	0.986151
TNKS2:P1P2	0.149368	0.986159
CD84:P1P2	-0.149136	0.986168
DES:P1	0.180413	0.986177
CCDC50:P1P2	-0.580943	0.986185
COL4A6:P1	0.233372	0.986194
TAF6:P1P2	0.566759	0.986202
GART:P1P2	0.212176	0.986211
LMOD1:P1P2	0.509071	0.986219
C6orf120:P1P2	0.0728414	0.986228
UTP14A:P1P2	0.239349	0.986236
FAM69C:P1P2	0.240384	0.986245
DCP1A:P1P2	0.253002	0.986253
GTF2A2:P1P2	-0.0772021	0.986262
FLJ44313:P1P2	-0.0031803	0.98627
SLC13A2:P1P2	0.255763	0.986278
VWA9:P1P2	-0.0176288	0.986287
FJX1:P1P2	0.100223	0.986295
TDRD7:P1P2	0.320795	0.986304
FLYWCH2:P1P2	0.285742	0.986312
MYO9B:P1P2	-0.121255	0.98632
SARNP:P1P2	0.288064	0.986329
C21orf58:P1	0.398255	0.986337
ATP6AP1:P1P2	0.217881	0.986345
COL19A1:P1P2	0.345662	0.986354
ENTPD7:P1P2	0.262053	0.986362
BOP1:P1	0.331877	0.98637
GMNN:P1P2	0.287982	0.986379
CASP8:P2	0.603794	0.986387
NR3C2:P1P2	0.362106	0.986395
DHRS12:P1P2	0.152829	0.986403
NUP88:P1P2	-0.469703	0.986412
C11orf30:P1P2	0.132273	0.98642
ASAP2:P1P2	0.256514	0.986428
PROX2:ENST00000445876.1,ENST00000556489.2	0.21272	0.986436
ACHE:P1	0.555006	0.986444
SDCBP:P1P2	-0.261364	0.986453
ZNF79:P1P2	0.49607	0.986461
P2RY10:P1P2	0.366295	0.986469
INVS:P1P2	-0.488021	0.986477
SVIP:P1P2	0.0903878	0.986485
RHOF:P1P2	-0.0254285	0.986493
CRH:P1P2	0.111581	0.986502
CGA:P1	0.238659	0.98651
IL21:P1P2	0.480402	0.986518
OAZ3:P1	0.553574	0.986526
TMEM223:P1P2	0.530996	0.986534
ANKEF1:P1P2	0.458857	0.986542
KRTAP21-2:P1P2	0.0501591	0.98655
ADAM2:P1P2	0.0125577	0.986558
PPP1R14D:P1P2	0.527987	0.986566
DPY19L3:P1P2	0.501904	0.986574
DGAT1:P1P2	0.326199	0.986582
PRPS1:P1P2	0.0642743	0.98659
CGN:P1P2	-0.2613	0.986598
FAM195A:P1P2	-0.0918124	0.986606
MZF1:P1P2	0.434161	0.986614
SV2C:P1P2	-0.230355	0.986622
RARRES3:P1P2	0.362601	0.98663
GAS8:P1	0.0386167	0.986638
BIK:P1P2	0.337717	0.986646
SLC37A4:P1P2	0.473466	0.986654
BLVRA:P2	0.10841	0.986662
COMMD7:P1P2	-0.0826115	0.98667
FAM177B:P2	0.238708	0.986677
EPT1:P1P2	0.570888	0.986685
RBM17:P1P2	0.102865	0.986693
BARD1:P1P2	0.459432	0.986701
CTNNBL1:P1P2	0.362444	0.986709
CENPP:P1P2	0.47414	0.986717
ASF1A:P1P2	0.345632	0.986724
C17orf59:P1P2	0.198558	0.986732
SNX30:P1P2	0.174566	0.98674
COL6A6:P1P2	0.128421	0.986748
IQCF5:P1P2	0.223826	0.986756
PINLYP:ENST00000599207.1	0.324034	0.986763
ZNF598:P1P2	0.200299	0.986771
DUSP10:P1P2	-0.0302659	0.986779
ALAS2:P1P2	0.0816561	0.986787
FAM92B:P1P2	-0.0183519	0.986794
STAMBPL1:P1P2	0.457895	0.986802
COL6A2:P1P2	0.16204	0.98681
SSR4:P1P2	0.475684	0.986818
C4orf22:P1P2	0.240381	0.986825
CAB39:P1P2	0.562046	0.986833
NUP43:P1P2	0.328879	0.986841
PCNA:P1P2	0.241081	0.986848
MRPL3:P1P2	0.00716285	0.986856
PDPK1:P1P2	0.284844	0.986864
CCDC102B:P1P2	0.31928	0.986871
ZNF257:P1P2	-0.531816	0.986879
NIPBL:P1P2	0.585511	0.986886
MLF1:P1P2	0.14074	0.986894
MIOS:P1P2	0.276558	0.986902
RABEP2:P1P2	-0.130096	0.986909
FAM120A:P1P2	0.133041	0.986917
ZNHIT6:P1P2	0.1722	0.986924
C16orf95:P1P2	0.260564	0.986932
PSMD4:P1P2	0.0262924	0.986939
UNC45A:P1	0.188799	0.986947
FAIM3:P1P2	0.491967	0.986954
NOL8:P1P2	0.363601	0.986962
ZMYM4:P1P2	-0.310265	0.986969
FAM81B:P1P2	0.562122	0.986977
DHX15:P1P2	-0.270458	0.986984
USP37:P1P2	0.313705	0.986992
CWC25:P1P2	0.322611	0.986999
ADCY2:P1P2	0.0277298	0.987007
ITIH3:P2	-0.0601974	0.987014
ELP4:P1P2	0.460227	0.987022
C9orf172:P1P2	0.260183	0.987029
SERPINE3:P1P2	0.549651	0.987037
EXOSC6:P1P2	0.548453	0.987044
WEE1:P1P2	0.0679127	0.987051
CLPSL2:P1P2	-0.72021	0.987059
OSTF1:P1P2	0.289052	0.987066
SEC14L1:P1	-0.163646	0.987074
CCDC106:P1P2	-0.303676	0.987081
RAB2A:P1P2	0.107841	0.987088
ZNF669:P1P2	0.365481	0.987096
CYGB:P1P2	0.466207	0.987103
C1orf122:P1P2	0.101172	0.98711
SH3GL1:P1P2	0.241916	0.987118
EXOSC9:P1P2	0.372655	0.987125
QRSL1:P1P2	0.263441	0.987132
MRPL24:P1P2	0.273331	0.987139
HAUS6:P1P2	0.229689	0.987147
ECEL1:P1P2	0.394369	0.987154
GOLGA8B:P1P2	-0.451771	0.987161
NARS:P1P2	0.064254	0.987168
DYRK4:P1P2	-0.194941	0.987176
ZNF581:P1	0.210175	0.987183
HOXD10:P2	0.207294	0.98719
WSB1:P1P2	0.3166	0.987197
SART3:P1P2	0.274042	0.987205
SMARCD2:P1P2	0.192166	0.987212
PRRC2C:P1P2	-0.232175	0.987219
MICAL3:P1	0.232162	0.987226
MYBPC3:P1P2	-0.316805	0.987233
MRPS2:P1P2	0.391585	0.98724
DAP3:P1P2	0.300625	0.987248
MRPL49:P1P2	0.213873	0.987255
PSMD14:P1P2	0.196782	0.987262
IFIT5:P1P2	0.227441	0.987269
TIMM23:ENST00000260867.4	0.320683	0.987276
PPIE:P1P2	0.460332	0.987283
ZBTB7A:P1	0.0387944	0.98729
PRPF38A:P1P2	-0.2071	0.987297
MACROD2:P1P2	0.217376	0.987304
KDM4E:ENST00000450979.2	0.407539	0.987312
KAT8:P1	-0.380968	0.987319
PIRT:P1P2	0.205944	0.987326
LDB1:P1	0.0205714	0.987333
UNC50:P1P2	0.466598	0.98734
AURKA:P1P2	0.478544	0.987347
MPHOSPH8:P1	0.478135	0.987354
AASS:P1P2	0.0706434	0.987361
GBP2:P1P2	0.226856	0.987368
FUT7:P1P2	0.472957	0.987375
REG4:P1P2	0.0648633	0.987382
BTLA:P1P2	-0.0523618	0.987389
RNF185:P1P2	-0.251477	0.987396
SLC10A6:P1P2	-0.130667	0.987403
SURF6:P1P2	0.150397	0.98741
MAPK8IP1:P1	0.0351141	0.987417
TCTN1:P1P2	0.475524	0.987423
TUFM:P1P2	0.116678	0.98743
TTC39B:P1P2	0.476302	0.987437
ARPC5L:P1	0.202996	0.987444
KLK15:P1P2	0.244593	0.987451
ZNF554:P1P2	-0.0564516	0.987458
OR52R1:ENST00000356069.2	0.160304	0.987465
IRS2:P1P2	0.221106	0.987472
AUTS2:P1P2	0.19279	0.987479
TMEM252:P1P2	0.0477213	0.987485
ZNF248:P1P2	-0.363776	0.987492
IQCF3:P1	0.184849	0.987499
FURIN:P2	0.0344117	0.987506
MUL1:P1P2	0.181667	0.987513
SPATA12:P1P2	0.345035	0.98752
DNAJC28:P1P2	0.311876	0.987526
MYOM2:P1P2	0.18354	0.987533
ZMYND10:P1P2	0.418724	0.98754
UTP15:P1P2	0.196899	0.987547
PTPN12:P1P2	0.331453	0.987553
PLEC:P2	0.054846	0.98756
SEC24C:P1P2	0.145976	0.987567
YIF1B:P1P2	-0.0127389	0.987574
LIPF:P1P2	0.251619	0.98758
CHAT:P1	0.0290726	0.987587
SAP30:P1P2	0.176088	0.987594
SDAD1:P1P2	0.324971	0.987601
ZKSCAN5:P1P2	0.522954	0.987607
KDELR3:P1P2	0.317133	0.987614
TBCD:P1P2	0.30722	0.987621
DLC1:P1P2	-0.0947714	0.987627
TM9SF2:P1P2	0.352226	0.987634
CYP27C1:P1P2	-0.0699384	0.987641
HIST1H1T:P1P2	0.274969	0.987647
KRT15:P1	0.110211	0.987654
GRIA3:P1P2	0.280218	0.987661
CREM:ENST00000395895.2	0.28502	0.987667
RACGAP1:P1P2	0.144317	0.987674
DCC:P1P2	-0.109958	0.98768
CES3:P1P2	-1.00798	0.987687
TPD52L1:P1P2	0.186725	0.987694
CAT:P2	0.0441796	0.9877
EIF5:P1	0.281146	0.987707
FAM20B:P1P2	-0.054262	0.987713
CREBBP:P1P2	0.0807342	0.98772
CCNI:P1P2	0.117213	0.987727
MAP6:P1P2	0.301532	0.987733
AVP:P1P2	0.571417	0.98774
STAT6:P1P2	0.0206451	0.987746
TGFBI:P2	0.246448	0.987753
POU3F1:P1P2	0.359342	0.987759
UBL7:P2	0.0903777	0.987766
VPREB3:P1P2	0.492368	0.987772
RASA2:P1P2	0.472926	0.987779
LZTS3:P1P2	0.433786	0.987785
C1QTNF9:ENST00000382071.2	0.419975	0.987792
ABCF2:P1P2	0.079055	0.987798
SOCS1:P1P2	0.514915	0.987805
TFIP11:P1P2	0.488013	0.987811
CIDEB:P2	0.337175	0.987818
EQTN:P1P2	0.244736	0.987824
FTSJ3:P1P2	0.26122	0.98783
TAF7:P1P2	0.196521	0.987837
PMPCA:P1P2	0.367306	0.987843
HTR2B:P1P2	0.0746297	0.98785
C2orf50:P1P2	0.466565	0.987856
HRK:P1P2	-0.21313	0.987862
ARMC5:P1P2	0.0801489	0.987869
ARL6IP1:P1	0.484669	0.987875
C11orf91:P1P2	0.401396	0.987882
COG3:P1P2	0.54535	0.987888
HDAC11:P1P2	0.408074	0.987894
ZNF610:P1P2	-0.327609	0.987901
KRT4:P2	0.331996	0.987907
ARHGAP11A:P1P2	0.467035	0.987913
TGFB2:P1P2	0.20694	0.98792
R3HCC1L:P1P2	0.44347	0.987926
EPHX4:P1P2	0.227482	0.987932
CEACAM1:P2	0.537022	0.987939
PALM3:ENST00000340790.4	0.230492	0.987945
HNRNPM:P1	0.159884	0.987951
IFITM3:P1P2	-0.33806	0.987957
RNF222:P1P2	-0.540295	0.987964
ANO6:P1P2	0.0967913	0.98797
C14orf79:P1P2	0.438	0.987976
CYP1B1:P1P2	0.335027	0.987982
CETN3:P1P2	0.512038	0.987989
RPS29:P1	-0.0870645	0.987995
PITPNA:P1P2	0.110335	0.988001
PIGX:P1P2	-0.0182887	0.988007
TMX4:P1P2	-0.427969	0.988014
TTC4:P1P2	0.52554	0.98802
ABCA12:P1P2	0.2598	0.988026
KIRREL2:P2	0.092132	0.988032
HMP19:P1P2	0.198025	0.988038
IPO13:P1P2	0.166769	0.988045
PRIM2:P1P2	0.136964	0.988051
CBX7:P1P2	0.269759	0.988057
ENAM:P1P2	-0.012988	0.988063
PHYH:P1P2	-0.377231	0.988069
CCDC65:P1	0.385205	0.988075
RPL36:P1P2	0.115884	0.988081
FNTA:P1P2	0.0605946	0.988088
ABTB2:P1P2	-0.0319637	0.988094
EML3:P1P2	0.386866	0.9881
FAR2:P1P2	0.237384	0.988106
AHSA1:P1P2	0.492778	0.988112
NUDCD3:P1P2	0.101791	0.988118
PTPLAD2:P1P2	0.230827	0.988124
RSAD1:P1P2	0.532127	0.98813
SNRPD2:P1P2	0.196887	0.988136
KRT32:P1P2	0.375565	0.988142
PAPSS2:P1P2	0.234452	0.988148
GUCY2C:P1P2	0.0174925	0.988155
DNMT3L:P1P2	0.518318	0.988161
DLAT:P1P2	0.0328301	0.988167
DYM:P1P2	0.247851	0.988173
ARHGAP40:P1P2	0.423727	0.988179
RPS7:P1P2	0.231229	0.988185
DDX20:P1P2	0.382472	0.988191
SPATA22:P1P2	0.0916523	0.988197
DXO:P1P2	0.253696	0.988203
XPO4:P1P2	-0.412065	0.988209
PMP2:P1P2	0.160483	0.988215
LRPAP1:P1P2	-0.0399848	0.988221
RNFT2:P1P2	0.340282	0.988227
ASPH:P1P2	0.115947	0.988233
C14orf132:P1P2	0.313417	0.988238
SLC35G2:P1P2	0.228728	0.988244
RBM39:P1P2	0.0176974	0.98825
SLC2A11:P1P2	-0.0101168	0.988256
RERE:P1P2	-0.0697727	0.988262
EEF1D:P1P2	0.120441	0.988268
CHERP:P1P2	0.116134	0.988274
TINF2:P1P2	0.410044	0.98828
PSMD11:P1P2	0.043184	0.988286
DLD:P1P2	0.11	0.988292
TSSC4:P1P2	0.311604	0.988298
DRD1:P1P2	0.423836	0.988304
USH1C:P1P2	0.537636	0.988309
STEAP1B:P1P2	0.31631	0.988315
FNBP4:P1P2	0.308716	0.988321
TFRC:P1P2	0.189711	0.988327
TMEM102:P1P2	0.21682	0.988333
CA8:P1P2	0.297978	0.988339
TMEM147:P1P2	0.0605866	0.988344
RFC4:P1P2	0.176706	0.98835
VWA3A:P1P2	0.174947	0.988356
MPPED1:P1P2	0.265306	0.988362
CHEK1:P1P2	0.127357	0.988368
HAS3:P1P2	-0.472035	0.988374
POLR3G:P1P2	0.499111	0.988379
GPSM3:P1P2	0.308781	0.988385
DONSON:P1P2	-0.0858789	0.988391
MYNN:P1P2	0.249103	0.988397
POLR2G:P1P2	0.0874807	0.988402
PRDM14:P1P2	0.0500706	0.988408
HNRNPUL1:P1P2	0.231851	0.988414
CXorf23:P1P2	0.344451	0.98842
OR52A1:ENST00000380367.1	0.544103	0.988425
KRTAP13-3:ENST00000390690.2	-0.183419	0.988431
ADAMTS1:P1	0.383987	0.988437
SLC7A2:P1P2	0.540108	0.988443
OR2F2:ENST00000408955.2	0.436428	0.988448
TOMM20:P1P2	0.0975736	0.988454
FAM179A:ENST00000379558.4	-0.194136	0.98846
ATL2:P1P2	0.237851	0.988465
YAE1D1:P1P2	0.146359	0.988471
PPAPDC1A:P1P2	0.0415555	0.988477
POLR3F:P1P2	-0.454113	0.988482
SAP18:P1P2	0.17607	0.988488
MED4:P1P2	0.245194	0.988494
ZNF474:P1P2	0.176453	0.988499
ZNF584:P1P2	0.209847	0.988505
TFF1:P1P2	0.238442	0.988511
HNRNPK:P1P2	0.466842	0.988516
BNC2:P1P2	0.284561	0.988522
ZNF543:P1P2	0.321603	0.988528
LTBP4:P2	0.191123	0.988533
EXOC8:P1P2	-0.508902	0.988539
F3:P2	0.477968	0.988544
SPRR2F:P1P2	0.216423	0.98855
LRFN2:P1P2	0.132577	0.988556
ZRANB3:P1P2	-0.0346416	0.988561
UBL5:P1P2	0.168612	0.988567
ZNF853:P1	0.117206	0.988572
RAD17:P1P2	0.463373	0.988578
BCAR1:P2	0.292427	0.988584
GLB1L2:P1P2	-0.00350878	0.988589
ADCY6:P1P2	0.0486573	0.988595
ORC5:P1P2	0.474605	0.9886
BPTF:P1P2	0.0694676	0.988606
RASAL2:P1P2	-0.248844	0.988611
ANAPC2:P1P2	0.194197	0.988617
COPS7B:P1	-0.520642	0.988622
C11orf24:P1P2	-0.160914	0.988628
HIC2:P1	0.220498	0.988633
DPH2:P1P2	0.103238	0.988639
SI:P1P2	0.0240408	0.988644
MINOS1:P1P2	0.228375	0.98865
ANO8:P1P2	-0.112539	0.988655
CDK1:P1P2	0.232222	0.988661
GABARAPL2:P1P2	0.479128	0.988666
ZNF853:P2	-0.266538	0.988672
ROPN1B:P1P2	-0.0145332	0.988677
OR1J1:ENST00000259357.2	-0.0443931	0.988683
RPS19:P1P2	0.14419	0.988688
MIS12:P1P2	-0.383453	0.988693
NOTCH2NL:P1P2	0.274008	0.988699
POM121L12:P1P2	0.522164	0.988704
CDKL2:P1P2	0.245134	0.98871
ECSIT:P1P2	-0.142431	0.988715
FAM160B1:P1P2	0.191749	0.988721
NUDT1:P1P2	0.166159	0.988726
IQCG:P2	0.193483	0.988731
SEC31A:P2	0.125752	0.988737
RERGL:P1P2	0.210857	0.988742
OR6B1:ENST00000408922.2	0.47183	0.988748
SHROOM2:P1P2	0.225845	0.988753
MAFK:P1P2	0.397447	0.988758
NCAM2:P1P2	0.109213	0.988764
POU4F1:P1P2	0.181561	0.988769
GUCA1A:P1	0.475728	0.988774
FECH:P1P2	-0.0535891	0.98878
XDH:P1P2	-0.0160621	0.988785
CHRDL1:P1P2	0.307212	0.98879
SPTLC3:P1P2	0.0898811	0.988796
RUSC1-AS1:P1	-0.0791552	0.988801
ZNF350:P1P2	0.296213	0.988806
SPACA7:P1P2	0.40513	0.988812
GUCA2A:P1P2	0.400659	0.988817
CDO1:P1P2	0.286709	0.988822
PMCH:P1P2	0.176757	0.988828
AKR7A3:P1P2	0.354491	0.988833
ELP2:P1P2	-0.0952819	0.988838
CLPS:P1P2	0.461044	0.988843
DYNC1LI2:P1P2	-0.0834797	0.988849
TBC1D16:P1P2	0.576345	0.988854
POU2F1:P2	0.105996	0.988859
DDX55:P1P2	-0.157897	0.988864
RBM12B:P1P2	0.230521	0.98887
NFE2:P1P2	0.0980054	0.988875
IDH2:P1P2	-0.292528	0.98888
WDR55:P1P2	0.396829	0.988885
C16orf71:P1P2	0.454642	0.988891
EIF2S3:P1P2	0.188506	0.988896
RAB25:P1P2	-0.165336	0.988901
CACNG8:P2	0.0742126	0.988906
MAP7:P1	0.178851	0.988911
RAB11FIP2:P1P2	0.47151	0.988917
PGA4:ENST00000378149.3	0.253937	0.988922
[truncated: 18,618 more rows]

## Sheet: Supplementary Table 4
Supplementary Table 4. Sequences of pegRNAs and sgRNAs used throughout the study.
[truncated: 81 more rows]

[truncated: 6 more sheets: Supplementary Table 5, Supplementary Table 6, Supplementary Table 7, Supplementary Table 8, Supplementary Table 9, Supplementary Table 10]
